# Supplementary material for: Metabolomics to Exploit the Primed Immune System of Tomato Fruit
Source: Metabolites. 2020 Mar 6;10(3):96. doi: 10.3390/metabo10030096 (PMC7143431; doi:10.3390/metabo10030096)
Supplement: Supplementary file 1 [file metabolites-10-00096-s001.zip]

Archive with 4 entries (4 files):
- Figure S1 - S3.pdf
- Supplemental Material 1.xlsx
- Supplemental Material 2.xlsx
- Table S1.xlsx
