# Supplementary material for: Metabolomics to Exploit the Primed Immune System of Tomato Fruit
Source: Metabolites. 2020 Mar 6;10(3):96. doi: 10.3390/metabo10030096 (PMC7143431; doi:10.3390/metabo10030096)
Supplement: Supplementary file 1 [file metabolites-10-00096-s001.zip › Supplemental Material 1.xlsx]

## Sheet: data_normalised
Variable	RT (min)	ESI mode	Detected m/z (Da)	BotBM1	BotBM3	BotBM4	BotBM5	BotBP1	BotBP3	BotBP4	BotBP5	BotWM2	BotWM3	BotWM4	BotWM5	BotWP1	BotWP2	BotWP5	BotWP6	PhyBM2	PhyBM3	PhyBM4	PhyBM5	PhyBP1	PhyBP3	PhyBP4	PhyBP5	PhyWM1	PhyWM2	PhyWM3	PhyWM5	PhyWP1	PhyWP2	PhyWP5	PhyWP6	PstBM1	PstBM2	PstBM3	PstBM5	PstBP1	PstBP2	PstBP3	PstBP4	PstWM2	PstWM3	PstWM4	PstWM5	PstWP1	PstWP2
Phenolics	/	/	/	-0.462264	0.159602	0.352347	0.0320593	-0.462264	-0.462264	-0.462264	-0.462264	0.725218	1.27707	0.554397	-0.462264	0.61479	-0.462264	-0.462264	-0.462264	0.33934	0.768585	0.35819	0.094494	-0.462264	-0.462264	-0.462264	-0.462264	-0.462264	0.466249	-0.462264	0.752407	0.475385	0.111549	0.437225	-0.322814	-0.12243	-0.462264	0.713571	0.329605	-0.462264	-0.462264	0.368052	0.685806	-0.462264	-0.462264	-0.462264	-0.119731	0.348434	0.782045
Proteins	/	/	/	-0.251405	0.430144	0.430144	0.430144	-0.28291	-0.428862	-0.376561	-0.194454	0.430144	0.430144	0.430144	-0.376431	0.430144	-0.47306	-0.420243	-0.367141	0.430144	0.430144	0.430144	0.430144	-0.407569	-0.278441	-0.350331	-0.328179	-0.279381	0.430144	-0.339421	0.430144	0.430144	-0.0454026	0.430144	-0.136295	-0.0290739	-0.608511	0.430144	0.430144	-0.473472	-0.494572	0.430144	0.430144	-0.449169	-0.419714	-0.366218	-0.0290739	0.430144	0.430144
Malate	/	/	/	-0.0297184	0.025781	0.118225	0.126636	-0.13503	-0.201678	-0.0997171	0.0125357	0.40239	0.140354	0.112774	-0.0758747	0.14068	-0.150804	-0.0942063	-0.0867357	0.246422	0.268441	0.128809	0.0870674	-0.0969408	-0.0895338	-0.189358	-0.118788	-0.108441	0.0905363	-0.126239	0.221545	0.115065	-0.109684	-0.0709642	-0.16078	-0.0587803	-0.0542325	0.00881458	0.147681	-0.0753004	-0.108661	0.16646	0.213359	-0.181892	-0.181514	-0.0227419	-0.112406	0.0497676	0.142435
Fumarate	/	/	/	-0.0236725	-0.00790554	0.0728083	0.128267	-0.12743	-0.147794	-0.0725953	-0.088861	0.187875	0.119204	0.0962492	-0.130389	0.0969317	-0.166913	-0.155422	-0.138953	0.145882	0.264992	0.077139	0.0530307	-0.0740374	-0.0409896	-0.147053	-0.126077	0.0404198	0.096814	-0.103007	0.194127	0.0720667	-0.0765477	-0.0613063	-0.0905216	-0.0500857	-0.0606877	0.0763525	0.176777	-0.0850714	-0.0720517	0.181257	0.264674	-0.159892	-0.0766599	-0.043258	-0.0568713	0.0979621	0.123079
Glutamate	/	/	/	0.166708	0.158575	0.167536	0.295431	-0.114434	-0.255127	-0.0887715	-0.0188997	0.178997	0.189727	0.127728	-0.0474475	-0.0649671	-0.214332	-0.189053	-0.0919963	0.0681894	0.289536	0.12391	0.188306	-0.120184	-0.210305	-0.159263	-0.132067	-0.0996195	-0.0658791	-0.107184	0.303766	0.0438074	-0.249724	-0.130631	-0.0387234	-0.015232	-0.191656	0.330681	0.218947	-0.0466555	0.0035512	0.371585	0.164778	-0.441412	-0.08055	-0.133731	-0.0629577	0.0628982	0.180575
Starch	/	/	/	-1.38237	1.68508	2.37024	3.56037	-1.16577	-1.3893	-0.688023	0.204739	-1.48328	4.4765	0.808783	-0.574297	3.24489	-2.0087	-1.49412	-1.17368	-0.379082	1.7308	2.68311	1.08299	-2.06263	-0.359019	0.557816	-1.10563	0.915517	-0.198991	-1.74484	1.36626	-1.2712	-1.21469	-1.39786	-0.688524	-0.513529	-2.27942	2.22	-0.360288	-1.87579	-0.756958	0.428108	2.14509	-1.20137	-0.619207	0.642927	0.172115	-0.837053	1.33333
Glucose	/	/	/	-0.353308	-0.449663	2.26268	2.38282	-3.8071	-1.89377	0.246648	-0.624255	-2.07687	-1.07497	-0.748744	-0.741085	0.24279	-1.58199	-3.7964	-1.02632	3.44776	3.5143	2.55383	-0.0437834	-1.17217	-0.955739	-0.183761	-1.05581	-0.598501	1.97671	-0.416662	4.43781	2.71933	-0.644005	1.18636	-0.39881	0.317689	-2.00731	1.24621	3.31876	-0.804938	-0.865594	3.76881	5.46243	-2.43288	-2.99493	-2.4772	-2.47404	-0.966682	0.726375
Fructose	/	/	/	1.22585	3.42204	2.85221	3.08817	1.3141	-0.130365	1.43406	0.599019	4.63801	4.79256	3.87233	0.951862	4.53227	0.0162184	0.650109	0.507952	4.01738	3.80125	3.1445	3.99232	0.209561	0.454274	1.01285	0.294187	0.746889	2.7079	1.03841	4.69345	3.30784	0.691735	2.05004	0.891755	-4.76149	-3.91967	-3.67915	-4.59013	-4.12237	-4.10271	-4.70862	-4.61153	-4.32213	-4.01722	-3.82542	-3.87354	-3.75224	-3.3376
Sucrose	/	/	/	-1.30772	1.551	2.13613	1.42604	-1.31879	-3.53211	-1.24835	-0.859435	3.89887	3.07088	1.22932	-2.39507	1.63958	-2.34033	-2.57116	-2.35603	2.30449	3.89898	2.30143	2.17486	-2.13728	-2.12007	-1.51313	-1.52022	-1.19775	1.88277	-1.57239	4.61715	1.0886	-1.76315	0.505307	-1.4894	-0.495001	-1.957	1.88002	2.26523	-1.62324	-1.73031	2.15781	4.253	-3.45512	-2.48972	-1.45838	-0.951723	0.890104	2.88132
G6P	/	/	/	0.0768979	0.369512	0.346802	0.432439	0.0347915	-0.154829	0.141096	-0.0369236	0.539181	0.437768	0.433864	-0.0210712	0.355447	-0.132157	-0.0430556	-0.737051	0.556584	0.411206	-1.49231	0.386602	-0.135953	-0.276405	-0.8692	-0.242037	-0.0512075	0.3109	0.0725414	0.688194	0.411133	-0.0452276	0.128206	-0.0053762	-0.652108	0.115989	0.335433	-0.495694	-0.0689489	-0.0510187	-0.603907	-0.515195	-0.251214	0.0269817	0.201981	0.158076	0.268745	0.647067
F6P	/	/	/	0.0805497	0.195504	0.215607	0.151684	0.0402001	-0.0410022	0.0325599	0.0588831	0.346175	0.336165	0.24662	0.00621077	0.254394	0.0123143	-0.877472	-0.84482	0.22251	0.299105	0.238491	0.118986	0.0406966	0.0351883	0.079684	-0.000171114	0.0770694	0.22627	0.0357285	-1.0498	0.184281	0.0774462	-1.08829	0.0496098	0.129236	0.081604	0.320103	0.179945	-0.00103432	0.0255833	-0.774295	0.26442	-0.0182095	0.02567	0.0991082	0.121387	0.218027	0.338149
n1	1.66875	-	59.0144	-0.0162	-0.221	-0.266	-0.0381	0.0611	0.205	0.439	-0.353	-0.0318	-0.23	-0.0323	-0.0186	-0.307	-0.143	-0.431	0.228	0.359	-0.0771	-0.00478	0.295	-0.271	-0.0113	0.802	-0.0134	-0.0478	-0.304	0.0741	-0.0157	0.332	0.224	0.0134	0.14	0.0267	0.476	-0.127	-0.362	-0.451	-0.263	0.144	0.456	-0.1	0.358	-6.28e-05	0.219	-0.178	-0.127
n10	1.66788	-	72.9937	0.0619095	0.134066	-0.11246	-0.0589149	0.223289	0.28204	0.429286	0.0471856	0.175934	-0.57138	0.195735	0.111242	0.0899202	-0.177203	0.024327	0.457763	0.417727	-0.261566	0.137184	0.162583	0.0925321	0.0672021	0.708707	0.101888	-0.114346	-0.284962	-0.299139	-0.325816	0.199214	0.310164	-0.138146	-0.00367153	0.107576	0.593516	-0.272812	-0.455531	-0.132365	-0.480621	0.114354	0.312686	0.0723195	-0.149392	-0.16541	0.034798	-0.496669	-0.356175
n1002	1.68229	-	224.049	0.139529	0.260038	0.267892	0.487223	0.232055	0.0211708	0.604978	0.834717	-0.429495	-0.901173	-0.140263	0.135125	-0.583127	-0.453533	-0.330533	0.286121	-0.242196	0.0576904	-0.100788	0.348401	-0.0314282	-0.0456685	0.603543	0.690121	0.696502	-0.124646	-0.095536	-0.197054	-0.00595373	-0.450414	-0.797771	-0.549203	0.0662484	-0.0492738	-0.325173	0.223898	0.0359012	-0.23284	0.355382	0.664115	-0.506154	0.143868	-0.079887	0.28556	-0.32426	-0.302424
n1005	1.68337	-	225.05	0.103987	-0.00861226	0.172746	0.143129	-0.0710304	0.0124255	0.234338	0.320192	-0.37733	-0.55835	-0.177125	-0.0547111	-0.175081	-0.30099	-0.244973	0.0931989	-0.192258	-0.116263	-0.188343	0.213288	-0.140739	-0.138911	0.254778	0.33996	0.364055	-0.121415	-0.0415098	-0.166369	0.0165322	-0.268448	2.25767	-0.302644	0.0121556	-0.0746513	-0.137093	0.0906525	-0.0215427	-0.171314	0.175512	0.372645	-0.373741	-0.040896	-0.192261	0.126173	-0.196404	-0.212751
n1010	1.66788	-	225.062	-0.19238	-0.402973	-0.638869	-0.0524395	0.0375291	0.32287	0.488731	-1.05446	0.122375	0.170775	-0.279327	0.0641442	0.292165	-0.389508	-0.833004	0.830084	0.543764	-0.467966	0.103463	0.134552	-0.977674	0.0307731	0.668555	0.110295	-0.633245	-0.740379	-0.18885	0.0814997	0.42119	-0.16547	0.413772	0.877138	-0.215481	0.95052	-0.0359792	-0.439336	-0.36506	-0.0491958	0.293054	0.84995	0.192285	0.483683	-0.0118074	0.599933	-0.409417	-0.163181
n1012	3.7984	-	225.088	0.253844	-0.205522	-0.0945824	-0.0896178	-0.0330989	0.230467	0.386253	-0.0652808	-0.435576	0.00435698	0.249691	-0.097773	-0.203063	-0.267624	-0.19292	0.101295	-0.761551	0.0921144	-0.151309	0.163362	-0.0872777	-0.0451925	0.24939	-0.0129049	0.205001	-0.4132	0.0923396	-0.193315	-0.119099	-0.270016	-0.045431	0.559098	0.470324	-0.360862	0.292197	0.181856	-0.0787009	0.108929	0.528687	0.389822	-0.673055	0.353749	-0.44953	0.0298001	-0.0095449	-0.0363944
n1013	9.22072	-	225.113	0.036086	-0.0421421	-0.0138964	0.0229619	0.162299	0.273312	-0.217071	0.850439	-0.273879	0.0785946	0.193381	-0.319026	0.188082	0.282323	0.440335	0.132435	-0.606455	-0.301523	-0.151202	-0.0866171	-0.41641	-0.491676	1.04985	-0.0473987	-0.305451	-0.480815	0.0812975	-0.293225	-0.20768	-0.0435442	0.00497166	-0.116127	-0.455327	1.29308	0.791367	-0.517995	-0.354735	-0.129365	0.990845	1.17417	-0.016804	-0.197504	-0.26103	-0.211948	-0.408187	-0.289967
n1017	2.18664	-	226.012	0.558126	-0.316767	-0.458817	0.074541	0.260222	-0.194473	1.30665	0.0111158	-0.539951	-0.666222	-0.0532244	-0.0609747	-0.58447	-0.362159	-0.0455902	0.696705	-1.04778	0.401693	-0.440353	-0.276168	-0.300886	0.175498	1.58098	-0.201167	0.0559117	-0.978227	-0.214448	-0.316973	-0.0446427	-0.104357	0.653776	0.945948	0.834279	-0.634185	0.545092	-0.206749	-0.099366	0.197163	0.427754	0.756412	-1.0906	0.198817	-0.859408	0.0125297	-0.0961141	-0.210717
n1018	1.6686	-	226.065	-0.147037	-0.263775	-0.440575	-0.0675936	-0.0301092	0.150944	0.103505	-0.180247	0.180878	0.133444	-0.144333	0.298498	0.531855	-0.499376	-0.501161	0.748142	0.266957	-0.438934	-0.088167	-0.0231213	-0.492043	0.0257589	0.220232	0.209199	-0.499447	-0.473767	-0.14088	-0.0148748	0.0895056	0.313999	0.151718	0.482939	-0.0987997	0.534596	0.0332725	-0.327517	-0.339553	-0.0852259	0.240349	0.250058	-0.0350625	0.415467	0.0605568	0.13751	-0.278814	0.197424
n1019	1.69367	-	226.996	-0.113031	0.120518	0.160198	-0.0573426	-0.100378	-0.315277	0.141653	0.0294958	0.00442848	0.375289	-0.280879	-0.416221	0.610558	-0.46422	-0.640123	-0.628131	-0.093293	0.0471851	0.26335	-0.107522	-0.185906	0.231333	0.337913	0.168158	0.128615	-0.496524	-0.752369	-0.102565	0.193064	0.573552	0.724431	0.603572	-0.0207144	0.415998	0.72412	-0.486633	-0.178342	-0.0787151	0.233955	0.292674	0.425228	-0.199027	0.0178008	0.0600885	-0.275889	-0.388799
n1020	9.82617	-	227.072	0.339225	0.00707529	-0.233286	-0.28534	-0.306073	-0.538728	-1.68077	-0.15532	0.472023	0.338245	0.726453	0.496412	0.708288	0.7118	0.64747	0.818171	0.402297	-0.393079	-0.174454	-0.157709	0.16737	-0.47875	-1.67292	-0.35054	-0.770233	0.823173	0.818208	0.427269	0.596302	0.685393	0.126382	0.255486	-1.61971	-0.968162	-0.815027	-0.212954	-0.272205	0.290013	-0.956987	-1.74627	1.11977	0.433284	0.811626	0.424079	0.674139	0.352739
n1021	3.30848	-	227.104	-0.0543972	0.306826	0.201798	0.216185	0.544781	0.660157	0.403068	0.308374	0.119476	0.472043	0.287321	-0.0493679	-0.021744	-0.151198	0.0632796	-0.0709233	-0.401359	0.144625	0.271905	0.377682	0.388007	0.40754	0.295013	0.130505	0.0141861	-0.175656	0.13112	-0.153882	-0.197132	0.552779	0.389613	0.281522	0.0256346	-0.388478	0.326153	0.0229112	-0.225702	-1.55084	-0.361369	-0.262905	-0.571991	-0.145823	-0.624715	-0.25665	-0.534001	-0.466321
n1025	9.82622	-	228.075	0.363196	-0.42677	-0.487661	-0.427369	-0.544448	-0.552315	-0.851604	0.104278	0.413847	0.41613	0.554472	0.489567	0.59466	0.602462	0.515656	0.71266	0.389475	-0.474481	-0.47121	0.061602	0.250939	-0.505543	-1.11018	-0.554129	-0.656112	0.594127	0.561771	0.375994	0.478234	0.613948	0.25242	0.258395	-0.982637	-0.668567	-0.809404	-0.496236	-0.458147	0.378464	-0.743298	-0.887827	0.794895	0.477599	0.663352	0.383902	0.490754	0.38766
n1027	1.69304	-	228.993	-0.0973642	0.106315	0.209465	0.00347679	0.0347121	-0.328977	0.198948	0.126315	0.00922755	0.240358	-0.0400467	-0.0845583	0.555058	-0.286717	-0.568543	-0.391022	-0.315548	0.173763	0.321866	-0.270028	-0.216176	0.170889	0.17769	0.208141	-0.0144504	-0.387797	-0.644951	0.0108055	0.263422	0.420634	0.500406	0.46581	0.0560063	0.306628	0.594843	-0.245248	0.0864587	-0.0346766	-0.00984004	0.219989	0.319975	-0.138848	0.0298545	0.0457398	-1.27772	-0.21135
n1028	2.37031	-	229.012	0.239059	0.117666	-0.12011	0.106534	0.218125	0.0307361	-0.0670259	0.152915	0.0123754	-0.416567	0.064411	-0.023975	0.0705534	-0.0577489	0.0988838	0.518947	-0.407366	0.0136945	-0.034134	0.3295	0.265431	0.104305	-0.520447	0.299879	-0.2239	0.196325	0.179181	-0.126124	0.668447	0.414386	0.262308	0.769162	-0.444	-0.238207	0.286879	-0.000241388	0.00930697	-0.461	-0.561402	-0.344387	-0.279519	0.352344	-0.0883972	-0.318416	-0.113792	-0.145388
n103	2.21307	-	98.9743	0.48874	-0.0737427	-0.0510548	0.216962	0.212347	-0.0436345	0.366873	0.328722	-0.0781723	-0.289383	-0.090739	-0.0536495	-0.117637	-0.122637	-0.0150483	-0.0441762	0.422364	-0.137671	0.10637	-0.0270224	0.0405385	0.229268	0.398422	0.0385076	-0.153306	-0.280634	-0.110914	-0.101275	0.00933055	-0.112802	-0.296757	0.0342922	-0.0302381	0.241745	0.148289	0.0715221	-0.0420708	-0.498902	0.175275	0.542819	-0.396147	-0.0454387	-0.381168	0.209507	-0.314481	-0.400564
n1032	3.3644	-	229.156	0.233186	0.576169	0.267438	0.433039	0.979844	1.23561	0.600429	0.571218	0.381851	0.780365	0.505315	-0.018567	0.39788	-0.144392	0.0681628	-0.254185	-0.309875	-0.00240297	0.39828	0.466647	0.341197	0.360574	0.251181	-0.322437	0.0668349	-0.342792	0.00365039	-0.288553	-0.556415	0.575386	0.105816	0.0394563	0.00738024	-0.574388	0.214519	0.182634	-0.351853	-0.965297	-0.450914	-0.167136	-0.852484	-0.641954	-0.860878	-0.437769	-0.745116	-0.69296
n1036	6.07077	-	230.013	0.851576	-0.281391	-0.344236	0.494077	0.120869	-0.0393816	0.121378	0.328544	0.663056	0.0319107	-0.144915	0.425716	-0.650421	0.338626	0.60832	0.453382	0.294957	-0.0729337	-0.133023	-0.185578	-0.311883	-0.358406	-0.0159933	-0.0963975	-0.257837	0.413915	-0.149725	0.326906	-0.638527	-0.671654	-0.99606	-0.286234	0.102941	0.998674	-0.586306	0.989345	-0.116767	0.69559	-0.0505914	-0.337286	-0.457253	-0.630313	0.0811446	-0.486748	-0.283427	-0.0983433
n1037	2.00476	-	230.035	-0.678538	-0.604874	-0.465692	-0.299228	-0.385361	-0.569002	-0.522918	-0.609442	-0.396824	-0.392718	-0.540636	-0.359277	1.19995	-0.292291	-0.509595	-0.448965	-0.214759	0.39621	-0.576538	-0.599186	0.264953	-0.259756	-0.333201	0.350519	0.295436	-0.346642	-0.303408	-0.280369	-0.39232	0.902359	-0.0810123	0.808577	0.375908	1.0746	1.04312	0.383475	-0.422633	-0.35424	0.932689	-0.176218	-0.23237	0.565961	-0.295671	0.715229	0.534056	0.746377
n104	1.7193	-	99.0093	-0.235556	-0.138786	0.0788274	0.122017	0.256246	-0.0700728	0.22582	-0.272974	-0.0601164	-0.0875834	-0.165939	-0.0449897	1.06682	-0.5896	-0.537409	0.0867059	0.442755	-0.085971	0.255686	0.104597	-0.330255	0.138142	0.534927	0.130578	-0.235886	-0.418897	-0.0668937	-0.0691927	-0.00424679	-0.104321	-0.0579146	0.428929	-0.0109044	0.43404	-0.155887	-0.285694	-0.144583	-0.0915211	0.366807	0.179483	0.0481229	0.0661249	-0.151113	0.26066	-0.188581	-0.355333
n1040	3.73506	-	230.067	0.154174	-0.051123	0.100559	0.324416	-0.425137	0.296689	0.564603	0.121449	-0.252712	0.116779	-0.252769	-0.0120703	-0.0117581	-0.554969	-0.536	-0.493153	-0.451595	0.868418	-0.0650408	0.194113	-0.501527	0.158467	0.769344	0.0931706	0.486145	-0.127017	-0.362104	0.0958876	-0.270112	-1.33538	-0.386437	-0.0331584	0.26752	0.784653	0.900072	0.881644	0.322267	-0.128074	0.637104	0.648876	-0.580685	-0.0583946	-0.564162	-0.0844055	-0.468912	-0.21473
n1041	3.36657	-	230.159	0.127416	0.258475	0.213668	0.16921	0.439779	0.64312	0.39328	0.432787	0.299291	0.494182	0.406494	-0.0503558	0.190033	-0.118967	0.0417066	-0.282193	-0.0302553	0.0528299	0.282292	0.336036	0.282978	0.310779	0.257882	-0.116017	0.0808292	-0.255016	0.0364607	0.0130987	-0.261466	0.548129	0.0757245	0.00476285	-0.0584775	-0.29053	0.083612	0.0925192	-0.128609	-1.27479	-0.31825	-0.106189	-1.20329	-0.235526	-0.338049	-0.121463	-0.375687	-0.496554
n1042	2.12681	-	230.991	0.339313	-0.0668837	-0.138467	0.122465	0.340428	-0.296075	0.155432	0.551023	0.793205	-0.443295	0.116659	0.538023	-0.306319	0.149806	0.585505	1.47135	0.288991	-0.301257	0.0200144	-0.226566	-0.156731	-0.0639716	0.0711744	0.193791	-0.225146	-0.357683	-0.0733284	-0.248334	-0.135519	-0.609432	-0.486893	-0.542068	-0.0448018	0.483747	-0.821012	0.263777	0.141915	-0.20538	0.0160478	0.0947872	-0.111288	-0.295193	-0.00684571	-0.146096	-0.23052	-0.299585
n1043	2.01113	-	231.032	-1.05947	-1.16633	-0.700084	-0.135817	-0.390298	-1.15468	-0.443654	-0.994192	-0.178509	-0.207488	-0.577845	-0.348734	1.46185	0.0672123	-0.37839	-0.738928	0.0437893	0.240223	-0.790052	-0.755212	0.0316902	0.0775463	-0.133883	0.105844	0.0775561	-0.177934	-0.0568758	-0.0921411	-0.268977	0.524689	0.554029	0.867473	-0.0231837	0.550211	0.811883	0.106936	-0.306146	-0.254521	1.36938	0.579773	-0.0522306	0.734631	-0.0420077	0.758746	0.420749	0.794535
n1044	1.77856	-	231.032	-0.20188	-0.285138	-0.421798	0.130491	-0.279088	-0.655314	-0.372381	-0.448998	-0.0244018	-0.0596297	-0.423198	0.00657969	1.34203	0.179223	-0.332402	-0.450675	0.407551	0.117555	-0.410456	-0.500108	0.27133	0.187294	-0.129989	0.46135	-0.179714	-0.332517	-0.417725	-0.153003	-0.36528	0.296987	0.657992	-0.909125	-0.0341439	0.763563	-0.854546	0.191392	-0.100892	0.078574	0.692749	-0.0548769	0.0835654	0.36987	0.175275	0.72457	-0.223318	0.468955
n1045	1.65431	-	231.049	-0.0577668	0.137138	0.0373553	-0.0347059	0.00681855	-0.237141	-0.040974	0.0884691	0.179582	0.753287	-0.119707	-0.0808614	1.04104	-0.0210197	-0.117354	0.0253607	0.00842188	-0.171038	-0.0623614	-0.194815	-0.0321531	-0.0345563	-0.0508499	0.0693293	-0.0809766	0.201326	-0.507462	-0.064875	-0.0327762	-0.149682	0.15096	0.0240166	-0.0145706	-0.0160923	0.825724	-0.078337	0.0106216	0.0244151	-0.118517	-0.0847003	-0.218436	-0.306622	-0.100485	-0.00117438	-0.292737	-0.195169
n1054	1.66789	-	233.047	-0.228926	0.0511163	-0.184891	-0.21652	0.0709171	-0.405217	0.1952	-0.165278	0.011347	0.0357499	-0.405971	-0.0515047	0.267754	-0.0614769	-0.0137154	-0.161033	0.19944	0.00640238	-0.117027	-0.0311685	-0.148257	-0.0724111	-0.218526	0.197819	0.17949	-0.132937	0.00355612	-0.0156723	-0.226137	-0.250687	0.259101	0.256924	0.0933333	0.221041	0.279577	-0.15182	-0.29273	0.0584045	-0.0182158	0.071891	0.00377456	0.223354	-0.0353865	0.200338	0.14933	0.118751
n1055	4.0738	-	233.103	-0.500498	-0.350458	-0.360731	0.151316	-0.134722	-0.133495	-0.114113	-0.182716	0.467593	0.55928	0.0838221	0.406794	0.297938	0.423741	0.146121	0.459045	-0.326299	-0.233937	0.0719878	-0.203969	-0.275505	-0.219709	-0.193541	-0.194366	-0.082966	-0.087218	0.172963	-0.0677197	0.116565	0.460486	0.547152	0.571126	-1.25394	-0.340469	-0.0346325	-0.276669	-0.265863	-0.445772	-0.198095	-0.159613	0.390802	0.416382	0.00893985	0.379511	0.326903	-0.0285584
n1056	3.51209	-	233.096	-0.375436	-0.561498	-0.368541	-0.372566	-0.335263	-0.191162	0.0915259	-0.571536	-0.342568	0.721125	-0.120454	-0.210888	0.826571	-0.430125	-0.180697	-0.32809	-0.381524	-0.0942666	-0.300243	-0.197167	-0.46927	-0.407397	0.885491	-0.409426	-0.140571	-0.297933	0.693827	0.0117007	0.0622763	-0.0568754	0.0615022	-0.0704836	-0.0444072	-0.151487	0.671939	-0.203251	-0.281684	-0.304267	-0.0756335	1.02772	-0.0898749	1.0456	-0.153411	0.995586	0.000823177	0.673776
n1058	1.90216	-	235.046	0.0755252	0.316824	0.136879	0.033898	0.354682	0.244865	0.421143	0.717242	0.183273	-0.0144769	0.38021	0.104502	0.139413	-0.179623	-0.194567	0.436207	0.236568	-0.319494	0.137141	0.112832	-0.0183382	0.233978	0.445965	-0.233356	-0.590286	0.116382	-0.426212	-0.254541	0.257909	0.549804	0.0390706	-0.0411779	-0.00925724	0.298908	0.012996	-0.275801	-0.351902	-1.3427	-0.129375	0.31837	0.217158	-0.0786936	-0.0832622	-0.00800849	-0.291142	-0.11863
n1059	1.65295	-	235.046	0.329367	0.256973	0.202878	0.288849	0.242814	-0.683639	-0.583818	0.486324	0.286989	0.210959	0.349056	-0.737629	0.396427	0.0920436	0.252564	0.222355	0.318055	0.146967	-0.727786	0.269245	-0.754035	0.25837	0.253844	0.225985	-0.0276578	-0.128083	0.101438	-0.0292165	0.190735	0.180247	-0.777389	-0.76847	0.199856	0.178827	0.274572	0.219348	-0.0735997	0.100446	0.111005	0.324186	0.152589	-0.739131	0.288574	0.160046	-0.893744	0.07922
n1060	1.65642	-	235.063	-0.286843	-0.367284	-0.291829	-0.366431	-0.42038	-0.459476	-0.294055	-0.350917	0.621826	0.729173	-0.224999	-0.200413	0.886659	0.394785	0.511917	-0.432627	-0.250409	-0.286341	-0.258473	-0.429488	-0.341993	-0.222499	-0.41243	-0.294382	-0.302137	-0.291038	-0.32218	-0.262571	-0.238032	0.51841	0.681978	0.544472	0.324138	-0.468892	0.403574	-0.404925	-0.270568	0.479577	-0.204481	-0.322933	0.574228	-0.266672	0.551759	0.551298	0.41998	0.440412
n1061	3.39971	-	235.109	0.0825719	0.457171	0.222161	0.397355	0.600797	0.761314	0.417662	0.355588	0.331136	0.548127	0.405108	-0.00910015	0.257086	-0.0728922	0.141616	-0.0997419	-0.292522	0.0884107	0.239667	0.442793	0.255259	0.30812	0.0240398	-0.0150433	0.0374239	-0.23504	0.181705	-0.114107	-0.372049	0.312643	0.0940699	0.222492	-0.0328825	-0.531707	0.129163	-0.0315675	-0.285283	-0.780651	-0.550459	-0.484144	-0.507475	-0.298132	-0.609634	-0.211453	-0.537787	-0.523139
n1066	5.60037	-	235.926	0.0950162	0.11637	0.101027	-0.107267	0.296813	-0.0726794	0.486473	0.275055	0.124975	0.349174	0.0808438	-0.0817886	0.695727	0.195121	-0.098277	0.44339	0.0487159	-1.22248	0.193285	-1.13248	0.0558507	0.339731	-0.951526	0.358258	-1.13866	-0.342796	-1.45755	0.0221036	0.477308	0.44193	0.577607	0.645083	0.207941	0.337277	0.379307	-0.315516	0.205764	0.418352	0.0989679	0.387582	-1.07965	0.350121	0.0784776	0.410003	-0.103453	-1.25171
n1079	1.73517	-	236.077	0.167256	-0.0638356	-0.184884	-0.0947829	-0.139548	-0.0128271	0.238994	-0.363908	-0.0572843	0.229615	0.160402	-0.185489	0.0553804	-0.3369	-0.431338	-0.292598	-0.562619	-0.0878292	0.0330015	0.133078	-0.173396	0.0827788	0.784878	-0.0261948	0.0346239	-0.581859	-0.358347	0.10148	0.0538344	-0.0315804	0.186759	0.371182	0.320628	-0.320131	0.657727	-0.172807	-0.125473	0.0555833	0.118972	0.629192	-0.156754	0.391328	-0.304865	0.608001	0.121919	-0.227308
n1081	3.36699	-	237.007	-0.0338683	0.0199899	0.509398	0.247311	0.148645	0.26964	0.174658	0.894195	-0.275447	-0.748303	-0.255165	-0.351593	-0.487929	-0.436668	-0.359086	0.176003	-0.435916	0.820153	-0.00527722	0.260651	0.146305	0.0256012	0.347484	0.428674	1.03211	-0.113809	-0.298308	-0.177706	-0.6591	-0.570631	-0.608196	-0.00681846	0.184237	0.0362069	0.316686	0.427089	0.28321	0.0060735	0.379821	0.432597	-0.467112	0.307077	-0.662248	-0.0788039	-0.241783	-0.346971
n1082	1.72914	-	237.025	-0.30647	-0.253734	0.0800444	-0.144819	0.0375731	-0.277184	0.268035	-0.0807935	-0.11194	0.0660521	-0.445184	-0.317731	0.413567	-0.249884	-0.711701	-0.238742	-0.00647924	0.101664	0.131522	-0.325239	-0.15412	0.190943	0.370176	0.341057	-0.0678238	-0.301117	-0.339624	-0.131562	0.122789	-0.058699	0.319501	0.355193	0.187178	0.351998	0.642593	-0.254312	-0.0308682	0.0319831	0.308551	0.329305	0.299909	0.245424	-0.198747	0.166536	-0.0543943	-0.22012
n1083	3.97691	-	237.044	0.315009	0.230495	0.549826	0.382693	0.128027	0.162507	0.278653	0.086713	-0.865219	0.097233	0.334419	-0.00204567	-0.386976	0.176907	-0.0157455	-0.133721	-1.00771	0.434682	0.315692	0.350958	0.0263819	0.0695528	0.294337	0.105601	0.654294	0.1459	0.24474	0.142704	-0.842141	0.0518133	-0.169687	-0.00580011	0.236291	-0.823888	0.513828	0.295292	0.103207	-0.0964642	0.296503	0.162427	-0.919499	-0.0646115	-1.02847	0.05617	-0.949099	0.0115959
n1084	1.6678	-	237.062	0.312192	-0.0118543	0.0962981	-0.322298	-0.626435	-0.47904	0.112751	-0.510292	-0.236925	-0.293999	0.158173	-0.200252	-0.197851	0.195475	0.428709	-0.0941441	-0.133469	-0.0844088	-0.139623	0.263843	-0.520161	-0.180007	-0.0154102	0.186306	-0.0397956	-0.383727	0.0768165	-0.268427	0.595102	-0.136574	-0.140979	0.00574956	0.675984	0.384485	-0.130828	0.471683	-0.0256364	0.359118	-0.0435956	0.294238	-0.383841	0.131738	0.118197	0.00300475	0.176506	-0.0616442
n1085	1.98285	-	237.062	-0.340696	-0.334866	-0.394501	-0.479094	-0.555729	-0.167144	0.000749409	-0.463744	-0.442457	-0.104137	-0.0246734	-0.217103	0.0376306	-0.264735	-0.355026	0.0229219	-0.439814	0.379875	-0.270741	-0.031073	-0.274836	-0.00639817	0.313512	-0.281128	0.0733436	-0.106218	-0.0372602	0.0590173	0.42619	-0.134364	0.326439	0.608921	0.254889	-0.0358697	0.630063	-0.0703629	-0.119299	-0.0919964	0.442382	0.480756	0.00297318	0.651982	-0.224932	0.430763	0.433088	0.225814
n1087	2.08087	-	237.091	-0.127824	-0.064664	0.170061	-0.514764	-0.42881	-0.625785	-0.0649605	-0.823016	-0.0987283	1.15597	0.0817503	0.205377	0.926062	-0.520589	-0.586287	-0.558125	-0.0683619	-0.681658	-0.0176144	-0.571062	-0.110515	0.608513	0.389626	-0.472952	0.052938	-0.749973	-0.604268	0.646152	0.0125847	-0.236453	0.90392	0.895315	0.530309	0.525589	0.389693	-0.194575	-0.35129	-0.00139593	0.27986	0.617634	0.0350108	-0.169357	0.221294	0.63358	0.198551	-0.77362
n1095	2.08296	-	238.095	-0.245056	-0.0855303	-0.0690083	-0.224392	-0.163134	-0.215113	-0.0979232	-0.273739	-0.138665	1.13348	-0.0877392	-0.0243888	0.117702	-0.295426	-0.410394	-0.221185	-0.133846	-0.0980311	-0.189287	-0.25134	-0.0416013	0.121692	0.127722	-0.201043	-0.0531421	-0.369475	-0.287824	-0.0011187	-0.0986264	-0.0440114	1.06752	1.22656	0.0243718	-0.0514271	1.18788	-0.224056	-0.245206	-0.19738	-0.129199	0.0728901	-0.0403447	-0.0944517	-0.122135	0.92324	-0.122072	-0.18643
n1099	10.207	-	239.129	-0.343286	-0.0887847	-0.186648	-0.563633	-0.284726	-0.0321705	-0.210712	-0.0926985	-0.154961	-0.205234	-0.362477	-0.315183	-0.369239	-0.543867	-0.318834	-0.232696	0.201829	-0.248026	-0.0668152	-0.0347725	-0.178527	-0.120701	-0.165264	0.114493	-0.131923	-0.32186	0.0556251	-0.186071	-0.0224809	-0.0903599	-0.0663313	-0.310557	-0.0353978	1.63115	-0.03273	0.0862432	1.23579	-0.11923	0.0700298	0.0750578	1.23134	0.154586	0.0223533	0.859817	0.0236757	0.0146347
n11	1.65492	-	73.03	0.0336348	0.107042	-0.0786919	0.243684	0.12672	0.301744	0.418539	0.138753	0.229223	-0.331662	0.172022	-0.00127113	0.170235	-0.17817	-0.0614428	0.261961	0.0494465	-0.1428	0.11785	0.167973	0.0343056	0.0815703	0.743677	0.0845486	-0.33888	-0.196107	-0.450347	-0.196432	-0.0354982	0.216939	-0.0660019	0.0044922	-0.122143	0.464901	-0.201969	-0.375658	-0.0852401	-0.348934	-0.036853	0.247683	0.0294701	-0.225726	0.0608327	0.0640429	-0.346796	-0.178407
n1102	2.35655	-	241.012	0.0221674	-0.0945102	-0.366377	0.00732891	-0.207191	0.332383	0.479482	-0.227155	-1.01163	-0.0170394	0.214849	-0.348586	0.0207931	0.163291	-0.0965722	-0.24502	-0.628463	0.0096726	-0.187397	0.166516	-0.122346	-0.0963149	0.245927	-0.596352	0.22649	-0.354246	0.426718	0.197353	0.212699	0.444561	0.0808144	0.284854	0.0321961	-0.195978	1.02342	0.297569	-0.441463	-0.936227	-0.328518	0.080263	-0.47222	0.875086	-0.626072	1.02453	0.0536359	0.287544
n1103	3.62898	-	241.083	-0.208778	-0.0805475	-0.154421	-0.0332756	-0.239239	-0.115654	-0.0627489	-0.210959	0.174055	-0.00037583	-0.255445	-0.138363	-0.193206	-0.288715	-0.487626	-0.474792	-0.142585	-0.162129	-0.161024	0.0186711	0.0227552	-0.0975621	0.130071	-0.000685672	-0.0185187	-0.199185	0.0374487	0.0034185	-0.122652	-0.222058	-0.159371	-0.00619422	0.33076	0.261299	0.354432	1.17644	1.02722	-0.274233	1.31692	0.147729	-0.248845	0.163841	-0.479418	0.127433	-0.166989	-0.0330559
n1104	7.36742	-	241.108	0.589129	0.608478	0.424935	1.04275	0.476996	0.306925	0.302874	0.52656	1.11571	0.702085	0.706653	0.173931	-0.606099	-0.0655177	0.0450516	0.361512	-0.572995	0.287796	0.373967	0.604149	-0.573971	0.159107	0.333038	0.284547	0.145726	-0.758198	-0.65941	-0.731728	0.0262001	0.0415461	0.510475	-0.793477	-0.0617632	0.0968341	0.0500736	-0.116726	-0.762625	-0.713793	-0.793727	0.0388234	-0.65749	-0.105919	-0.0095642	-0.57611	-0.983125	-0.0984916
n1110	2.15029	-	241.892	-0.384	0.0365	-0.127	-0.243	-0.0974	-0.436	-0.0239	-0.272	-0.0482	0.176	-0.0969	-0.121	0.144	-0.348	-0.273	-0.17	-0.22	-0.0065	0.0264	-0.0351	0.0513	0.13	0.217	0.0666	5.14e-05	-0.125	-0.396	0.0976	0.122	1.09	0.395	0.348	9.73e-06	-0.021	1.23	-0.377	-0.039	-0.127	-0.306	0.0383	0.212	-0.0155	0.0227	-0.0319	-0.056	0.122
n1115	2.06712	-	243.062	-0.535516	-0.398873	-0.271154	-0.47005	-0.436763	-0.0641933	-0.124258	-0.553902	-0.528302	0.395368	-0.00824246	-0.38181	0.296678	-0.311929	-0.420303	-0.496314	-0.807066	0.411517	-0.0656834	-0.148423	-0.347888	-0.0488693	0.164113	-0.150134	0.222502	-0.20852	0.504922	0.11219	0.436122	0.387803	0.858189	0.868061	0.00464758	-0.574269	0.902713	-0.334051	-0.0507846	-0.230811	0.0270712	-0.0146139	0.0973079	0.97888	-0.41427	0.621575	0.0188771	0.502094
n1116	7.66874	-	243.124	0.374533	0.446214	0.486769	1.14475	0.335211	0.196542	0.0985827	0.686669	0.755713	0.204447	0.406981	0.134041	0.170682	0.242833	0.475645	0.374584	-0.298909	-0.0735256	0.0884329	0.284882	-0.253064	0.0649448	-0.212688	0.118398	-0.0447328	-0.350779	-0.024433	-0.3622	0.0555479	0.10609	0.404071	0.0223068	-0.133189	-0.229314	-0.148024	-0.321779	-1.08529	-1.09094	-1.16045	-0.306721	0.00477155	0.0996981	-0.103658	-0.183781	-1.13987	-0.16271
n1118	5.73258	-	243.135	0.125964	0.40333	0.196746	0.553497	0.943375	0.812595	0.475774	0.517342	0.283211	0.246559	0.0739885	0.0996181	0.00192562	-0.20203	-0.268418	0.59624	0.298686	-0.110099	0.13307	0.292193	0.425717	0.186159	0.539901	0.157991	-0.0709051	-0.37325	-0.0750577	-0.235675	-0.373181	0.446883	-0.240465	-0.0202241	-0.0778819	0.0350215	-0.422216	-0.081947	-0.25741	-0.397961	-0.392544	0.0327161	-0.318446	-0.755222	-0.339785	-0.645496	-0.426307	-0.622948
n1119	3.93982	-	243.172	-0.751399	-2.315	0.470578	0.894237	1.37967	1.31236	0.938399	-0.0966209	0.346601	1.1176	0.853513	0.512789	0.472443	-0.280942	-0.199566	0.787691	-1.1355	-0.163032	-0.844307	0.142308	0.332828	0.970416	-0.0849894	0.475637	-0.508849	-0.495436	0.625044	-0.413099	0.180976	1.3938	0.95394	0.0855122	0.0529416	-0.138102	0.453121	0.426739	-0.613378	-0.627727	-0.68364	-0.842561	-0.42798	-0.981077	-0.909606	-0.248475	-0.869705	-0.827406
n1123	1.74858	-	244.065	-0.208443	-0.11046	-0.00298214	-0.231752	-0.204467	-0.13953	-0.221891	-0.13977	-0.185777	0.444858	0.0234698	-0.408857	0.146603	-0.102976	-0.268016	-0.305151	-0.910467	0.0501802	-0.141014	-0.0945372	-0.219139	-0.175603	0.0551828	-0.142332	0.0775628	-0.186217	0.243891	0.0199739	0.0674132	0.334985	0.559451	0.836044	0.119014	-0.286977	0.600324	0.0033188	0.115166	-0.277827	-0.0814927	-0.0846908	0.00838338	0.63651	-0.695958	0.765229	-0.0673681	0.317481
n1124	3.935	-	244.175	-0.50601	0.206449	0.284106	0.0438419	0.918013	0.216987	0.573704	-0.0515481	0.317154	0.785351	0.599926	-0.104032	-0.21255	0.141109	-0.646273	0.569098	-0.233728	-0.270692	-0.00465704	-0.00215168	0.660615	0.602033	0.270196	0.249468	0.000961883	-0.485839	-0.229708	-0.41699	0.181431	0.911769	0.580237	-0.0899437	0.0693148	-0.0627422	0.272044	0.249799	-0.0554293	-0.541683	-0.588387	-0.655528	-0.298011	-0.306412	-1.13381	-0.204543	-0.411633	-0.644401
n1125	2.14951	-	245.007	-0.125658	-0.326265	-0.141052	-0.330339	-0.192765	-0.339518	-0.117141	-0.232299	-0.252639	-0.159627	-0.254927	-0.200992	0.0631577	-0.118522	-0.331321	-0.200965	0.314526	-0.269044	-0.200689	-0.223281	-0.149768	-0.104657	-0.0784947	-0.106444	-0.107992	-0.172942	-0.192202	-0.151018	-0.159418	-0.251029	-0.0478248	-0.160235	-0.198386	2.08357	0.237929	1.61093	0.310534	-0.0727335	1.06562	-0.0419954	-0.097819	0.267324	-0.16046	0.101944	-0.232298	0.127419
n1126	1.69226	-	245.028	-0.349466	0.141032	0.139374	-0.219273	-0.201286	-0.187227	-0.102928	0.169213	-0.105061	0.216835	0.00366588	-0.585927	0.366006	-0.261171	-0.376988	-0.56984	-0.235609	-0.0612246	0.0457602	-0.234804	-0.15807	0.0591523	-0.0584657	0.114958	0.191136	-0.161975	-0.419322	0.00952433	0.191372	0.320352	0.239625	0.113845	0.113414	0.138426	0.145673	-0.141874	0.073998	0.158583	0.105801	0.137648	0.0496788	0.225116	0.151622	0.372169	0.0227624	0.103503
n1127	2.6854	-	245.043	1.32369	0.341906	0.280756	0.17049	0.657168	0.595192	0.0676734	0.0719203	0.341152	-0.192536	-0.328107	-0.0245225	0.176535	-0.00153617	-0.104106	0.680683	1.25254	-0.185042	-0.0623816	-0.121384	0.406724	0.367792	0.156842	0.191199	-0.302076	-0.775457	-0.277838	-0.602077	-0.607999	-0.850828	-0.636281	-0.197604	0.259441	0.26069	-0.209374	-0.0511192	0.289653	0.582518	0.408211	0.272903	-0.039971	-0.928817	0.0357759	-0.768752	-0.577903	-0.578525
n1129	1.74847	-	245.078	-0.270488	-0.170968	-0.258173	0.715087	0.95796	-0.390142	0.426298	0.608464	-0.288648	-0.143445	0.645262	0.40473	-0.144162	0.00670028	0.300428	0.405638	0.232728	-0.279499	0.522393	-0.19683	-0.369035	0.511218	0.0827278	-0.204544	-0.102716	0.0186049	0.315191	-0.251805	-0.220195	-0.332554	-0.0863214	-0.00102285	-0.0449087	-0.139703	0.13181	0.413993	-0.148126	-0.340964	-0.304321	-0.310563	-0.208737	-0.289228	-0.199141	-0.204874	-0.268985	-0.333645
n1130	7.2538	-	245.093	-0.392008	-0.444678	1.76348	1.63748	-0.435194	-0.962932	0.307853	1.463	0.420871	-0.641455	-1.2663	0.343567	-0.945744	0.183254	-0.434484	-0.00883537	-0.120215	0.556086	1.23281	0.420624	-1.18128	-0.393833	1.65734	1.16752	0.944803	-0.00772945	-0.837134	0.30116	-0.374965	-1.13806	-0.369496	-0.344815	-0.0125637	0.0470064	1.74813	0.906719	0.0674782	0.339107	0.794855	0.279959	-0.707796	-1.39908	-1.00855	-1.34757	-0.217232	-0.759758
n1131	3.30816	-	245.114	0.179488	0.327574	0.21062	0.296482	0.514523	0.660982	0.592835	0.305126	0.118147	0.518612	0.287793	-0.106162	-0.0935465	-0.322767	-0.152417	-0.044802	-0.441892	0.159071	0.261394	0.486949	0.398328	0.323014	0.440726	-0.0271049	0.120136	-0.232021	0.133087	-0.182798	-0.427107	0.558927	0.366285	0.301314	-0.00793295	-0.496608	0.299308	0.125344	-0.255543	-0.806277	-0.421995	-0.178288	-0.48929	-0.177563	-0.948609	-0.253649	-0.658263	-0.508342
n1132	1.69493	-	245.114	0.308166	0.527999	0.175201	0.490282	0.956071	0.69177	0.198446	0.375188	0.808793	0.772984	0.353119	0.0846766	-0.0758376	-0.0505342	0.117866	0.128447	0.0114567	-0.0178539	0.296827	0.351364	0.706735	0.331732	0.0835537	-0.0371449	-0.330855	-0.300442	0.0691419	-0.12517	-0.175852	0.541324	0.464828	0.2572	-0.330255	-0.429318	-0.0528011	0.0735395	-0.355044	-0.722219	-0.611137	-0.741546	-0.597	-0.668434	-0.584916	-0.497228	-0.74031	-0.728891
n1136	7.25429	-	246.096	-0.193705	-0.209238	1.1474	1.09972	-0.30222	-1.05899	0.192988	0.911816	0.346798	-0.34005	-1.17072	0.297217	-0.428492	0.183951	-0.203242	0.0845361	0.00151661	0.373014	0.681704	0.236186	-1.10048	-0.16085	1.02597	0.689053	0.596281	0.0243571	-0.465919	0.140999	-0.165655	-0.680883	-0.156616	-0.151459	0.0972032	0.0766205	1.12723	0.55433	0.096302	0.227666	0.503534	0.189141	-0.402479	-1.20088	-0.581397	-1.17703	-0.0335124	-0.40182
n1138	3.98057	-	246.135	-0.943569	-0.792146	-0.783612	-0.834235	-0.649871	-0.722569	-0.78095	-0.776342	1.1697	1.11236	0.306802	1.1918	0.846217	0.759268	1.02569	0.885567	0.698703	-0.705934	-0.781088	-0.625734	-0.795227	-0.735261	-0.669066	-0.774749	-0.652377	0.445018	0.357277	0.392096	0.765146	0.700952	1.15856	0.900834	-0.755198	-0.837725	-0.66013	-0.763479	-0.618912	-0.406399	-0.65907	-0.827719	0.879098	0.536604	0.571369	0.323059	0.78122	0.435707
n114	9.17945	-	101.025	0.155919	-0.160208	-0.119987	0.027358	0.0354246	-0.0402229	0.215084	0.0668818	-0.0515752	-0.172518	-0.135594	-0.00410919	-0.270667	-0.280327	-0.226236	0.266005	-0.0588844	-0.142974	-0.150959	0.0461816	-0.398202	-0.0871215	0.140306	-0.0557452	-0.273269	-0.473542	-0.169044	-0.0958942	-0.314814	-0.234494	-0.256526	-0.0346657	-0.132771	1.54992	-0.0365867	1.04878	-0.22738	0.052716	0.0709689	0.116372	-0.308838	0.0318194	-0.126834	0.0230703	-0.364829	-0.149442
n1145	2.16902	-	247.858	-0.0227763	0.151885	-0.953993	-0.936089	0.0861758	-0.0904028	0.172726	0.158234	0.0233922	0.190622	0.0456561	-0.0664368	0.459485	-0.0480057	-0.209505	-1.0185	0.135658	-0.0685814	0.0442135	-0.0304707	0.104219	0.30252	0.437365	0.21384	0.037355	-1.10065	-0.0502053	0.175385	-0.0591479	0.225183	0.110564	0.18926	0.153972	0.213294	0.307284	-0.0881029	0.0310261	0.113101	0.21175	0.185611	0.286661	0.266517	-0.988343	0.408008	0.0549646	-0.00029446
n115	10.2387	-	101.025	0.0433744	-0.166983	-0.11578	0.00387805	0.00733998	-0.0836421	0.166603	-0.0331258	-0.116806	-0.198524	-0.152276	-0.0702518	-0.272272	-0.235056	-0.260977	0.155688	-0.0272047	-0.11006	-0.147314	0.0291044	-0.391788	-0.101329	0.0739668	-0.0637337	-0.303178	-0.408819	-0.120458	-0.0945869	-0.243703	-0.273527	-0.242341	-0.0619618	-0.179451	1.21631	-0.0948094	1.58559	-0.275992	-0.062643	0.0231716	0.0604576	-0.287458	0.0129204	-0.181026	-0.0145388	-0.357989	-0.151311
n1151	6.62993	-	249.061	-0.0449262	-0.569137	0.107537	1.00701	0.00958445	-0.116906	0.7406	0.0823893	0.0187251	0.216653	-0.0216437	0.0276604	0.033057	-0.380733	-0.266765	-0.0812247	-0.205895	2.03325	-0.294337	-0.412816	-0.501139	-0.457813	1.38048	-1.16776	0.271601	0.202207	0.163241	0.141518	-0.344734	-0.461296	-0.501268	-0.144856	-0.282271	0.217782	-0.386311	-0.499823	-0.433371	0.659241	-0.228717	0.406282	0.0869781	0.355992	0.28199	-0.0670252	0.185662	0.0424551
n1152	1.64088	-	249.059	-0.131687	-0.128131	-0.0994039	-0.25067	-0.179961	-0.197583	-0.0905475	-0.095376	-0.0598797	0.818312	-0.204692	-0.212092	0.874057	-0.16106	-0.185119	-0.503945	-0.276351	-0.0597493	-0.0818295	-0.139963	-0.200877	0.573017	-0.166411	-0.152737	-0.101915	-0.213915	-0.432328	0.519938	-0.22238	-0.22612	-0.0384033	-0.0762739	-0.00460329	-0.0922424	0.982286	-0.363042	0.71462	0.0545394	-0.0779452	-0.0413381	-0.134195	-0.145439	-0.120354	0.692734	-0.159622	-0.339932
n1153	3.39984	-	249.124	0.0883217	0.279537	0.686134	0.781485	0.3091	0.707275	1.29843	0.782642	1.34628	1.65768	-0.753197	-0.0403841	-0.590427	-0.063538	-0.858228	-0.134481	-0.690993	0.145008	0.0816782	0.0530368	0.347117	-0.0794257	1.08969	-0.056656	0.170407	0.0910178	0.631884	0.157408	-0.831665	-0.0266826	0.154524	-0.585017	-0.753486	1.44782	-0.23091	-0.199379	-0.633408	-0.236095	-0.644634	0.72373	-0.939552	-0.141879	-0.668825	-0.812427	-0.634485	-0.753581
n116	7.93509	-	101.025	0.136005	-0.063493	-0.101202	0.0529139	0.0738507	-0.031463	0.223116	0.0215388	-0.0774532	-0.224408	-0.140212	-0.0649872	-0.325315	-0.316029	-0.227771	0.169903	-0.0514804	-0.120701	-0.079665	0.0533219	-0.378173	-0.123882	0.121193	-0.0862406	-0.264371	-0.435834	-0.152596	-0.111806	-0.325833	-0.389436	-0.311185	-0.0563176	-0.149384	2.30094	-0.0881303	2.02946	-0.267071	-0.00888635	0.0903234	0.113495	-0.313592	-0.00223545	-0.183917	-0.0489984	-0.387673	-0.190648
n1161	4.93064	-	251.056	-0.290213	0.154414	-0.102246	-0.157818	0.145174	0.171556	0.379281	-0.441618	-0.27216	-0.0374934	0.440025	-0.0573012	-0.0281558	-0.803072	-0.691733	0.0259199	-0.161913	0.497883	0.0217386	-0.0207423	-0.491145	-0.0225064	0.266105	-0.333601	0.385862	-0.305282	-0.222986	0.259129	-0.11126	-0.348706	-0.499757	0.459857	0.393438	0.420772	0.747261	0.0573016	0.214265	0.0996465	1.06524	0.513705	-0.508976	0.296137	-0.18031	-0.0776803	0.120464	-0.182949
n1167	9.82627	-	253.051	0.240048	0.0272711	-0.146386	-0.101134	-0.693585	-0.730075	-0.80685	-0.0932923	0.365592	0.272574	0.522838	0.391291	0.530739	0.59303	0.494232	0.55277	0.317508	-0.774303	-0.11203	-0.0151659	0.109548	-0.305309	-0.859906	-0.143165	-0.975201	0.509829	0.500009	0.34616	0.415313	0.445194	0.264594	0.212369	-0.873149	-0.764341	-0.830075	-0.0532945	-0.105305	0.289308	-0.926619	-0.917102	0.794453	0.394411	0.588077	0.396574	0.495083	0.398103
n1168	1.66784	-	253.056	0.812251	0.230716	-0.504305	-0.498896	-1.6751	-0.665005	-0.0531107	-1.30733	-0.75343	0.1152	0.322855	-1.19691	-0.0328796	0.232883	0.549743	-0.737103	-1.09088	0.576889	-0.722012	0.805012	-0.488235	-0.044241	0.345084	0.26315	0.18489	-0.330304	-0.00314782	-0.21274	0.94018	0.334505	-0.138605	-0.415151	0.631486	-0.171531	0.581219	0.823758	-0.137435	0.926445	0.0334734	0.883843	-0.553521	0.0771658	0.038188	0.758225	0.314473	0.394076
n117	9.64047	-	101.025	0.0836995	-0.0611389	-0.10004	0.0204882	0.0804515	0.0397952	0.269497	-0.00547024	-0.15868	-0.205871	-0.136609	0.0331249	-0.232503	-0.269607	-0.251936	0.17869	0.0156811	-0.134121	-0.0381448	0.0462175	-0.468245	-0.0772088	0.184892	-0.0886235	-0.262732	-0.526516	-0.152254	-0.116605	-0.307899	-0.362307	-0.218742	-0.0902902	-0.0943936	2.23383	-0.0159846	1.66618	-0.370782	-0.00364713	0.0386548	0.181351	-0.340937	0.00180305	-0.196832	0.0301298	-0.372424	-0.214977
n1170	2.07247	-	253.093	0.644487	0.46474	-0.732638	0.332455	0.668973	0.899103	0.432715	-0.836755	0.535236	0.249273	-0.229537	-0.0586026	0.207418	0.0831806	0.117989	0.810109	0.73975	-0.6406	-0.732846	0.234574	-0.00161232	0.715409	0.138152	-0.0210458	-0.694629	-0.00306636	-0.358284	-0.251112	-0.374283	0.381309	0.161479	0.0930936	-0.292805	0.480407	-0.710329	-0.219523	-0.711343	0.148056	-0.282789	0.00159008	0.25816	-0.75359	0.215677	-0.0859071	-0.206001	-0.502644
n1171	1.7779	-	253.093	0.535083	0.32626	-0.713069	0.0941112	0.771094	0.955169	0.232568	-0.767261	0.226722	-0.170679	-0.200298	0.056788	-0.140902	-0.211156	-0.0827783	0.829272	0.471414	1.22813	0.717321	0.00114223	-0.11879	0.414372	-0.128776	-0.180993	0.99967	-0.368131	-0.64694	-0.554718	-0.663293	-0.0394537	-0.296352	-0.0197445	-0.429287	0.174731	1.2685	-0.413762	-0.830413	-0.12379	-0.196033	-0.246621	-0.26006	1.00228	-0.0558096	-0.494158	-0.546697	-0.524779
n1173	1.66783	-	254.06	0.528799	0.114542	-0.169467	-0.316806	-0.945902	-0.46891	-0.0409315	-0.782532	-0.460083	0.128979	0.273647	-0.81005	0.056154	0.139039	0.393316	-0.43217	-0.730047	0.273514	-0.420901	0.552083	-0.369897	-0.0870654	0.108595	0.115357	0.142401	-0.22983	-0.018176	-0.124815	0.467638	0.0622889	-0.135205	-0.211323	0.466438	-0.126258	0.418545	0.598534	-0.0542697	0.701756	0.0120714	0.509246	-0.403526	0.00333255	0.037057	0.4434	0.212331	0.190759
n1177	1.66966	-	255.06	0.269485	0.117819	-0.150632	-0.138647	-0.869549	-0.233321	0.110382	0.0100329	-0.928409	0.167811	0.282291	-0.361716	0.146388	-0.1186	0.39268	-0.827798	-0.835986	0.1819	-0.380446	0.246922	-0.183742	0.0935526	0.884802	0.157702	0.137874	-0.0334471	-0.211023	-0.0519373	0.268253	0.207748	0.0598533	-0.112136	0.219867	-0.165936	0.205335	0.429557	-0.100851	0.206915	-0.00226238	0.369717	-0.168005	0.0229079	0.0303876	0.223012	0.181179	0.0901743
n118	8.50993	-	101.025	0.0285125	-0.100511	-0.155744	-0.0316303	-0.00668696	-0.070296	0.194669	-0.0218923	-0.141529	-0.226852	-0.111625	-0.0127744	-0.253316	-0.258299	-0.208806	0.118785	-0.0403639	-0.141037	-0.136486	0.0363011	-0.415045	-0.110716	0.0290084	-0.114952	-0.266031	-0.423638	-0.137545	-0.138075	-0.311788	-0.304176	-0.255418	-0.0638947	-0.114538	2.05922	-0.0216164	1.73585	-0.260325	-0.0473059	-0.00229496	0.0301766	-0.29139	-0.0344203	-0.208949	-0.0242435	-0.376943	-0.194195
n1186	7.62526	-	257.819	-0.152142	0.773685	0.517948	0.6082	0.564976	0.730015	-0.0194077	-0.178558	0.913281	-0.235704	0.73006	-0.203089	-0.0171185	-0.328395	-0.267251	-0.254018	0.572809	-0.287792	0.583706	-0.218173	-0.293277	-0.0906854	-0.156323	-0.259734	-0.369451	-0.792642	-0.809875	-0.236338	0.141792	0.729309	1.337	0.0796329	-0.190483	-0.0534632	-0.0806392	-0.311988	-0.258255	-0.22397	-0.0897039	-0.0423543	-0.345742	-0.31034	-0.304719	0.721933	-0.476069	-0.430693
n119	8.31873	-	101.025	0.137191	-0.0699719	-0.104076	0.0984113	0.107618	0.0204023	0.256134	0.0599472	-0.103305	-0.178443	-0.156909	0.083986	-0.196204	-0.276848	-0.23356	0.230878	-0.00722789	-0.102789	-0.00360541	0.117363	-0.409994	-0.061751	0.182444	-0.138787	-0.312612	-0.425829	-0.116853	-0.0962512	-0.266509	-0.287023	-0.235485	-0.020026	-0.133575	2.20774	0.000903188	1.75309	-0.272456	-0.0559246	0.0618284	0.114554	-0.251245	0.0595133	-0.186495	0.0419383	-0.37444	-0.157894
n1190	2.1403	-	258.038	0.620496	0.338464	0.126648	0.412281	0.764022	0.563329	0.46041	0.870581	0.549201	-0.151039	0.00514156	0.420135	0.299501	0.073954	0.431819	0.507763	0.60475	-0.536545	-0.1382	-0.024474	0.0602604	0.298442	-0.362042	0.00518323	-0.315082	-0.386022	-0.0806545	-0.617074	-0.294457	-0.358761	-0.469154	-0.276889	-0.357777	0.0852475	-0.560264	-0.465986	-0.120077	0.477122	0.138779	-0.161997	0.275661	-0.734543	0.658799	-0.592452	-0.527013	-0.551863
n1192	2.21233	-	258.447	-0.0372775	0.243741	0.0840397	0.223678	0.335232	0.402156	0.192854	0.359155	-0.479715	-0.507552	-0.133346	-0.547894	0.334299	-0.00237593	-0.657728	-0.678731	-0.51326	0.360738	0.323436	0.300818	0.186573	0.157725	0.377346	-0.545011	0.237322	0.0246473	0.00118899	0.203705	-0.567686	0.257548	-0.598042	0.106804	0.0999556	-0.414498	0.390556	0.06913	0.288558	-0.578665	0.209884	0.313698	0.111322	0.137417	-0.623143	0.0877773	0.0213235	0.0113286
n1196	8.0928	-	259.061	0.24935	-0.417147	-0.505898	-0.474734	-0.512483	-0.621849	-0.438974	-0.792628	0.203302	0.300505	0.784087	-0.66588	-0.505462	0.927161	0.02722	-0.457977	0.20991	0.0267775	-0.620673	-0.50488	-0.594387	-0.741878	0.350938	-0.720894	-0.547664	-0.101007	0.405804	-0.713297	0.0866075	0.938938	1.30985	-0.419661	-0.628897	-0.581276	0.320232	0.316878	0.20201	-0.565725	-0.631377	0.515784	1.09	0.929188	0.554382	0.683422	0.0653636	1.14216
n1198	2.78153	-	259.13	0.058532	0.421388	0.264885	0.179636	0.525231	0.739929	0.374827	0.269094	0.208378	0.529421	0.433817	-0.0056878	0.531727	-0.121102	0.0365953	-0.171945	-0.281682	0.236592	0.24227	0.28123	0.261269	0.304922	0.0961656	-0.131949	0.108277	-0.098708	0.175768	-0.190564	-0.181113	0.557862	0.255706	0.300258	-0.0304161	-1.4565	0.285288	0.169447	-0.213538	-1.59404	-0.428292	-0.295408	-0.406257	-0.178013	-0.486948	-0.119575	-0.326054	-0.347268
n1199	1.73368	-	259.13	0.22526	0.522695	-0.0177135	0.32243	0.688113	0.479393	0.349017	0.0549313	0.616228	0.961995	0.237539	-0.177227	-0.0236264	-0.0895094	-0.21252	-0.0484559	-0.154038	-0.0104837	0.15005	0.264291	0.669732	0.427645	0.303421	0.0325168	-0.279718	-0.367264	0.00155143	-0.132712	-0.101129	0.815084	0.690983	0.455449	-0.175326	-0.65424	0.319059	-0.129778	-0.361913	-0.619634	-0.5185	-0.385467	-0.607011	-0.420683	-0.739365	-0.308353	-0.664045	-0.536374
n12	2.03965	-	75.0093	0.0199108	0.306573	0.224971	-0.158259	-0.295256	0.273003	0.291123	0.287064	0.140516	0.430357	-0.0599844	0.223442	0.535661	-0.452088	-0.175076	-1.32081	0.216846	0.102075	-0.23237	-0.270811	0.0153289	0.21369	0.487875	-0.0690482	-0.357725	-0.312075	-0.320006	0.476107	0.203396	0.223986	-0.143325	0.601315	0.184535	0.493086	-1.25221	0.00488666	0.0580282	-0.454403	-0.088829	0.497787	0.116322	-1.35246	0.149473	0.476516	-0.0717741	0.160015
n120	10.4909	-	101.025	0.128232	-0.101618	-0.199255	0.0999562	0.0948794	-0.0575304	0.173996	-0.0120057	-0.141451	-0.235258	-0.0839439	0.0146449	-0.21244	-0.280696	-0.151776	0.181827	0.0351023	-0.164018	-0.102883	0.0645435	-0.379996	-0.069985	0.0657411	-0.145705	-0.350556	-0.436796	-0.0793548	-0.0807661	-0.29583	-0.27546	-0.191846	-0.00302915	-0.199992	1.98138	-0.0865983	1.53539	-0.299285	0.0034721	0.0448231	0.131586	-0.232095	0.0448386	-0.137964	0.0412414	-0.379499	-0.176626
n1200	5.37949	-	259.13	0.163898	0.361504	0.033566	0.307936	0.514521	0.692282	0.475657	0.301768	0.316226	0.231218	0.26626	-0.0305957	-0.0758694	-0.122765	-0.230634	0.0890133	-0.227804	0.112084	0.180847	0.420325	0.296151	0.381444	0.596641	-0.00173131	0.136454	-0.474405	0.0507141	-0.164898	-0.231987	0.366974	0.0444641	-0.0184191	0.126867	-0.251274	-0.017267	0.190018	-0.0099541	-0.389201	-1.0755	0.259422	-0.442816	-0.230577	-0.502188	-0.995947	-0.309597	-0.351502
n1203	2.32904	-	260.026	0.137727	-0.00244517	-0.269753	0.0139914	0.0485139	-0.125224	0.228006	-0.217656	-0.303952	0.0371289	0.19139	0.112941	0.411365	-0.0274657	-0.0046547	0.233881	-0.627874	-0.14695	0.0758117	0.147426	0.00625317	-0.0736238	0.109516	-0.0400458	0.0185098	-0.154371	0.408759	0.0457697	0.0878174	0.395594	0.348722	0.428511	-0.402268	-0.119026	0.34598	-0.0476568	-0.121942	-0.792778	-0.644723	-0.00661223	-0.218936	0.665311	-0.201264	0.510254	-0.202746	0.0912595
n1204	3.92084	-	260.023	-0.0236718	-0.409872	-0.333162	-0.233205	-0.285887	-0.438299	0.290286	-0.584918	-0.56777	-0.140015	0.19124	-0.094919	0.0904469	-0.298084	0.0631999	-0.0887856	-0.444493	0.405599	-0.129003	0.0114447	-0.523851	-0.190627	0.188461	-0.383969	0.293687	-0.186476	0.610461	0.233736	0.256722	-0.136501	-0.0892389	0.33861	-0.0595279	-0.302091	0.500178	0.139488	-0.12724	-0.217496	0.0978982	0.455914	-0.546076	0.876208	0.0180606	0.734294	0.293014	0.248964
n1208	3.65818	-	260.104	0.443488	0.5808	0.499373	-0.163451	0.783031	0.758649	0.744079	0.756261	0.685134	0.623625	0.561983	-0.240179	-0.314863	-0.217093	0.532706	-0.272829	-0.245697	-0.19895	-0.148569	0.748458	0.63683	0.481284	-0.147125	-0.259853	-0.271633	-0.312969	0.433897	-0.331027	-0.234448	-0.0982869	-0.220373	-0.224722	-0.282049	-0.220157	-0.248921	0.540332	-0.3728	-0.536291	-0.426415	-0.422945	-0.60656	-0.271819	-0.403653	-0.4172	-0.547597	-0.527948
n1209	4.04774	-	260.114	-0.669925	-0.637736	-0.80789	-0.700592	-0.628155	-0.607682	-0.805354	-0.689025	0.919273	0.964653	0.314081	1.12398	0.768561	0.746576	0.888126	0.803918	0.636146	-0.638788	-0.637329	-0.631144	-0.605474	-0.807598	-0.680371	-0.656831	-0.643414	0.417534	0.29823	0.343032	0.711805	0.734139	1.02896	0.712516	-0.688837	-0.684607	-0.690459	-0.65662	-0.704174	-0.396366	-0.687787	-0.620462	0.777074	0.508618	0.623969	0.426439	0.618696	0.492524
n121	6.81406	-	101.025	0.21502	-0.031915	-0.110587	0.118082	0.129025	-0.0279148	0.304916	0.0670999	-0.0771794	-0.213641	-0.0860424	0.0873143	-0.263831	-0.286091	-0.183781	0.263917	-0.0338992	-0.0756547	-0.0388257	0.121886	-0.435547	-0.0821279	0.161577	-0.0195102	-0.285907	-0.436665	-0.165072	-0.148565	-0.323651	-0.36064	-0.303028	-0.0339068	-0.127879	2.34621	0.00384052	1.81083	-0.248363	0.00230939	0.14797	0.176652	-0.310325	0.00334382	-0.214256	-0.0678102	-0.385195	-0.3035
n1212	8.14914	-	261.007	0.0924106	-0.330552	0.00285312	-0.359695	-0.258732	-0.241091	-0.180985	0.433577	0.31941	-0.540194	-0.407681	0.0837399	-0.872584	0.426377	0.323828	0.405838	0.472563	0.639866	-0.23612	-0.00170774	-0.262612	-0.438071	0.0890763	0.278676	0.547836	0.635607	0.75891	-0.159904	-0.510091	-0.882929	-0.835734	-0.404036	0.0339608	-0.00122578	-0.47836	-0.166424	0.194576	0.0991555	0.195279	0.0808292	-0.145877	-0.0632047	-0.0242308	-0.531042	0.640854	0.111452
n1216	1.66775	-	261.023	-0.352797	-0.280266	0.464987	-0.448576	0.256601	-0.386299	0.510931	-0.216985	-0.27333	0.587482	-0.367913	-0.389827	0.949201	-0.38499	-0.359121	-0.460059	-0.361615	-0.357602	-0.305296	0.259691	-0.30991	0.430752	0.675232	-0.307444	0.396746	-0.423282	-0.590097	0.112814	0.346992	-0.155629	0.739525	0.749214	-0.319356	-0.300732	0.704492	-0.480415	0.353422	-0.213574	-0.312629	0.527307	0.473037	0.334566	-0.296825	0.579832	-0.471592	-0.301058
n1218	1.65451	-	261.059	0.0421769	-0.0419441	-0.155175	0.0911301	-0.0471752	-0.381466	-0.0709277	-0.100513	-0.197866	0.812249	-0.0470355	-0.193595	1.30252	-0.106883	-0.285483	-0.168884	-0.173301	-0.0529554	-0.131449	-0.0563914	-0.259577	-0.0667117	0.0189712	-0.187128	0.0581031	-0.289603	0.0795751	-0.0760006	-0.12082	-0.146735	-0.0635085	0.584703	-0.0552955	-0.237344	0.966012	0.131208	-0.168108	0.0787737	-0.0658532	-0.0309849	-0.169904	0.226935	-0.162831	0.0532975	-0.164803	-0.0837791
n1219	1.98285	-	261.073	0.596009	-0.0168286	0.116352	0.678033	-0.843871	0.34724	0.867451	0.739542	-0.274985	0.0284531	-1.02057	-0.973875	0.0848248	0.227612	-0.883862	0.572098	-0.838489	0.508316	0.1651	-0.721858	0.115713	0.354984	0.822714	0.478894	0.67489	0.0675966	0.170066	-0.0927903	-1.07863	-0.786156	0.168384	0.393934	0.469262	0.166051	0.178279	-0.903138	0.176892	0.455518	0.406194	0.128256	-0.968624	-0.129443	-0.07724	-1.06902	-0.161783	0.117925
n122	3.85248	-	101.025	0.214715	-0.010567	-0.0821019	0.160088	0.069064	0.0534924	0.31957	0.095098	-0.0331151	-0.121343	-0.103509	0.0519278	-0.231526	-0.286676	-0.166343	0.314077	-0.0202025	-0.0729977	-0.0369941	0.0785458	-0.465182	-0.0798681	0.100593	-0.0506044	-0.334113	-0.482579	-0.134315	-0.108236	-0.368986	-0.377137	-0.305635	-0.00489006	-0.0982368	1.73577	0.0177265	1.92829	-0.246098	-0.00289703	0.170681	0.191008	-0.249538	0.0359269	-0.142511	0.0312186	-0.494625	-0.157451
n1222	3.61392	-	261.128	1.00757	0.339348	0.106658	1.10912	0.44439	0.521721	0.275467	0.150349	0.509415	0.242191	0.254136	0.0391619	-1.12454	-0.103906	0.257287	0.13202	-1.51701	0.00852631	0.390029	0.283536	0.24311	0.188548	0.0948387	0.0972865	-0.184256	-0.0273883	-0.139478	-0.156344	0.0115852	0.232439	0.318233	-0.0318396	-0.184259	-0.261769	0.147596	-0.0743836	0.548861	-0.437488	-0.2708	0.38672	-0.125876	-0.382343	-0.276663	-0.340931	-0.368167	-1.74869
n1224	4.04774	-	261.134	-0.31586	-0.057577	-0.334112	0.241548	-0.454544	0.237421	-0.154338	0.205109	-0.555529	-0.312595	-0.238802	-0.120118	0.00479498	-0.128326	-0.433001	-0.243183	-1.37782	0.7595	-0.102292	0.365239	-0.212405	-0.199826	-0.191085	0.0374838	0.362004	0.133964	0.135545	0.0788015	-0.0688568	0.111205	0.00669985	0.323735	-0.0675805	-0.331669	1.06332	-0.203015	0.222179	0.301859	0.184264	-0.284311	0.18239	1.10314	-0.0125318	0.250938	0.0711243	0.402814
n1233	6.6756	-	263.129	0.365165	0.127117	0.209108	0.264168	0.390149	0.269329	0.450036	0.101398	0.124345	-0.0636844	-0.080381	0.69819	-0.0995596	0.159715	0.584562	0.738598	-0.122291	-0.190649	0.103084	0.0479362	-0.127669	0.0380329	0.180491	0.0447076	0.139159	-0.126712	-0.378262	-0.00912972	-0.0332789	-0.348944	-0.172163	0.174195	0.134674	-0.0248325	-0.198667	-0.104426	-0.21304	0.11244	-0.0782872	0.21646	-0.690309	-0.586801	0.0293255	-0.428843	-0.5596	-0.490963
n1234	8.5768	-	263.129	0.137583	0.0860049	0.169465	0.0954522	0.109699	-0.107508	-0.279141	0.331546	0.266637	0.0426903	-0.0937647	0.056746	5.34652	1.26552	1.10575	0.799104	-0.0248956	-0.118999	-0.0546755	-0.0745783	-0.00181913	-0.241631	-0.76539	0.06872	-0.0953326	0.0162582	-0.0276566	-0.158253	-0.759223	-0.190268	-0.248628	-0.234126	-0.371967	-0.791068	-0.215248	-0.25723	-0.384681	-0.397722	-0.314327	-0.78241	-0.288988	-0.422095	-0.0712038	-0.394152	-0.855096	-0.354036
n1235	3.84223	-	263.14	0.31516	0.749142	0.102684	0.533184	1.02643	1.10927	0.454868	0.303688	0.244414	0.717242	0.544437	-0.0400669	0.0537591	-0.0860729	0.136279	0.184145	-0.21897	0.187527	0.398274	0.482038	0.515204	0.420664	0.120489	-0.108382	-0.449842	-0.375527	0.102374	-0.265238	-0.299458	0.794597	0.2638	0.26818	-0.162454	-0.67758	0.118874	0.151888	-0.271213	-0.897846	-0.537953	-0.550617	-0.672354	-0.756107	-0.813474	-0.491446	-0.77214	-0.725612
n1236	4.17233	-	263.15	-0.295894	-0.346199	-0.136604	-0.119177	-0.478777	-0.32263	-0.392857	-0.293212	-0.454451	-0.197654	-0.184761	-0.50162	-0.0911243	-0.188086	-0.171298	-0.342599	-0.508784	0.0254451	-0.198163	-0.155863	-0.331893	-0.319418	-0.346293	-0.228355	-0.0708678	-0.15161	0.980591	-0.145248	-0.0202955	0.656868	0.771715	0.805749	-0.169471	-0.187054	0.718377	-0.19378	-0.172868	-0.170034	-0.305081	-0.405008	-0.0160087	1.21797	-0.197235	0.719442	0.783495	0.723832
n1237	8.7952	-	263.886	0.352835	0.435717	-0.212995	0.473525	0.549727	0.748609	1.17391	-0.139097	-0.141415	-0.266276	0.461456	0.375644	0.352758	0.178504	-0.294867	0.532711	0.462408	-0.410594	0.663057	-0.215714	-0.34221	-0.25706	0.969458	0.459487	0.37885	-0.529607	-0.510986	-0.457716	-0.236152	-0.310745	-0.264675	-0.22225	-0.285324	0.540779	-0.32753	-0.321636	-0.367303	-0.432503	-0.310182	1.05991	-0.400232	-0.512129	-0.282481	-0.237345	-0.541436	-0.4798
n124	1.66783	-	103.004	0.144913	0.0991471	-0.0149865	-0.0842821	0.142708	0.0165041	0.425331	0.197494	0.360753	-0.224582	0.163122	0.181683	0.0245524	-0.0992309	0.173291	0.517849	0.333587	0.0287801	0.08039	0.215036	-0.0322261	0.0312683	0.468617	0.152036	-0.0355881	-0.221054	-0.16526	-0.166091	0.351773	0.117755	0.0878415	0.0806357	0.0895645	0.160477	-1.44677	-0.366964	-0.213327	-0.230001	-0.136951	0.140215	-0.0779388	-0.175691	0.0102664	-0.151172	-0.411919	-0.191284
n1240	3.84401	-	264.143	0.145441	0.45708	0.0864944	0.271463	0.633486	0.653598	0.399887	0.201666	0.14137	0.484964	0.32322	-0.0223732	0.00599638	-0.0691296	0.0553795	0.128508	-0.144319	0.0851008	0.19764	0.238708	0.356989	0.301919	0.161207	-0.0282804	-0.347979	-0.306343	0.000922107	-0.221372	-0.105865	0.471706	0.142285	0.305437	-0.074602	-0.428421	0.0576919	0.0377864	-0.303578	-0.809023	-0.207546	-0.255003	-0.38104	-0.523941	-0.558395	-0.207302	-0.356139	-0.387373
n1242	1.7489	-	265.093	-0.0259731	0.449434	0.517689	0.000537916	0.207212	0.291887	0.21292	0.337966	-0.28876	-0.444393	-0.19008	-0.566012	-0.348497	-0.292607	-0.87357	-0.690544	-0.203665	0.24865	0.0111485	0.0544392	0.22925	0.329295	0.631613	0.228246	0.607303	0.0662369	-0.676839	0.101006	-0.222052	-0.310471	-0.207978	-0.150382	0.273638	-0.109291	0.339002	-0.0156215	0.405168	0.325983	0.272331	0.459012	-0.0519528	-0.0340805	-0.272959	0.081684	-0.218108	-0.116298
n1243	3.17359	-	265.093	-0.533905	0.318896	0.297404	0.361412	-0.388539	0.648007	0.714765	0.384452	-0.544514	-0.44428	-0.470789	0.256575	0.417518	-0.424375	0.0613075	-0.432269	-0.551137	0.308711	-0.471598	0.41611	0.297037	0.361808	-0.433836	0.38734	0.565858	-0.561218	-0.58863	-0.626004	-0.49641	-0.461475	0.432532	0.51309	0.413824	-0.496846	0.679773	0.136471	0.278533	-0.585146	0.320952	0.529693	-0.541751	0.424555	-0.569146	-0.417169	0.229207	-0.566548
n1245	3.44097	-	265.119	0.0609983	0.255302	0.239445	0.0768363	0.442353	0.637937	0.475147	0.309633	0.192606	0.480463	0.299143	0.107182	0.431159	0.0429874	0.0917967	-0.215537	-0.238148	0.168498	0.273025	0.345305	0.124568	0.107593	-0.00421013	-0.110886	0.0442013	-0.0417521	-0.0120741	-0.150623	-1.11886	0.18519	0.464794	0.24531	-0.157613	-0.331105	0.330211	0.0762555	-0.122056	-0.44659	-0.425066	-1.23453	-0.243464	-0.0874627	-0.337351	-0.173361	-0.426624	-0.214206
n125	2.3837	-	103.004	-0.696356	-0.704842	-0.655978	-0.699993	-0.669026	-0.719513	0.00700801	-0.690293	-0.604594	0.11193	-0.197872	-0.418292	0.0497458	-0.232872	-0.198548	-0.234453	-0.527538	0.47935	-0.183998	-0.697175	-0.764136	-0.351885	0.242032	-0.0370823	-0.290783	0.115246	1.35007	0.0661528	0.0672037	0.207053	0.135153	0.223084	0.390026	-0.142969	0.891934	0.391102	0.0887618	-0.365313	0.50893	0.239885	0.313793	1.13999	-0.21864	0.823976	0.368263	0.891588
n1253	1.67604	-	267.071	-0.394043	-0.304912	-0.148899	-0.387432	-0.426079	-0.475524	-0.209233	-0.433086	-0.00820389	1.53493	-0.479274	1.6994	-0.0199905	-0.350717	-0.408061	-0.479687	-0.159208	-0.192541	1.65317	-0.305637	-0.577977	-0.30737	-0.293601	-0.190684	-0.115684	-0.411729	-0.461893	-0.108159	-0.0470248	-0.468026	-0.345627	-0.186522	-0.317187	-0.062789	1.62041	1.73283	-0.117305	-0.067906	-0.00779057	-0.0499123	0.0220647	-0.042484	-0.108599	0.0868514	-0.049656	-0.336884
n1254	6.35689	-	267.072	0.0639521	0.43363	0.929837	0.487461	0.220247	0.285504	0.47298	0.826363	-0.0327002	-0.35937	-0.380432	0.0417182	-0.395471	-0.231975	-0.0110608	0.0310405	-0.165402	0.0370091	0.399597	0.316401	-0.0459837	0.033539	0.448078	0.561853	0.584161	-0.141451	-0.306517	-0.172191	-0.220815	-0.505725	-0.296969	-0.204199	0.275917	0.0920767	-0.295917	-0.0760153	0.0288598	-0.393171	-0.0320408	0.0961465	-0.404901	-0.300057	-0.196961	-0.497036	-0.504062	-0.3658
n1261	8.6568	-	269.045	0.265685	0.514406	0.308888	0.32373	0.340216	0.135995	-0.969151	0.384932	0.930571	0.302903	0.580488	0.230333	0.13353	0.519221	0.297955	0.492281	0.265851	-0.731629	0.117961	0.0775168	0.734159	-0.601996	-1.07418	0.238599	-0.939905	0.491077	0.343163	0.179749	0.219167	0.216686	-0.563306	-0.654693	-0.930109	-0.582579	-0.744636	0.192318	0.09128	0.0606036	-0.765781	-0.938974	0.542548	-0.0329038	0.320921	0.206123	0.102451	0.0499387
n1262	2.0997	-	269.054	0.421762	-0.43238	-0.926805	0.147225	-0.123575	-0.8881	1.54621	-0.320746	-0.862411	-0.84308	-0.0416242	-0.778995	-0.513177	-0.356531	0.426403	-0.804127	0.0196597	0.350757	-0.876977	-0.0681601	0.144344	0.458936	1.29287	-0.827578	0.570392	-0.812049	0.297753	0.179785	-0.207697	-0.145757	-0.665012	0.0386753	1.21475	0.0657119	1.10718	0.196899	-0.329016	-0.731667	1.15644	0.788184	-0.929893	0.275745	-0.860369	0.69176	-0.299857	0.0115374
n1266	3.7416	-	270.062	-0.608389	0.23717	-0.00846139	0.161781	0.368308	0.249645	0.313739	-0.603294	0.42789	-0.664475	0.188778	0.064585	0.458919	0.19762	-0.730384	-0.605032	-0.59372	0.443598	0.102778	-0.471314	0.297239	-0.478716	0.391858	-0.605472	0.419696	-0.640926	0.060155	0.1791	0.176697	0.248126	0.123702	-0.67852	0.364328	-0.585393	0.312862	0.163089	0.412453	0.329805	0.321824	0.699914	-0.645369	0.365535	0.0144035	0.292565	0.441361	0.381213
n1267	9.83301	-	270.769	0.0770827	-0.0531889	-0.147201	-0.152772	-0.179658	-0.264643	-0.753458	-0.0577705	0.176094	0.100631	0.740336	0.17136	0.263477	0.215335	0.180858	0.271325	0.212915	-0.172948	-0.0849276	-0.0559651	0.0796875	-0.178573	-0.959461	-0.103388	-0.360133	0.318454	0.501667	0.136399	0.233916	0.225375	0.108809	0.124917	-0.585825	-0.568013	-0.458461	-0.0765321	-0.0965999	0.0471553	-0.664981	-0.960118	0.740023	0.181149	0.666865	0.198225	0.833544	0.108591
n1268	9.82622	-	270.817	0.0860487	-0.0457871	-0.140915	-0.146552	-0.173756	-0.2598	-0.754584	-0.050291	0.186311	0.0927316	0.251512	0.620552	0.263718	0.215738	0.191137	0.2738	0.223589	-0.16697	-0.0779012	-0.0643643	0.0773816	-0.17268	-0.963069	-0.0965819	-0.356418	0.521555	0.540031	0.14611	0.234096	0.22568	0.118197	0.121196	-0.584933	-0.566837	-0.455939	-0.0827352	-0.0897159	0.0557642	-0.665041	-0.963734	0.949587	0.191414	0.291199	0.208699	0.212911	0.117977
n1269	9.82615	-	270.835	0.0500164	-0.0759377	-0.166834	-0.17222	-0.198216	-0.280384	-0.752998	-0.0803675	0.508034	0.0727845	0.61281	0.141169	0.230234	0.183687	0.150352	0.732115	0.181347	-0.191728	-0.106625	-0.0786219	0.0525348	-0.197166	-0.952174	-0.124473	-0.372709	0.587126	0.571524	0.107367	0.201652	0.193394	0.0806913	0.0962658	-0.590922	-0.573699	-0.467779	-0.0985073	-0.11791	0.0210808	-0.667454	-0.95281	0.717068	0.150634	0.741823	0.167144	0.617477	0.0804806
n1270	9.82618	-	270.852	0.0642329	-0.0670485	-0.133005	-0.171914	-0.166568	-0.282524	-0.698092	-0.0867898	0.168144	0.0652433	0.509001	0.148996	0.577992	0.391076	0.379847	0.63289	0.396547	-0.191159	-0.116437	-0.123668	0.0397236	-0.201518	-1.0689	-0.136855	-0.389743	0.517531	0.544212	0.118093	0.627931	0.234386	0.0715589	0.0684004	-0.621076	-0.600093	-0.40664	-0.137408	-0.155342	0.0447878	-0.584901	-1.06953	0.810304	0.123431	0.32653	0.151673	0.292998	0.0995198
n1271	9.82621	-	270.866	0.251678	-0.0793997	-0.151946	-0.190268	-0.172358	-0.301923	-0.760143	-0.1346	0.150238	0.0496414	0.229	0.449764	0.226697	0.607628	0.482303	0.513195	0.13044	-0.211636	-0.134908	-0.118807	0.0321662	-0.23691	-1.06457	-0.169266	-0.381143	0.557658	0.332345	0.0957344	0.556283	0.58556	0.0407838	0.0398101	-0.727646	-0.649708	-0.440161	-0.16223	-0.163662	0.0263867	-0.666105	-0.844189	0.577678	0.533241	0.412555	0.112192	0.469445	0.0763545
n1272	9.82623	-	270.882	0.00918507	-0.108992	-0.179178	-0.216252	-0.198925	-0.324274	-0.767585	-0.162396	0.113174	0.0158503	0.435913	0.424241	0.591104	0.430344	0.581911	0.544772	0.0940202	-0.236926	-0.162695	-0.147117	0.289983	-0.261377	-1.06211	-0.195934	-0.400917	0.508422	0.548304	0.0604434	0.179385	0.462002	0.00728085	0.00633883	-0.736145	-0.660743	-0.458015	-0.189127	-0.190512	0.314139	-0.676607	-0.848896	0.699424	0.416157	0.571105	0.0763659	0.272853	0.352798
n1273	9.82624	-	270.907	0.029237	-0.102187	-0.160258	-0.209853	-0.192491	-0.318354	-0.763416	-0.142625	0.136635	0.0382599	0.249978	0.120512	0.707158	0.55834	0.44538	0.231929	0.1166	-0.216005	-0.144283	-0.140457	0.355855	-0.255177	-1.05919	-0.201733	-0.395284	0.347995	0.561641	0.0809359	0.368581	0.52905	0.0318522	0.0230268	-0.731797	-0.656182	-0.452617	-0.170337	-0.177554	0.0105555	-0.672105	-0.845008	0.654587	0.0921854	0.674778	0.43287	0.409714	0.377102
n1274	9.82617	-	270.918	0.34698	-0.161272	-0.215905	-0.262563	-0.246229	-0.36464	-0.783431	-0.199316	0.319799	-0.0291406	0.653585	0.378421	0.580752	0.554565	0.468029	0.370388	0.380171	-0.268469	-0.200876	-0.197276	0.209083	-0.305204	-1.06161	-0.243403	-0.437015	0.60856	0.561269	0.301775	0.349023	0.340077	-0.0351689	-0.0434718	-0.75367	-0.682466	-0.490954	-0.225387	-0.232177	-0.0552047	-0.697447	-0.860112	0.720299	0.0215921	0.563696	0.405147	0.477776	0.186391
n1276	9.82623	-	270.95	0.272296	0.15198	-0.360832	0.0667943	-0.388922	-0.498604	-0.886525	-0.345466	0.341045	0.03012	0.595781	0.250092	0.357578	0.433908	0.485475	0.429462	0.180001	-0.409522	0.186908	0.24296	0.416972	-0.443549	-1.1442	-0.386304	-0.565644	0.415766	0.612534	0.189986	0.606135	0.350526	0.244436	0.379818	-0.858958	-0.793003	-0.615607	0.0427915	-0.375905	0.417311	-0.806879	-0.957554	0.668354	0.14057	0.533067	0.183143	0.333067	0.334816
n1277	9.82626	-	270.965	0.089627	-0.0993483	-0.268266	-0.295369	-0.244119	-0.407353	-0.843566	-0.18876	0.211221	0.163805	0.325991	0.324517	0.365462	0.632678	0.458398	0.597352	0.386856	-0.252987	-0.199102	-0.131304	0.335801	-0.32626	-1.0176	-0.225355	-0.476344	0.513103	0.537885	0.202721	0.321734	0.327227	0.338143	0.396554	-0.937005	-0.595232	-0.504626	-0.241745	-0.226812	0.340638	-0.701211	-1.019	0.837076	0.348475	0.298874	0.419035	0.364819	0.0677005
n1278	9.82624	-	270.978	0.363526	0.134964	-0.31455	-0.341019	-0.290967	-0.450384	-0.876397	-0.236902	0.381823	0.387501	0.245099	0.262196	0.355179	0.506417	0.0889477	0.427725	0.444406	-0.299628	-0.247003	0.0837515	0.206141	-0.371188	-1.04649	-0.272754	-0.517762	0.443272	0.378955	0.274058	0.477054	0.361622	0.188018	0.269927	-0.967652	-0.63387	-0.545382	-0.0442104	-0.274065	0.28044	-0.737371	-1.04773	0.6598	0.505563	0.600283	0.340332	0.307961	0.495161
n1281	1.83861	-	271.049	-0.0751306	-0.101567	-0.0539273	-0.175037	-0.249953	-0.125541	0.0725554	-0.203114	-0.140025	-0.210854	-0.185467	-0.178816	-0.241148	-0.247498	-0.27585	-0.133211	-0.2342	1.02141	-0.00661163	-0.038454	-0.0947856	-0.0690204	0.992417	-0.0151957	0.806975	-0.166359	-0.361452	-0.095309	-0.129535	-0.294232	-0.26483	-0.123785	0.0661175	0.0803544	0.106063	-0.0750371	-0.111406	-0.0463351	0.975265	1.0587	-0.0882007	-0.364263	-0.255145	-0.10215	0.86688	-0.15184
n1283	6.03299	-	271.061	-0.228391	-0.122985	-0.462413	-0.827408	-0.585258	-0.72295	-0.919882	-0.536354	-0.0259781	0.891453	0.456815	0.0600134	1.06885	1.52111	1.03241	0.214236	1.08829	-0.900593	-0.619588	-0.827697	-0.154382	-0.573118	-1.22994	-0.789033	-1.27512	1.64374	1.20712	0.184658	0.667845	1.98422	0.754584	0.311646	-1.07051	-1.05524	-0.683425	-0.100649	-0.392231	-0.476287	-1.01671	-1.41007	0.898509	-0.0795295	1.22846	0.44893	0.47264	-0.142337
n1285	7.34996	-	271.061	-0.984197	-1.25251	-1.30501	-1.78902	-1.24461	-1.02195	-0.749269	-0.738264	-1.10573	-0.230175	-0.290633	-0.47478	1.10058	1.35316	1.12916	-0.262371	0.941643	-1.21967	-1.13483	-1.2583	-0.765108	-0.724611	-0.783519	-1.07071	-1.31387	0.286913	1.45547	-0.4853	0.831716	1.77486	1.36844	1.29893	-0.295041	-0.801221	-0.585962	0.295663	-0.0706248	-0.0784117	-0.573958	-0.699517	2.10899	1.63953	0.962923	0.879365	1.91135	0.712773
n1286	3.94781	-	271.07	-0.0597444	-0.0117404	0.474609	0.211393	-0.330922	-0.0889998	0.505597	0.389861	-0.736938	-0.824401	-0.109551	-0.0197588	-0.204552	-0.291005	-0.951241	-0.912267	-0.919841	0.368105	0.221866	0.0875392	-0.961889	0.0429058	0.532506	0.288665	0.263552	-0.0439682	-1.02776	0.0621606	0.106463	0.0368237	0.240398	0.314554	0.600318	0.295444	0.607799	-0.000488346	0.184079	0.107763	0.522799	0.775114	-0.210048	0.354382	-0.354969	0.295253	0.0282402	0.0456469
n1289	9.82627	-	271.139	-1.08153	-1.12532	-1.13526	2.31496	-1.18495	1.89582	0.420511	2.63077	-1.01007	-1.14471	-1.03842	-1.10029	-1.07208	-1.03981	-0.99847	-1.03303	-1.02895	2.31216	-1.16101	2.67054	-1.0988	2.3228	0.378149	2.37503	1.53481	-1.03143	-1.09977	3.56763	-1.02937	-1.05226	-1.05947	-1.08917	0.744245	1.21342	1.5261	-1.16425	2.54485	-1.08027	1.05557	0.280134	-0.969927	-1.00981	-1.03848	-1.06012	-1.00712	-0.984223
n1291	9.82624	-	271.172	0.246049	-0.257869	-0.294056	-0.368282	-0.336623	-0.430404	-0.846729	-0.309323	0.337519	0.352494	0.496386	0.249081	0.418602	0.793499	0.380234	0.323502	0.364292	-0.359312	-0.294111	0.133577	0.359521	-0.390938	-0.993531	-0.360338	-0.524656	0.389022	0.427076	0.294124	0.469741	0.306301	0.5637	0.365375	-1.00582	-0.636291	-0.527562	0.101983	-0.338813	0.387031	-0.669501	-0.997164	0.378082	0.13219	0.400579	0.299392	0.411278	0.57933
n1292	9.82626	-	271.189	0.00706157	-0.155662	-0.194881	-0.275322	-0.241012	-0.342647	-0.793778	-0.211426	0.392354	0.128432	0.503252	0.310082	0.430771	0.343732	0.481641	0.374896	0.346682	-0.277798	-0.19494	-0.18653	0.187901	-0.299876	-0.952935	-0.266616	-0.444696	0.305764	0.605821	0.345069	0.371224	0.545971	0.0404345	0.267675	-0.966253	-0.565777	-0.447942	-0.229132	-0.243386	0.199368	-0.601769	-0.956872	0.705895	0.373532	0.527704	0.0931431	0.512476	0.367591
n1293	9.82623	-	271.21	0.317471	-0.172755	-0.211092	-0.289726	-0.256187	-0.355537	-0.79653	-0.227265	0.0633086	0.331058	0.406532	0.559842	0.339937	0.448634	0.408794	0.397464	0.352959	-0.292146	-0.21115	-0.202929	-0.0249909	-0.313728	-0.95211	-0.281215	-0.455293	0.233456	0.443777	0.418919	0.55481	0.380517	0.0189351	-0.030666	-0.965128	-0.573653	-0.458466	-0.244573	-0.258507	0.304958	-0.608835	-0.955958	0.619405	0.350057	0.491557	0.37183	0.57796	0.418532
n1294	9.82615	-	271.226	0.0712663	-0.100403	-0.141777	-0.22664	-0.190444	-0.297666	-0.773595	-0.159231	0.234225	0.0569877	0.460921	0.300463	0.62543	0.396814	0.289933	0.492283	0.482781	-0.229252	-0.141839	-0.132967	0.258724	-0.252544	-0.941501	-0.217455	-0.405324	0.0635797	0.540623	0.0729756	0.310081	0.596826	0.106474	0.0529431	-0.955551	-0.533061	-0.408749	-0.177911	-0.192948	0.0908363	-0.571031	-0.945654	0.493823	0.0941823	0.611165	0.368767	0.347518	0.384889
n1295	9.82617	-	271.242	0.0755549	-0.097103	-0.138716	-0.224068	-0.187663	-0.295502	-0.774174	-0.15627	0.15913	0.061194	0.553193	0.450514	0.478656	0.554871	0.348847	0.47839	0.107233	-0.226695	-0.138778	-0.129855	0.231928	-0.250121	-0.943047	-0.21483	-0.403781	0.397506	0.371145	0.077274	0.210185	0.394005	0.110965	0.0571261	-0.957178	-0.532254	-0.407225	-0.175058	-0.190181	0.0952376	-0.570443	-0.947224	0.680048	0.406117	0.41718	0.166891	0.404685	0.365017
n1296	9.82614	-	271.256	0.0568986	-0.0913615	-0.164127	-0.190609	-0.220902	-0.282648	-0.969759	-0.142891	0.102206	0.0353592	0.563466	0.288761	0.198111	0.503724	0.156621	0.56012	0.102597	-0.211021	-0.142575	-0.100302	-0.00520626	-0.199972	-0.968675	-0.207699	-0.384289	0.719902	0.528108	0.341216	0.583561	0.64246	0.0100576	0.0151341	-0.640954	-0.644673	-0.369513	-0.134515	-0.116898	0.0588444	-0.492894	-0.969288	0.653416	0.499215	0.182785	0.132181	0.452807	0.0578538
n1297	9.82614	-	271.271	0.0890837	-0.0663304	-0.152839	-0.179698	-0.210442	-0.273186	-0.970239	-0.130791	0.105842	0.0400027	0.167675	0.129204	0.534013	0.187019	0.619742	0.631895	0.436278	-0.200404	-0.130977	-0.0881025	0.00838878	-0.189233	-0.969139	-0.19705	-0.403246	0.569611	0.529788	0.119955	0.168492	0.2185	0.0373145	0.0496715	-0.636676	-0.640375	-0.361308	-0.122811	-0.104938	0.0733448	-0.48643	-0.969761	0.675552	0.342707	0.58468	0.136818	0.706178	0.367564
n1298	9.82617	-	271.285	0.11577	-0.0435013	-0.132156	-0.159682	-0.191296	-0.25549	-0.969842	-0.109561	0.431328	0.0751247	0.209572	0.167234	0.258486	0.22556	0.201194	0.232196	0.145028	-0.181024	-0.109752	-0.0659149	0.0329509	-0.169536	-0.968715	-0.17757	-0.361161	0.632775	0.662648	0.14728	0.197149	0.525101	0.0627159	0.0753795	-0.628001	-0.631792	-0.345799	-0.101485	-0.0831686	0.099541	-0.474072	-0.969353	0.755674	0.144844	0.770905	0.175785	0.675146	0.0985111
n1299	9.82626	-	271.309	0.121639	-0.0388295	-0.128151	-0.155884	-0.187736	-0.252412	-0.972133	-0.105386	0.150707	0.0806881	0.216146	0.17349	0.541198	0.641449	0.207705	0.23894	0.151117	-0.177263	-0.105578	-0.0614116	0.0381973	-0.165812	-0.970997	-0.1738	-0.358876	0.402492	0.610421	0.153386	0.203629	0.255263	0.068186	0.0809448	-0.627723	-0.631542	-0.3434	-0.0972486	-0.078795	0.105288	-0.472636	-0.97164	0.830875	0.150931	0.226433	0.182105	0.663914	0.10425
n1300	9.82615	-	271.323	0.103467	-0.0504519	-0.125986	-0.153475	-0.185004	-0.294627	-0.962544	-0.103885	0.119839	0.0609812	0.610874	0.147082	0.235205	0.204871	0.177715	0.675466	0.133093	-0.174768	-0.103612	-0.059834	0.0388987	-0.163316	-0.961418	-0.171318	-0.382362	0.480287	0.588393	0.136123	0.191627	0.223364	0.0548717	0.060129	-0.621163	-0.624949	-0.339341	-0.108072	-0.0770645	0.0935147	-0.467441	-0.962055	0.76311	0.124027	0.714716	0.151711	0.604466	0.0818305
n1302	8.20124	-	272.064	-0.109308	-0.222995	-0.42546	-1.10195	-1.01926	-0.976786	-0.934837	-1.04222	-0.0091091	-0.125936	0.317741	-0.21405	0.356864	1.05845	0.835992	0.0526889	0.881443	-0.556522	-0.503808	-1.02527	-0.466171	-0.324961	-0.285418	-1.0367	-1.08244	-0.0153196	1.47674	-0.424923	0.121861	1.55343	0.520531	0.644701	-0.479709	-0.943143	-0.255902	-0.0749206	-0.247964	0.309925	-0.496986	-0.315375	0.910453	1.00058	0.454062	0.482128	0.505981	0.783992
n1303	7.34996	-	272.064	-0.50563	-1.03441	-1.129	-1.21119	-0.990885	-0.909364	-0.399971	-0.370483	-0.952794	-0.0771423	-0.171255	-0.214858	0.701415	0.920402	0.7865	-0.0654502	0.566075	-1.00027	-0.947971	-1.04595	-0.396765	-0.392808	-0.468037	-0.881014	-1.0836	0.146013	0.96266	-0.206451	0.516558	1.20104	0.879944	0.788184	-0.109159	-0.507662	-0.28664	0.188929	0.0328539	-0.00581291	-0.269702	-0.354403	1.55472	1.12393	0.643972	0.608242	1.4257	0.451757
n1304	6.03315	-	272.064	-0.0348613	0.0786963	-0.149545	-0.73699	-0.220554	-0.743165	-0.897725	-0.631126	0.135312	0.689987	0.487784	0.21313	0.777228	0.979673	0.783895	0.333152	0.780916	-0.774727	-0.66086	-0.732986	0.0724017	-0.642058	-0.872752	-0.715386	-0.996545	1.01653	0.8133	0.31653	0.559322	1.27047	0.585642	0.397421	-0.857218	-0.93276	-0.708418	0.0589279	-0.0363547	-0.593198	-0.961238	-1.0877	0.672103	0.205881	0.866425	0.454321	0.419181	0.116682
n1309	5.41424	-	273.034	-0.0037994	-0.133906	0.087905	0.254027	-0.0792627	0.0287171	0.0919375	0.0218362	0.977696	0.320184	-0.133776	1.15093	1.81658	1.3215	0.99853	0.371659	-0.384617	-0.384789	-0.196742	-0.209896	-0.384882	-0.112848	-0.1948	-0.382606	-0.184273	-0.38628	-0.217634	-0.215772	-0.107693	-0.20917	0.022433	0.0724755	-0.141366	-0.198959	-0.159856	-0.157618	-0.383758	-0.22051	-0.205328	-0.379067	-0.383755	-0.146662	-0.0880411	-0.144358	-0.178401	-0.386853
n131	9.82623	-	103.979	0.287048	0.170896	0.0854658	0.055897	-0.0155581	-0.695572	-1.18983	0.148448	0.339793	0.26099	0.140362	0.354137	0.462897	0.309935	0.343705	0.332985	0.314113	-0.0174946	0.158048	0.0713825	0.211806	0.102007	-0.986485	0.0577088	-0.813568	0.114487	0.154733	0.304104	0.482799	0.427548	0.406628	0.353108	-1.19305	-1.10316	-0.873037	0.0763984	-0.00763346	0.203409	-1.11469	-1.0557	0.468501	0.330459	0.326426	0.370604	0.236661	0.266544
n1311	9.82617	-	273.065	0.344546	-0.0996072	-0.338942	-0.441399	-0.413827	-0.757664	-1.43596	-0.240565	0.514986	0.381302	0.8675	0.731636	0.778871	0.883801	0.8367	0.930225	0.392986	-0.525693	-0.313249	-0.290991	0.165437	-0.588996	-1.8771	-0.320235	-1.00216	0.659271	0.956456	0.461161	0.812895	0.686765	0.0736875	0.379162	-1.40876	-0.975988	-1.05153	-0.296365	-0.316886	0.226672	-1.27116	-1.91444	1.25486	0.515537	1.032	0.458153	0.807223	0.42267
n1312	9.82612	-	273.076	0.012386	0.142249	0.119409	0.0155762	-0.129189	-0.348465	-1.16423	0.0878886	0.257376	0.0347396	0.400857	0.231535	0.390793	0.281239	0.0995502	0.3248	0.336275	0.023184	-0.225526	0.110085	0.128289	-0.581316	-1.2258	-0.186932	-0.358025	0.0571113	0.248537	0.0583831	0.0798037	0.184666	-0.0310243	0.0312759	-1.066	-0.668902	-0.719397	-0.160065	-0.0378112	0.464217	-0.875492	-1.27975	0.550322	1.67662	0.229355	0.867568	0.242714	0.527623
n1313	7.678	-	273.077	-0.36119	-0.163944	-0.279654	-0.315773	-0.364123	-0.279136	-0.579889	-0.283199	-0.214852	-0.326458	-0.0198691	-0.290115	-0.124752	0.454687	-0.0237647	-0.211844	0.0592458	-0.208526	-0.281147	-0.331118	-0.248718	-0.280329	-0.344087	-0.312047	-0.335326	-0.129066	0.512316	-0.453037	-0.057817	0.105143	0.0705138	-0.18739	-0.248138	-0.17241	-0.374943	-0.065748	-0.171	-0.350993	-0.237179	-0.271029	0.613803	1.70079	-0.0623662	1.27335	0.777738	1.2661
n1314	8.31285	-	273.171	-0.31187	-0.205644	-0.233182	-0.303801	-0.0994113	2.45525	-0.163337	2.73521	0.0627343	0.0192371	-0.310614	-0.30677	-0.0909072	1.37974	-0.425054	-0.244232	-0.424026	-0.424148	-0.234059	-0.209806	-0.212589	-0.18537	-0.231128	-0.422604	-0.177734	-0.167784	-0.0291398	-0.302928	-0.422435	-0.177997	-0.422217	-0.188668	-0.313953	0.779939	-0.288792	0.0101266	-0.423419	-0.423288	-0.168379	-0.289871	-0.423417	1.08987	-0.306235	-0.194957	-0.266083	0.695503
n1315	7.66618	-	273.171	-0.478958	-0.366212	-0.364861	-0.246156	-0.0500538	2.15244	-0.158614	2.86453	-0.253529	-0.193006	-0.300574	-0.479699	0.0143397	1.85721	-0.222223	-0.195267	-0.233303	-0.313167	-0.345382	-0.234057	-0.242524	-0.28021	-0.349308	-0.231565	-0.274315	-0.208985	-0.280701	-0.212343	-0.251167	-0.152838	-0.172095	-0.104049	-0.15065	0.00443694	-0.297317	-0.222024	0.472911	-0.479298	-0.291353	-0.476165	-0.225882	1.09472	-0.264931	-0.200463	-0.374934	1.02777
n1316	8.58817	-	273.171	-0.185012	-0.247724	-0.221822	-0.116151	-0.00666452	2.18055	-0.237527	2.33885	-0.125028	-0.102887	-0.252479	-0.313904	-0.00256945	2.4924	-0.251922	-0.129811	-0.178475	-0.206667	-0.223495	-0.307461	-0.220989	-0.297016	-0.176736	-0.243067	-0.312529	-0.175041	-0.0994733	-0.181166	-0.207058	-0.179257	-0.288977	-0.426312	-0.252815	0.239842	-0.426773	-0.051795	-0.252434	-0.42788	-0.204653	-0.298449	-0.31023	1.31927	-0.306783	-0.238324	-0.429507	0.280116
n1317	1.86638	-	274.025	-0.0604722	-0.0344363	0.236458	-0.0271131	0.536575	-0.315133	-0.124517	1.35158	1.55198	-0.744152	-0.227108	0.496619	0.32011	0.605859	1.12573	0.559933	0.912958	0.129315	0.045919	-0.102947	-0.215121	-0.00792681	-0.193737	0.592662	0.139047	-0.484347	-0.492715	-0.397919	0.338274	-0.377645	-0.0918658	-1.2426	-0.272768	0.570057	-1.43328	-0.485393	0.257508	-0.104205	-0.191934	0.202072	-0.00817235	-0.84128	0.107422	-0.316917	-0.872986	-0.496585
n1319	9.82619	-	274.068	0.295149	0.0618966	-0.0818942	-0.170878	-0.255509	-0.390264	-1.31957	0.00750445	0.434056	0.234425	0.568592	0.446889	0.525965	0.547328	0.498061	0.645565	0.341304	-0.179847	-0.105686	-0.0612215	0.163667	-0.284175	-1.37171	-0.168364	-0.988514	0.551241	0.546673	0.393565	0.421465	0.512771	0.137659	0.146382	-1.09453	-1.01096	-0.959075	-0.160763	-0.124761	0.285324	-1.09469	-1.2294	0.805667	0.368956	0.653556	0.431717	0.492553	0.280865
n1321	6.12576	-	274.112	0.40899	-0.686407	-0.693615	-0.697334	-0.620371	0.090747	-0.535059	0.589449	-0.763238	-0.699537	-0.581314	-0.583989	-0.627379	0.530388	0.187042	-0.545632	0.667739	-0.594289	-0.532402	-0.600696	-0.597894	-0.598689	-0.522719	0.095736	-0.600647	-0.182413	-0.067669	0.148675	0.0859656	0.0988108	0.465732	0.0533656	0.166198	0.604471	0.283751	0.682255	0.450007	0.535018	0.668431	0.506006	0.557139	0.633019	0.34928	0.595535	0.198836	0.416181
n1323	5.12086	-	274.166	-0.719285	-0.602858	-0.71935	-0.719576	-0.600543	-0.720748	-0.580375	-0.718587	1.274	0.875328	0.341335	1.16307	0.411562	0.691612	1.00206	0.669478	0.851478	-0.605636	-0.718403	-0.599082	-0.720571	-0.52818	-0.716024	-0.603389	-0.60541	0.366038	0.33306	0.524972	0.630227	0.439343	0.763555	0.637397	-0.533833	-0.718518	-0.718533	-0.525508	-0.607047	-0.253725	-0.718086	-0.579845	0.732575	0.393097	0.708892	0.305018	0.649299	0.271477
n1325	5.55193	-	274.166	-0.301131	-0.36685	-0.374145	-0.371086	-0.363739	-0.375329	-0.348422	-0.369134	1.30903	0.252908	-0.117782	1.38529	-0.0908274	0.902302	0.341183	1.10356	1.23181	-0.307707	-0.513439	-0.514123	-0.372963	-0.514229	-0.510519	-0.358833	-0.306432	0.199138	-0.0338324	0.0352008	0.199615	0.174918	1.02175	0.833596	-0.514093	-0.354839	-0.369793	-0.38685	-0.255492	-0.367037	-0.51305	-0.348106	0.227079	-0.18197	-0.0152115	-0.238301	0.0637946	-0.0551433
n1329	1.86582	-	275.021	-0.127112	-0.0547818	0.221781	-0.0111641	0.606772	-0.380865	0.175289	1.48365	1.83838	-0.773249	-0.229005	0.556248	0.36965	0.650678	1.17746	0.955172	1.03547	0.0966417	0.0471226	-0.0502197	-0.119023	0.121679	0.0363133	0.827064	0.184804	-0.487354	-3.71567	-0.361062	0.512475	-0.254224	0.0809605	-1.12683	-0.287734	0.687432	-1.39319	-0.559606	0.46126	-0.043114	-0.156443	0.265631	0.0540478	-0.657003	0.115451	-0.410448	-0.929643	-0.505619
n133	9.83972	-	104.217	0.307408	0.169694	0.0898048	-0.0751118	0.039487	-0.208924	-1.25258	0.0877444	0.360177	0.31568	0.272718	0.330166	0.525179	0.278403	0.298959	0.298804	0.378207	0.0227225	0.11702	0.0703599	0.273711	0.0868516	-1.07699	0.0897454	-0.792617	0.0817571	0.170649	0.249451	0.45198	0.408958	0.395827	0.422629	-1.26756	-1.16785	-0.880098	-0.000635027	0.0405341	0.245078	-1.19691	-1.23654	0.37455	0.367123	0.290553	0.38505	0.191586	0.236158
n1330	1.86638	-	275.022	0.0275811	-0.404327	0.431075	-0.0714146	0.574416	-0.32012	0.0338925	1.62838	2.14189	-0.950431	-0.550141	0.296985	0.231362	0.344097	1.06737	1.11664	0.873044	0.278998	-0.102375	0.0938637	-0.0205935	-0.0737488	-0.12686	0.527428	0.341751	-0.441377	-0.434326	-0.53081	0.722646	-0.165112	0.162057	-1.37401	-0.512214	0.570693	-1.77233	-0.822563	0.268493	-0.321982	-0.455111	0.432993	0.00688703	-0.991238	0.151854	-0.52409	-1.15499	-0.621781
n1331	2.57256	-	275.022	-0.568513	-0.224615	-0.0481943	-0.402084	0.0398011	-0.363315	-0.252182	0.268778	1.27442	-0.0632154	-0.219376	0.0665282	-0.00256476	-0.065765	-0.188	0.817333	0.115358	0.109752	0.0227719	-0.111661	0.143808	0.162771	0.0852673	0.796202	-0.0102459	-0.010788	-0.381691	-0.132892	0.357956	-0.0416149	0.0810693	-0.154705	0.0722944	0.222756	-0.152864	-0.568958	0.214226	0.0853006	-0.0210713	-0.118149	0.177232	-0.120803	-0.0748157	-0.239703	-0.293486	-0.166797
n1333	2.06573	-	275.058	-0.247107	-0.272951	-0.229694	-0.194533	-0.199378	-0.183603	-0.290889	-0.433709	-0.225728	0.249046	-0.103369	-0.138786	0.490406	-0.264539	-0.276122	-0.0305343	-0.442317	0.0462864	-0.145979	-0.0866133	-0.185984	-0.0789123	-0.184694	-0.114601	0.0648899	0.0645403	-0.0386606	0.0619901	0.150727	0.0237785	0.130694	0.165117	-0.244398	-0.148508	0.0928583	-0.205232	0.137433	0.0194199	-0.0731324	-0.188246	1.4534	1.07214	0.0458741	0.0647169	0.099438	1.05758
n1334	3.23472	-	275.077	-0.496691	-0.401992	0.0198357	0.462775	-0.210659	-0.203062	-0.421737	-0.0197871	-0.525079	0.757474	-0.0648357	0.111189	1.40366	-0.0258166	-0.269145	-0.184237	-0.895874	0.783457	0.0304587	0.0234518	-0.42099	-0.179879	-0.814549	-0.046987	0.693161	0.791175	0.46458	0.676323	0.177668	0.0448847	-0.115278	0.92637	-0.274434	-0.61414	0.359432	-0.607478	-0.117988	-0.299762	-0.0931001	-0.893158	0.409534	0.420299	0.0167453	0.0739001	0.420822	-0.0245825
n1335	1.79222	-	275.077	-0.264013	-0.125339	-0.155733	0.292863	-0.125361	0.00443582	-0.735481	-0.302981	-0.326137	0.679726	-0.0326216	0.0342687	0.130746	0.1045	-0.114975	0.0624739	-1.15082	0.253825	0.0125613	0.108949	0.0158804	0.0275411	-0.645498	0.0862107	0.307135	0.307812	0.288372	0.441112	0.285012	0.212008	0.208828	0.693502	-0.0593399	-1.08792	0.610841	-0.0738192	-0.0573951	-0.0203467	-0.172337	-0.87435	0.407926	0.27287	0.0638466	0.180828	0.247416	0.0651042
n1337	1.66788	-	275.088	1.21927	0.0166521	-0.104811	0.520526	0.420034	-0.13551	0.248983	-0.115537	-0.680997	-0.225065	-0.294637	-0.219641	-0.819905	-0.313904	-0.736627	-0.0427615	-0.992586	0.565569	-0.0980331	0.469511	-0.13916	0.164333	0.314636	0.00119199	0.509851	-0.460483	0.187114	0.151481	-0.629875	-0.554896	-0.904341	0.662722	0.504526	-0.706893	1.52894	0.867142	0.423141	1.09556	0.669818	-0.211336	-1.50146	0.631432	-0.874195	-0.117469	-0.28873	0.0644197
n1338	1.86101	-	276.025	-0.0670319	-0.0120765	0.19536	0.105817	0.468485	-0.221513	0.0527982	1.18574	1.59039	-0.549924	-0.0679005	0.531207	0.289488	0.540825	1.09978	0.677496	0.650857	-0.000709013	-0.113365	-0.230482	-0.274935	-0.147446	-0.280384	0.424048	0.0708561	-0.484783	-0.482449	-0.43786	0.0531414	-0.452034	-0.215998	-1.00334	-0.231867	0.46546	-1.06795	-0.327332	0.440482	-0.122286	-0.17395	0.0408892	-0.00429417	-0.534807	0.0748168	-0.381594	-0.707702	-0.401482
n1340	3.22756	-	276.081	-0.153642	-0.185562	0.123697	0.230027	-0.180573	0.0325576	-0.417925	0.0128127	-0.347455	0.378447	0.0677272	0.208395	0.758722	0.0838846	0.0675831	-0.189451	-0.460638	0.462903	0.0370525	0.0909333	-0.0708202	-0.021668	-1.14366	-0.120808	0.347674	0.518554	0.241337	0.460635	0.331337	0.0933966	-0.0260181	0.452233	-0.0333596	-1.12151	0.288566	-0.190357	-0.169472	-0.0490053	-0.0531623	-1.31064	0.407241	0.203234	0.091481	0.22952	0.154644	0.154858
n1343	1.87015	-	277.026	0.0724625	0.085958	0.177705	0.161021	0.274931	-0.0961164	0.126974	-0.157309	0.994502	-0.680617	-1.53886	0.356968	0.313942	0.358463	0.697841	0.50296	0.452078	0.151618	0.126557	0.0129515	-0.113089	0.0770894	-0.0294393	-0.492324	0.0321738	-0.280293	-0.261529	-0.156103	0.225032	-0.149114	0.0329779	-0.598695	-0.0556361	0.37939	-0.5565	-0.204902	0.274787	0.02416	-0.0127961	0.19101	0.0952129	-0.20845	0.126341	-0.101614	-0.382922	-0.504403
n1344	2.12852	-	277.033	-0.0659935	-0.192631	-0.486327	-0.0817947	0.0411309	0.254014	0.538712	-0.517186	0.134225	0.0957527	0.166572	0.187651	0.0323556	-0.568368	-0.353034	0.749745	0.188462	-0.48661	0.0846447	0.0133714	-0.60092	-0.0755781	0.516329	-0.0344779	-0.456058	-0.53041	0.0431738	0.195134	0.232322	-0.124124	-0.0721659	0.2888	-0.0418119	0.550071	-0.306823	-0.30181	-0.479958	-0.138342	0.164869	0.617891	0.191837	0.577677	-0.0536745	0.511052	-0.135367	0.103948
n1345	1.78879	-	277.037	-0.418493	-0.128486	-0.372365	-0.0784223	-0.0929989	-0.0985016	-0.0071862	0.252128	-0.159256	-0.00337742	-0.413825	-0.137139	0.0728322	-0.0560689	-0.461624	0.478354	0.0537919	-0.312454	-0.271522	-0.347211	0.136516	-0.192095	0.125615	-0.113846	-0.244983	-0.456246	0.00583147	-0.219632	0.20412	0.358138	0.998603	0.426379	-0.0414657	0.045025	-0.494104	-0.0379247	0.111254	-0.481124	0.139064	-0.00135486	0.0614562	0.593272	-0.331636	0.552867	-0.0143615	0.485733
n1350	3.36928	-	278.114	-0.021413	0.997702	0.0399175	-0.045608	0.18069	1.21012	0.129859	1.18048	-0.103025	0.775831	0.0325263	-0.15787	0.0954917	-0.198611	-0.0604009	-0.432941	-0.33536	-0.0896346	-0.0239094	0.0404596	0.00318742	-0.0584896	-0.174012	-0.141319	0.012861	-0.272778	0.860403	-0.168965	-0.27952	0.147726	0.84741	-0.0512597	-0.161081	-0.230811	0.00874605	-0.0400747	-0.228245	-0.586359	-0.372613	-0.164862	-0.408964	-0.137816	-0.447971	-0.134639	-0.351112	-0.137147
n1352	2.52155	-	279.039	-0.240221	-0.227655	-0.0701407	-0.232672	-0.142866	0.258311	-0.103936	-1.16958	-0.186831	0.19348	0.0417642	-0.183213	0.443021	-0.170311	-0.207181	-0.344798	-1.3256	0.394742	-0.106276	0.0850454	-0.504298	-0.165701	-0.281476	-0.261865	0.0839604	-0.189523	0.429884	0.0514223	-0.00229063	0.297204	0.632375	0.814305	0.0856342	-0.257623	1.11071	0.154625	0.110923	-0.391638	0.11603	-0.0584722	-0.0312671	1.0698	-1.21765	0.594011	0.0961468	0.464641
n1353	1.72437	-	279.039	-0.0691534	0.0475602	-0.219567	-0.222312	-0.26711	-0.126373	0.0257168	0.834085	-0.0751052	1.30986	-0.0438778	-0.111789	0.0213861	-0.164132	-0.227936	-0.044043	-0.395556	-0.0502856	-0.202142	-0.0343279	-0.0555266	-0.0723823	-0.0515486	-0.0151905	-0.298982	-0.223109	0.0186719	-0.0205682	0.0306781	0.100117	0.305375	1.46035	-0.157518	-0.277631	0.268496	-0.158666	-0.018114	-0.111056	-0.211285	-0.144998	-0.1453	0.0338255	-0.354579	0.20549	-0.109892	-0.0920922
n1355	3.83996	-	279.099	0.108214	0.428581	0.141056	0.256897	0.412094	0.48302	0.344198	0.179297	0.164997	0.463135	0.363821	0.0319044	0.157739	-0.103424	-0.133414	0.0135397	-0.171775	0.231339	0.269609	0.317222	0.408403	0.329645	0.236503	0.103124	-0.0993964	-0.113668	0.474599	-0.203275	-0.147678	0.302292	0.244488	0.117275	-0.264622	-0.246987	0.0544993	-0.106242	-0.494154	-0.649791	-0.500661	-0.474189	-0.396436	-0.117258	-0.473371	-0.168176	-0.660635	-0.387735
n1356	3.44952	-	279.108	-0.0461279	-0.266317	-0.121602	-0.0639417	-0.442812	0.151355	0.214918	-0.414508	-0.547014	-0.495555	-0.290029	-0.458848	0.239097	-0.436714	-0.588213	-0.749811	0.128003	0.344535	-0.299545	-0.0908724	0.195624	-0.0867069	0.485014	-0.479813	0.556259	-0.10314	-0.225266	0.0789394	0.173441	-0.113025	-0.219651	-0.170949	-0.00407768	-0.112651	1.22371	0.192779	0.128052	0.11477	0.0608371	0.387983	0.171909	0.450921	0.842519	0.316759	0.18355	0.234409
n1358	2.65692	-	279.908	-0.303019	0.198222	0.224315	-0.485027	0.338527	0.0783464	0.390332	0.274933	-0.207895	0.374765	-0.262358	-0.00466728	0.812158	0.170754	0.00383953	0.0104507	0.325073	0.0233377	-0.169336	0.180766	-0.500513	0.435001	0.565428	0.304778	0.181026	-0.202729	-0.308628	0.128176	0.344701	-0.70459	0.435593	0.294622	0.21048	0.379738	0.288552	-0.715551	0.171349	-0.166038	0.404948	0.602849	-0.17562	-1.93305	0.183529	-0.171437	-0.0180959	-1.8935
n1359	3.30954	-	280.023	-0.988816	0.492947	-0.20253	-0.842944	-0.0499461	-1.01084	-0.771307	-0.962018	0.189003	0.490577	-1.0043	0.206378	0.740974	-0.780698	0.283972	0.708857	-0.147742	0.088824	-0.78864	0.622467	-0.988763	0.401471	-0.116679	0.383765	0.236291	0.361481	0.813747	0.496184	0.779174	0.67427	0.572182	0.710028	0.148669	-0.13685	0.468388	-0.873123	0.422333	0.416779	-0.0026175	-0.30407	0.604323	-0.741649	0.742581	-0.963004	0.0474007	0.0813318
n1361	6.9646	-	280.098	-0.321359	0.107889	0.148783	0.0690237	1.0107	1.82904	-0.0227132	1.91042	1.12264	1.60573	-1.09381	-0.454196	0.694364	1.87498	-1.02605	-0.29588	-1.1334	-1.02507	-0.570917	-0.365781	1.08023	0.15622	-1.16155	-0.190562	-0.435414	0.335437	0.424556	-0.390766	0.118523	0.417891	2.50659	-0.198744	-0.477814	0.0116266	-1.13306	-0.37209	-0.272428	-0.305159	-0.463553	-0.610773	-1.06662	0.330928	0.0147049	-0.403241	0.480039	-0.970135
n1362	5.28102	-	280.098	-0.123944	-0.022408	-0.0690833	-0.110031	-0.00314177	0.843743	-0.157219	1.45401	0.0965422	-0.191901	-0.172382	-0.00393945	0.00336725	0.955911	0.107449	0.0645751	-0.581009	-0.364809	-0.578435	-0.258575	1.04362	-0.142444	-0.125031	-0.0341791	-0.264786	0.893452	-0.0416269	-0.0624142	-0.242826	0.000135633	1.71036	0.953394	-0.357376	-0.192802	-0.578604	-0.244227	-0.28935	-0.224729	-0.286491	-0.575845	-0.425715	-0.233571	-0.205914	-0.402574	-0.206246	-0.441635
n1365	2.50695	-	281.036	-0.143226	-0.324776	-0.140309	-0.160793	-0.255892	-0.0103582	-0.208732	-0.363545	-0.215318	0.612912	-0.0563837	-0.206613	0.0491101	-0.398852	-0.351831	-0.381436	-0.505535	0.756989	-0.236906	-0.0651866	-0.241353	-0.187957	-0.254816	-0.215391	-0.143898	-0.145553	-0.0375274	-0.227868	-0.0570573	0.00476921	0.972499	0.962188	-0.105072	-0.166473	1.26494	-0.164	-0.100265	-0.404551	-0.215593	-0.240797	-0.22802	1.32626	-0.302282	0.920946	-0.0743725	0.723071
n1366	4.93186	-	281.067	0.327578	-0.21708	-0.632984	-0.221044	0.284703	0.264061	1.05099	-0.512597	-0.258094	0.570833	0.5619	0.338571	0.602202	-0.718368	-0.695852	0.434677	-0.145123	0.241657	-0.142636	0.0192151	-0.739538	0.0744357	0.588314	-0.339876	0.00901525	-0.542095	0.0813216	0.0698524	-0.411311	-0.315242	-0.276699	0.0964059	0.668408	1.21404	0.218318	-0.138261	-0.0778047	-0.186075	0.905642	0.784023	-0.583809	-0.0978074	-0.606212	0.0660185	-0.208398	-0.110737
n1369	2.64944	-	281.905	0.166085	0.0427783	0.099317	-0.0375524	0.238214	-0.393455	0.267084	-1.58966	0.151632	0.0653925	0.0839223	-0.0427537	0.53437	0.00858245	-0.0216716	-0.0903103	0.146039	0.0340613	0.14106	0.122569	0.0313646	-1.79128	0.375448	0.131283	0.147984	-0.206268	-0.371378	0.00525595	0.145321	0.0574988	0.325579	0.269926	0.159152	0.288128	0.163062	-0.223794	-0.0315901	-0.307302	0.251017	0.467927	0.359527	0.100805	0.0367537	0.257176	-0.0558677	-0.0574838
n1371	4.95154	-	282.07	0.211232	-0.147389	-0.361167	-0.124187	0.213455	0.216734	0.78438	-0.652516	-0.36645	0.527759	-0.0298721	0.131328	-0.00623723	-0.555034	-0.42379	0.045598	-0.156114	0.139274	0.266591	-0.0396588	-0.400273	0.388289	0.157506	-0.112466	0.0360207	-0.326446	-0.0114174	-0.059965	-0.193004	-0.0731919	-0.271775	0.174967	0.0764192	0.547084	0.12932	-0.10349	-0.0286753	-0.153152	1.07031	0.32824	-0.257403	-0.0486862	-0.215378	0.13152	-0.191336	0.254695
n1372	3.2507	-	282.084	-0.306448	-0.380502	-0.204654	-0.266897	-0.44851	-0.28482	0.272052	-1.09355	-0.413422	0.305138	0.208297	-0.473222	0.501857	-1.16343	-0.661685	-0.987949	-1.16507	0.529079	0.119565	0.388801	-0.848063	-0.156938	0.348902	-0.515998	0.521001	-0.355304	0.633863	0.294259	0.241598	0.249949	-0.125378	0.33238	0.393356	-0.558119	1.18438	-1.17522	0.0403358	-0.274045	0.277455	0.655381	0.0564443	1.35834	-0.328121	1.22367	0.357021	0.75884
n1373	1.74925	-	282.084	-0.0750773	-0.169081	-0.272662	-0.164745	-0.283777	-0.542052	0.0315793	-0.799252	-0.0914624	0.63394	0.0886455	-0.538096	-0.128122	-0.620161	-0.495938	-0.447217	-0.773195	-0.00732176	0.00783194	0.0502857	-0.35171	0.0386563	0.287386	-0.210668	-0.113747	-0.502121	0.226138	0.121346	0.193811	0.436335	0.2748	0.466556	0.199894	-0.541794	1.05306	-0.165063	-0.0159624	0.045368	0.100754	0.319738	0.063669	0.914611	-0.294847	1.14013	0.107786	0.342366
n1374	8.56123	-	282.113	-1.05585	-0.00486271	0.267744	1.16643	0.938239	2.95627	1.24956	1.43433	1.8834	1.5992	-1.29288	-0.261071	-0.699636	0.650734	-1.4721	-0.627864	-0.771954	-0.42567	-0.196903	0.353631	2.87205	0.728187	-1.32469	0.433442	0.31088	0.927175	1.43619	0.122137	-0.725333	-0.813893	-0.397956	0.403863	-1.53676	0.238503	-1.00825	-0.329982	-0.44975	-0.966746	-0.953991	-0.786668	-0.904726	0.263113	0.129831	-0.926367	1.06845	-1.04938
n1378	1.66692	-	283.067	0.702661	0.734327	0.787265	0.394076	-0.194174	-0.232475	-0.251177	0.813154	-0.181374	0.0181941	-0.182468	-0.190896	-0.192167	0.794039	0.518703	-0.187314	-0.444629	-0.173522	-0.251923	0.70363	-0.166843	-0.31574	-0.10292	0.651873	0.236296	-0.26917	-0.195399	-0.129918	-0.114529	-0.0719646	-0.11945	-0.103238	-0.0654074	-0.414773	0.0264236	-0.190379	-0.182663	-0.183764	-0.242311	-0.0115898	-0.0972313	-0.168946	-0.265212	0.0498658	-0.255371	-0.0786798
n1379	3.49225	-	283.068	-0.292	-0.271069	-0.251012	-0.311368	-0.55353	-0.289831	-0.31946	-0.413717	-0.319772	-0.0346575	-0.382964	-0.229258	0.0543844	-0.0877306	-0.270039	-0.484251	0.0246767	-0.311891	-0.219025	0.758167	-0.457284	-0.190051	-0.362073	-0.229853	0.633957	0.748548	1.0578	-0.162564	-0.283423	-0.238815	-0.275299	-0.118701	-0.215179	1.23577	-0.0906244	0.742521	-0.187487	-0.0472549	0.654319	-0.245439	-0.128991	1.06648	0.499778	0.053343	-0.0620666	0.934056
n1380	3.2507	-	283.081	-0.0138165	0.0228085	0.0280232	-0.645644	-0.000730703	-0.375413	0.47248	-0.312825	-0.120684	-0.0973913	-0.0846637	-0.179936	0.0432699	-0.346833	-0.173355	-0.265767	-0.348244	0.0232119	-0.304051	0.371879	-0.157937	0.103714	0.376885	-0.113731	-0.0735405	0.0475393	-0.199203	-0.125478	0.224197	0.273853	0.140984	0.343598	-0.079489	-0.0617231	0.332958	-0.349282	0.16127	0.0357901	0.341796	0.567763	0.267836	0.454308	0.00421284	0.178494	-0.230392	0.195569
n1382	3.24827	-	283.088	-0.184255	-0.293196	-0.139028	-0.264793	-0.306458	-0.111494	0.271813	-0.68539	-0.342378	0.270517	0.172817	-0.472313	0.219972	-0.68951	-0.418524	-0.594969	-0.731702	0.220455	0.0248506	0.174549	-0.440964	-0.13666	0.186122	-0.371975	0.271024	-0.213181	0.387951	0.147077	0.112587	0.12075	-0.0312849	0.238819	0.210586	-0.342483	0.828737	-0.0142051	-0.0332281	-0.207601	0.14745	0.472888	0.029679	0.83066	-0.238485	0.798627	0.234566	0.422994
n1383	8.56338	-	283.117	-0.612581	-0.0520823	0.109002	0.831191	0.63519	2.38424	0.823968	1.04118	1.44924	1.16337	-0.837482	-0.228189	-0.466369	0.414443	-1.27705	-0.404915	-0.45175	-0.272691	-0.140764	0.193444	2.26449	0.414494	-1.21973	0.249647	0.138025	0.57924	1.02404	0.0128384	-0.451728	-0.475423	-0.274087	0.18644	-0.937023	0.0985393	-0.625768	-0.231256	-0.309538	-0.632655	-0.613383	-0.490047	-0.591911	0.0981573	0.0145502	-0.575732	0.686514	-0.681683
n1385	8.56063	-	284.12	-0.46233	-0.167942	-0.022867	0.668864	0.721984	1.47449	0.746066	0.709186	0.984912	0.88815	-0.402867	-0.157714	-0.245238	-0.0189669	-0.620623	-0.350308	-0.38758	-0.395266	-0.150868	-0.0643733	1.45705	0.0553668	-0.613901	-0.0692308	-0.0811342	0.587664	0.835852	-0.143689	-0.617324	-0.255979	-0.366242	-0.078874	-0.396867	0.00139692	-0.400114	-0.14938	-0.32728	-0.257995	-0.61647	-0.336954	-0.33712	0.0142659	-0.11736	-0.379128	0.747802	-0.245554
n1386	8.918	-	285.04	0.162799	0.420026	-0.131279	-0.243065	-0.276879	-0.188927	-1.86613	-0.269453	0.152121	0.253337	1.17053	0.586278	0.499235	0.606595	0.549604	0.839943	0.00156299	-0.341585	-0.219578	-0.199106	0.0976367	-0.379961	-1.30767	-0.410557	-0.625605	0.752305	0.986714	0.12353	0.262106	0.340409	-0.0264921	-0.0433173	-0.998737	-0.844069	-0.639602	-0.284981	-0.127245	-0.371778	-0.908078	-1.34984	1.31717	0.567341	0.660717	0.518641	0.443833	0.669371
n1387	10.1838	-	285.04	-0.740554	-0.737737	-0.826955	-0.644592	2.01555	2.20513	0.0888495	2.24563	-0.0561694	-0.0563264	0.0546887	-0.29883	-0.600424	2.67753	1.54589	0.379495	0.0521368	-0.8551	-0.821397	-0.70814	-0.11268	-0.80521	-0.583034	0.493702	-0.660496	0.120012	1.11363	-0.672597	-0.220722	-0.601598	-0.126442	-0.1844	-0.835623	0.635147	-0.839994	-0.780177	0.480371	-0.160864	0.981346	-0.720902	-0.048501	-0.207537	-0.62209	-0.708714	0.239286	-0.24492
n1388	7.70768	-	285.04	-0.18052	-0.214426	-0.18794	0.569878	-0.333944	0.538623	-0.728007	-0.173968	1.01906	0.533118	0.441346	0.435433	-0.309358	-0.235533	-0.282565	0.644597	-0.334193	-0.638603	0.283734	0.447156	0.579271	-0.31845	-0.898173	-0.209318	-0.578355	0.736206	0.594743	0.459746	-0.283262	-0.253261	-0.53674	-0.649638	-0.499696	-0.322397	-0.567851	-0.23484	0.252786	-0.290993	-0.487898	-0.722856	0.963928	0.563601	0.418997	0.641954	0.44551	0.649968
n1389	7.15737	-	285.04	-0.368306	-0.135623	-0.298428	-0.321423	-0.421588	-0.465349	-0.321475	-0.397891	-0.237452	-0.0949305	0.506005	-0.456287	-0.438721	0.565606	-0.295067	-0.411041	-0.121331	-0.165856	-0.415556	-0.269199	-0.383425	-0.427867	-0.198724	-0.396572	-0.38129	-0.152219	0.613268	-0.417427	-0.302865	-0.0537151	0.879927	-0.216532	-0.533082	-0.399348	0.359699	0.720306	-0.0350462	-0.27749	-0.423938	-0.111948	1.47777	1.27346	-0.0986453	1.31341	-0.133754	1.27397
n1390	5.39575	-	285.044	0.270728	0.539063	0.242108	0.351061	0.0410545	0.00894353	0.277901	0.427656	-0.351733	-0.191727	0.266409	-0.313884	-0.367827	0.233281	-0.164697	-1.17841	-0.17943	0.393228	0.17576	0.614412	0.145614	-0.00466331	0.15727	0.470413	0.589264	-0.0927328	-0.0721399	-0.173554	-0.307392	-0.276145	-0.339358	-1.24897	0.460423	-0.169705	0.237212	0.607164	0.145841	0.0719362	-0.078871	0.446073	-0.528397	-0.248511	-0.228536	-0.0492491	-0.210658	-0.197662
n1391	5.31406	-	285.061	-0.397008	-0.448134	0.573813	-0.290666	-0.713468	-0.153915	0.255826	1.32984	-0.0580329	-0.381054	-0.818384	0.296594	0.304053	-0.259181	-0.103674	0.481941	0.101665	-0.423295	0.77981	0.0226076	-0.766318	-0.278985	0.341872	0.831337	1.15989	-0.204724	0.654962	-0.176702	-0.102724	-0.631153	-0.109449	1.15751	-0.0789934	0.591679	-0.383984	-0.23883	-0.681408	-1.10028	0.0300385	0.0709969	-0.0985966	1.0129	-0.126547	0.391599	-0.202968	-0.442547
n1393	7.38766	-	286.039	0.277644	0.234898	-0.811629	0.133432	-0.663946	-0.775565	-0.690214	0.17629	0.490628	0.461697	0.604764	0.632278	0.435861	0.810288	0.831133	0.564452	0.64561	0.266049	-0.76606	0.0964078	0.00814306	-0.806499	-0.798742	0.201259	-0.753897	0.300024	-0.0777352	0.321169	0.603631	0.156674	0.193893	-0.819347	-0.690951	-0.992753	0.0327417	-0.0271267	-0.0231692	-0.0894733	-0.859155	0.142922	0.170975	-0.988598	0.614264	0.27745	0.40854	0.0721907
n1395	10.1838	-	286.044	-0.270761	-0.521173	-0.521682	-0.294721	1.42801	1.63563	-0.219955	1.63721	-0.251239	-0.161229	-0.257396	-0.297186	-0.520205	1.91908	1.19617	-0.0148934	-0.15702	-0.522913	-0.520672	-0.281947	-0.265369	-0.389987	-0.258613	0.0805836	-0.269257	-0.166316	0.966189	-0.389848	-0.308566	-0.198657	-0.192566	-0.211876	-0.294009	0.11449	-0.32558	-0.409394	0.638705	-0.222716	0.87625	-0.260002	-0.212258	-0.254674	-0.320576	-0.520735	0.368958	-0.311857
n1399	3.85395	-	286.177	-0.0877598	0.374649	0.182405	0.215543	0.495944	0.743333	0.226266	0.485629	0.256944	0.451934	0.329391	-0.0355114	0.22258	0.0385828	0.0191777	0.199477	-0.349859	0.314653	0.360266	0.185006	0.384335	0.387606	0.224231	0.166819	0.0132624	-0.0104972	0.127175	-0.124766	-0.0364796	0.558807	0.258964	0.326291	-0.321695	-0.561432	-0.1596	-0.254792	-0.128719	-0.632767	-0.63882	-0.350167	0.0409783	-0.385324	-0.500636	-0.589832	-0.496318	-0.545311
n140	1.7488	-	110.025	-0.46604	-0.464606	0.18845	0.207804	-0.524351	-0.454736	0.367132	-0.453541	0.260524	0.404102	-0.391392	-0.431713	-0.468211	-0.439488	-0.471079	-0.42035	-0.555863	0.287188	-0.385389	-0.362695	0.207041	-0.450607	-0.373097	0.392135	0.379799	-0.531805	0.43695	0.272289	0.277825	0.425849	0.524434	0.602561	0.266587	-0.476563	0.60716	0.162684	0.330898	0.290566	-0.420926	-0.337319	0.301449	0.604008	-0.518857	0.629476	-0.389186	0.39695
n1405	8.89064	-	287.056	-2.73487	0.517475	0.0111059	-0.42024	-0.527326	-0.449538	-1.67193	-0.426509	0.0814618	0.42873	1.55439	0.375625	0.522901	1.05099	0.585652	0.688644	-0.178248	-0.190897	-0.306471	-0.211042	0.0680246	-0.705548	-1.58618	-0.44745	-0.846503	0.955492	1.46071	-0.00323174	-2.64322	0.766621	0.952554	0.131584	-1.36807	-1.35043	-0.272691	-0.0638108	0.0240485	-0.592669	-1.34244	-1.50977	2.339	1.50793	1.084	1.26438	0.487633	1.65239
n1406	6.6221	-	287.056	-0.562417	-0.815821	-0.806916	-0.695309	-0.855095	-0.601906	-0.706662	-0.54219	-0.708032	0.0764988	-0.518599	0.0670131	0.887848	0.700621	1.05385	0.317582	0.367564	-0.713979	-0.66088	-0.734105	-0.0536479	0.00157867	-0.70592	-0.600432	-0.773123	0.571113	0.938659	0.0562408	0.635724	0.975857	0.734996	0.763566	0.120169	-0.83566	-0.512669	0.0692507	0.015356	-0.52677	-0.522084	-0.635025	0.685119	0.828542	0.686115	0.282125	1.00906	0.117399
n1407	8.0927	-	287.056	-0.170583	-0.362551	-0.438247	-0.472663	-0.420397	-0.487166	0.417096	-0.614713	-0.217357	-0.178855	0.336191	-0.657133	-0.387899	1.56253	-0.414466	-0.475376	-0.195956	-0.393931	-0.639467	-0.52225	-0.519697	-0.615823	0.743119	-0.636451	-0.503515	-0.408341	-0.109187	-0.791385	-0.28495	1.57233	2.23644	-0.315153	-0.645961	-0.51312	-0.208706	-0.163313	-0.237004	-0.514026	-0.66011	0.907202	1.74555	1.60308	0.0849878	0.161238	-0.35557	2.04218
n1408	5.43793	-	287.056	-0.305257	-0.392888	-0.459931	-0.580708	-0.665323	-0.384059	-0.447518	-0.574968	0.296468	-0.103256	-0.313211	-0.272355	0.668503	0.981865	0.711165	-0.240649	0.921513	-0.506174	-0.423655	-0.592524	0.244915	-0.421825	-0.472952	-0.497371	-0.372113	0.764441	0.572234	-0.283849	-0.0585645	1.36738	0.974065	0.547325	-0.320304	-0.341476	-0.391187	-0.264031	-0.304377	-0.339214	-0.332941	-0.420325	0.679355	0.560663	0.0145945	-0.146871	0.794823	-0.206355
n1409	3.62897	-	287.088	-0.244248	-0.109108	-0.0424858	-0.0349084	-0.175826	-0.0162891	0.260194	-0.198933	0.275122	0.033188	-0.20308	-0.181764	-0.302656	-0.142412	-0.409256	-0.482415	-0.264869	-0.0108718	-0.150148	-0.00949521	-0.0524782	0.08518	-0.113306	-0.0647482	0.0482238	-0.0723038	-0.0322359	-0.18191	-0.144581	-0.263182	-0.158283	-0.00923279	0.383002	0.163835	1.42256	1.16088	0.367848	-0.239783	0.450646	0.17639	-0.213876	0.188695	-0.434423	-0.0208883	0.0112537	0.0126737
n141	4.2153	-	111.009	0.169129	0.86983	0.00534928	-0.00669033	1.16584	-0.293886	1.30284	1.2097	0.502344	-0.56576	-0.169624	0.102468	-0.627324	0.783002	0.205549	0.546053	1.10541	-0.867112	-0.1534	-0.306644	0.68039	-0.288752	0.0484845	0.793775	0.257537	-0.682952	-0.46054	0.393923	-0.262189	-0.697848	-0.889748	-1.11517	-0.408997	0.359082	-1.30744	-0.440638	-0.376336	0.122599	0.811183	0.102916	-0.155471	-0.900809	0.165983	-0.455186	-0.0236691	-0.680042
n1410	2.80753	-	287.09	-0.387444	-0.37041	-0.517137	-0.514456	-0.703798	-0.37813	-0.556287	-0.400757	0.940203	-0.00352359	-0.257741	0.578122	0.0421155	0.954399	1.4608	0.803303	-0.10408	-0.397018	-0.702798	-0.342636	-0.439255	-0.465386	-0.348482	-0.703376	-0.418183	-0.329176	-0.190859	0.674787	-0.0917904	0.110795	1.57703	1.0585	-0.506278	-0.356909	-0.331128	-0.534066	-0.450625	-0.218575	-0.393555	-0.499532	1.0764	0.694115	0.0703663	-0.196954	0.0672339	1.09559
n1414	8.89059	-	288.059	-0.0160111	0.273104	-0.145093	-0.460653	-0.502534	-0.437014	-1.20389	-0.397773	-0.0343376	0.217731	1.21935	0.162595	0.221236	0.701479	0.312018	0.381794	-0.283944	-0.32031	-0.33658	-0.328661	-0.120858	-0.565529	-1.30504	-0.416387	-0.699849	0.624182	1.05713	-0.188084	0.141074	0.379997	0.556862	-0.0874011	-1.01797	-0.93065	-0.319434	-0.192715	-0.138	-0.540407	-1.01183	-1.19684	1.954	1.12493	0.682307	0.877418	0.213081	1.33773
n1416	10.4589	-	288.226	0.100985	1.10732	1.23732	0.816464	0.729738	0.788601	0.15905	0.508544	0.284266	0.00177563	0.0692536	-0.0675273	-0.498368	-0.101245	-0.456978	-0.0718885	-0.429429	0.0649458	0.487087	0.299195	1.00169	0.348221	-0.561685	0.59426	0.247255	0.559833	-0.302818	-0.189892	-0.519626	-0.366156	-0.80514	-0.523217	0.101822	-0.112182	-0.082866	0.139045	0.237711	-0.314705	-0.133609	-0.712567	-0.260511	-0.777772	-0.396533	-0.608443	-0.368946	-0.309845
n1419	2.34346	-	289.033	0.262142	-0.338536	-0.0838934	0.125343	-0.16398	-0.0331228	0.142123	-0.574217	-1.24939	0.13897	0.478777	-0.240658	0.198474	0.258786	0.0536089	0.0460863	-1.3683	0.4026	0.00996042	0.356972	0.0638083	0.248772	-0.0683286	0.0851855	0.213384	0.2034	0.486278	0.386063	0.360559	0.375083	0.318129	0.504117	-0.227757	-1.20506	-0.359268	-0.4883	-0.179469	-0.0128107	-1.223	0.0810076	0.243473	0.779235	0.344694	0.0674181	0.334949	0.331354
n142	4.60145	-	111.009	0.222	0.171	0.0805	-0.664	0.169	-0.199	0.271	0.417	0.247	-0.0303	1.07e-05	0.132	0.012	0.189	-0.0978	-0.0422	0.624	-0.182	0.26	0.101	-1.97	0.207	0.598	0.104	-0.0687	-0.493	-0.381	-0.209	0.0921	-0.233	0.0705	-0.019	0.0221	0.672	-0.559	-0.171	-0.0753	0.225	0.303	0.395	0.166	-0.193	-0.00401	0.0922	-0.218	-0.125
n1420	2.06449	-	289.037	-0.554123	-0.548265	-0.591184	-0.317087	-0.473968	-0.609739	-0.517292	-0.495285	-0.382526	-0.172017	-0.563332	-0.586171	0.341816	-0.211561	-0.441704	-0.571372	0.726313	-0.281848	-0.575776	-0.567631	-0.0956849	-0.145169	-0.409311	-0.136631	-0.286845	-0.322949	-0.299455	-0.372729	-0.459566	-0.153684	-0.138574	-0.0167633	-0.156057	2.75319	0.740881	1.77257	1.18054	0.0603429	1.34135	-0.303027	-0.0947373	0.98304	-0.214801	0.750274	-0.351829	0.676414
n1421	1.79212	-	289.037	-0.379052	-0.261856	-0.131878	-0.37451	-0.26768	-0.381001	-0.249847	-0.0529442	0.0263542	-0.250178	-0.253615	-0.252775	0.161973	-0.107719	-0.12546	-0.405576	0.638477	-0.141328	-0.26731	-0.347452	-0.359616	-0.28548	-0.407813	-0.174334	-0.0758113	-0.369333	-0.446514	-0.302713	-0.0295385	-0.104076	0.059243	-0.311445	-0.204402	2.6086	0.549372	1.79447	0.722053	-0.296505	0.718024	-0.178041	-0.180847	0.451133	-0.298502	0.298802	-0.416259	0.148755
n1422	1.74871	-	289.067	-0.261933	-0.13305	-0.14261	-0.42218	-0.45783	-0.138371	-0.213869	-0.303484	-0.0287143	0.453373	0.0505802	-0.333046	0.157553	-0.149693	-0.373939	-0.399183	-0.973715	0.162143	-0.0794326	-0.0529837	-0.2067	-0.0975547	-0.0621656	-0.145486	-0.0825842	-0.284474	0.346023	0.0455907	0.0403164	0.254772	0.695923	0.769744	-0.0284906	-0.30644	0.89751	-0.0803582	0.0328789	-0.262069	-0.093093	-0.0569515	0.029912	0.799685	-0.351249	0.899921	-0.0430822	0.350365
n1424	8.89058	-	289.062	-0.191533	-0.0437404	-0.0951257	-0.210668	-0.293676	-0.278097	-0.551389	-0.324603	-0.152955	0.0255076	0.915159	0.308536	-0.0412706	0.767862	-0.0291035	0.00240487	-0.252422	-0.0998559	-0.24652	-0.23198	-0.20872	-0.212117	-0.674357	-0.314529	-0.375786	0.611356	0.817906	-0.210684	-0.104875	0.641819	0.552427	-0.192234	-0.414498	-0.616929	-0.123053	-0.139697	-0.0671571	-0.22341	-0.416001	-0.888315	1.16987	0.770047	0.582468	0.106561	0.0397136	0.964247
n1425	8.11994	-	289.072	0.145627	0.908167	0.985942	0.772912	0.149735	-0.108437	-0.00487746	-0.28543	0.00164203	-0.374354	0.844526	-0.387944	-0.378357	0.0264762	-0.477544	-0.356512	-0.401127	0.781477	-0.032076	-0.045282	-0.0713044	-0.275342	-0.219606	-0.237555	-0.00254808	-0.276419	-0.148965	-0.361466	-0.240078	-0.152627	-0.142738	-0.549914	-0.289114	-0.228911	-0.00616438	-0.231928	-0.0890392	-0.30195	-0.462454	-0.00148798	0.747275	0.0842558	-0.00194037	0.889614	-0.325263	0.911842
n1426	7.2572	-	289.083	-0.114929	-0.00611473	1.07419	0.937945	-0.0469106	-0.09663	-0.0984948	0.804086	-0.106762	-0.139112	-0.164228	-0.172534	-0.369581	-0.15593	-0.163159	-0.163959	-0.201451	0.447692	0.708218	0.343654	-0.124577	-0.296519	0.813949	0.746423	0.742074	-0.215886	-0.18583	-0.232173	-0.325298	-0.14949	-0.349521	-0.239035	-0.362029	-0.320051	0.962694	0.681021	-0.206343	-0.271009	0.542865	-0.236144	-0.376841	-0.511559	-0.308876	-0.515697	-0.322446	-0.588997
n1427	3.86799	-	289.093	1.11687	-0.309027	-1.15889	-0.0504391	0.0913839	0.656421	-0.240389	-0.579491	0.266018	1.09202	0.604383	0.0554425	0.362236	-0.0995681	0.130573	0.108932	-0.459052	-0.148232	-0.393905	-0.201213	-0.102169	0.499128	-0.497013	-0.393389	-0.742676	-0.715529	-0.339512	0.709242	0.228112	0.0933174	-0.0386172	0.470742	0.556117	-0.534146	0.296183	0.0486861	0.0078985	0.544554	0.642296	-0.520505	-1.13363	-0.27359	-0.447249	0.737843	0.250488	0.0219022
n1428	7.25848	-	289.123	0.668292	0.932356	0.333525	0.206813	0.852772	0.769114	-0.00826622	0.706058	-0.0491431	0.641925	-0.105063	-0.0968989	-0.382837	-0.0770391	-0.0856948	-0.128262	-0.131525	-0.0491414	0.117581	-0.0644933	0.594009	-0.294136	0.128451	0.0955484	0.0840633	-0.148855	0.539593	-0.16833	-0.27986	-0.069322	-0.345516	-0.209049	-0.323872	-0.334501	0.291027	0.0786114	-0.162751	-0.214881	0.00419482	-0.173099	-0.341643	-0.503007	-0.260227	-0.559517	-0.27656	-0.595741
n143	6.5384	-	111.009	-0.042992	0.0757772	0.182327	0.170818	0.187253	-0.0465071	0.148208	0.292052	0.338185	0.353916	-0.104501	0.00743587	-1.35022	0.397126	0.143538	0.67999	0.57335	0.0956449	0.118095	0.0740358	0.188924	0.0102829	0.482736	0.271241	-0.0187279	0.198755	-0.1489	0.395773	-0.150239	-1.30466	-0.339642	-1.38849	-0.0379494	0.170487	-1.41651	0.312332	-0.00302893	0.157713	0.213539	0.249054	0.216034	-0.384028	0.412112	-0.00880185	-0.217939	-0.0191705
n1430	4.72249	-	289.166	-0.0786469	-0.168883	0.0909471	0.29554	-0.473549	0.318239	-0.298969	0.0886291	-0.57327	0.328694	-0.0792311	-0.159868	0.471062	0.000988114	-0.333281	0.0159892	-1.60731	0.409752	-0.147806	0.0995624	-0.721632	-0.561813	-1.45372	-0.439088	0.248893	-0.131374	0.00646105	0.159736	-0.34821	0.0596093	0.241306	0.61412	0.0953818	-0.210407	1.1236	-0.0775254	-0.000367611	0.585719	-0.0752933	-0.563123	0.333492	1.60645	-0.121968	0.634528	0.193489	0.557889
n1431	5.30398	-	289.165	-0.400983	-0.317486	-0.280619	-0.216859	-0.342469	1.3595	-0.434312	0.672874	-0.47916	-0.248943	-0.413823	-0.293153	-0.178105	1.26747	-0.287	-0.210748	-0.407326	-0.268708	-0.29997	-0.205212	-0.33928	-0.450754	-0.56316	-0.349861	-0.328441	-0.223679	0.620632	-0.19056	-0.290877	0.54582	-0.139647	-0.169043	-0.270294	0.559427	-0.247362	-0.246961	0.57202	-0.332739	-0.28039	-0.361835	-0.133109	1.86564	0.32891	-0.106906	-0.283455	1.43784
n1437	1.87027	-	290.021	-0.434888	-0.00834781	-0.0401602	-0.30036	-0.170023	-0.0975063	-0.0938295	-0.0946488	0.025275	-0.113224	-0.149993	-0.216889	0.475794	-0.0774218	0.0226767	-0.422978	0.302897	0.159392	-0.281152	-0.23967	-0.276053	-0.00620225	-0.0279038	-0.209609	0.00120086	-0.198267	-0.35758	-0.110114	0.167794	-0.0199791	0.257473	-0.0646503	0.0250411	1.1756	0.0847235	0.66747	0.300458	-0.322513	0.25027	0.0539028	0.0296666	0.245235	-0.11098	0.208884	-0.160907	0.0203866
n144	5.84019	-	111.009	1.47918	-0.149322	-0.143874	-0.183081	-0.172763	-0.243283	1.31848	-0.224465	1.14639	0.803344	-0.0979419	0.0334972	0.958555	-0.0463037	0.131341	0.013358	2.05891	-0.407343	-0.151624	0.0754787	-0.211373	-0.276342	-0.171717	-0.276113	-0.344513	0.131687	1.42638	-0.269536	-0.37235	-1.23863	0.245759	-1.2363	-0.464652	1.09121	-1.27953	-0.286893	-0.382231	-0.0425907	-0.266347	-0.281801	1.17969	-1.25596	0.00737069	-0.336933	-0.324524	-0.383606
n1440	2.02587	-	290.04	-0.331303	-0.0606185	-0.0949526	-0.225456	-0.185327	-0.13484	-0.116344	-0.0904479	0.00813359	-0.145757	-0.162255	-0.18561	0.264124	-0.0931046	-0.0385277	-0.361353	0.195476	0.058735	-0.245219	-0.233787	-0.219276	-0.0712943	-0.0864016	-0.188797	-0.0263957	-0.19245	-0.28443	-0.143626	0.0497684	-0.0547786	0.140346	-0.096465	-0.0367173	2.26861	0.0126917	1.19413	0.188783	-0.251886	0.132576	-0.0160622	-0.0201416	0.0934349	-0.144212	0.104209	-0.17897	-0.02191
n1441	2.05902	-	290.088	0.698623	-0.21968	-0.755453	-0.00996538	0.164423	0.164423	0.523702	-0.748203	-0.879237	0.0178207	-0.329574	-0.43552	-0.43561	-0.622324	-1.02075	-0.150604	-1.17054	0.722137	-0.280923	0.00184063	-0.381778	0.230456	1.10984	-0.386913	0.409944	-0.593602	0.0168097	0.279687	-0.342919	-0.341798	-0.359735	1.33986	0.878171	-0.848849	1.62067	0.194882	-0.117585	1.06239	0.915292	1.04226	-1.38395	0.804106	-0.738801	0.483447	-0.0875731	0.206101
n1442	3.86862	-	290.096	0.623	-0.0962	-1.3	0.0279	0.0502	0.372	-0.116	-0.305	0.232	0.657	0.417	0.0363	0.179	0.0398	0.0363	0.101	-0.229	-0.129	-0.283	-9e-06	0.0289	0.38	-0.162	-0.23	-0.488	-0.246	-0.259	0.384	0.278	0.0818	-0.0642	0.455	0.269	-0.353	0.115	0.0688	0.0113	0.323	0.404	-0.194	-1.34	-0.102	-0.127	0.406	0.178	-0.0762
n1446	1.7922	-	291.053	-0.218213	-0.147332	-0.48026	-0.337265	-0.209964	-0.301216	-0.147507	-0.30858	-0.0641049	0.0116916	-0.14749	0.101431	-0.111743	0.150237	-0.0334731	0.646288	-0.455152	-0.0133538	-0.325668	-0.273005	-0.0892047	-0.239382	-0.161392	-0.0569526	-0.273502	-0.314379	0.244054	-0.0169639	0.140537	0.42852	0.890686	0.758856	-0.00193921	-0.20136	0.306005	-0.172373	-0.203077	0.157107	0.0211473	-0.197783	0.14657	0.552234	-0.211189	0.21725	0.109673	0.298738
n1447	1.65451	-	291.073	-0.400937	-0.190054	0.0988684	0.00445714	0.0156698	-0.217732	0.133497	-0.284001	0.0976611	0.0176085	0.227213	-0.257475	0.413184	0.0825209	-0.491158	0.164168	-0.0721706	0.0271611	0.275417	-0.0269453	-0.186155	0.120478	0.0656062	-0.302575	0.136997	-0.0686331	-0.0854236	-0.0246269	0.135797	0.078415	0.183837	0.200938	0.0528095	0.157776	0.167671	-0.319326	0.232664	0.102399	-0.329571	0.122084	0.167862	0.0745226	-0.00981759	0.0613136	-0.080223	-0.0277581
n1449	3.65278	-	291.108	-0.168598	-0.672721	-0.336412	-0.600916	-0.768151	-1.66854	-0.681585	-0.476801	0.397037	0.228062	0.196781	0.343114	0.447292	0.358914	0.404687	0.255842	0.393596	0.0732359	-0.677877	-0.180124	-0.223899	-0.157453	-0.0403509	-0.382712	-0.19223	0.21211	0.220356	0.219594	0.547443	0.380115	0.467218	0.336257	-0.107058	-0.385791	0.00145084	-0.100146	-0.152623	-0.56309	-0.112188	-0.544107	0.782564	0.532025	0.550714	0.422101	0.444559	0.33093
n1450	6.96858	-	291.145	-0.370601	-0.40084	-0.328451	-0.202951	-0.689498	-0.392776	-0.382734	-0.355343	0.882408	0.608791	-0.0845789	0.91873	-0.126084	0.651214	0.786381	0.797058	-0.121095	-0.227414	-0.390951	-0.504252	-0.431568	-0.490058	-0.25355	-0.351265	-0.371047	-0.175819	0.325487	-0.207802	-0.171648	-0.174873	-0.0651088	0.829715	-0.322645	-0.301532	-0.397488	-0.145611	-0.186932	0.728751	-0.237214	-0.204437	0.885223	-0.273404	0.543809	-0.247573	0.597526	0.459223
n1453	1.65428	-	292.07	-0.19926	-0.188209	0.672942	-0.140345	-0.138082	-0.397873	-0.184398	-0.195851	-0.0575799	0.642194	-0.0860685	-0.240857	0.894043	0.0461225	-0.0959584	-0.561126	-0.25552	-0.15121	-0.0155753	-0.143199	-0.139809	-0.0717591	-0.0741875	-0.0564716	0.59669	-0.237875	-0.0592241	-0.00936249	-0.0754129	-0.0715564	1.02227	0.0316054	-0.0141631	-0.41446	0.160892	-0.125181	-0.0779088	-0.0996026	-0.0351634	-0.176033	0.0504512	0.111084	0.0271195	0.133397	-0.0917816	-0.049064
n1458	8.21675	-	293.043	-0.351561	-0.448134	-0.454306	-0.668267	-0.667983	-0.387645	-0.344173	-0.518025	-0.511876	-0.141859	-0.00561782	-0.285715	0.580338	0.923022	0.785652	-0.103999	0.87898	-0.459882	-0.37278	-0.667531	-0.38409	-0.226693	-0.413665	-0.420158	-0.530925	-0.116731	0.700354	-0.341275	0.00575827	1.0183	0.907072	0.715409	-0.359903	-0.433357	-0.292924	-0.224052	-0.249327	-0.345973	-0.332794	-0.291244	0.930693	0.848913	0.612327	0.66573	-0.0326852	0.676524
n1459	1.64776	-	293.066	-0.292466	-0.100369	-0.134334	-0.124887	-0.188269	-0.145043	-0.0473933	-0.0392913	0.118809	0.327796	-0.234721	-0.0770944	0.377458	0.08098	-0.0424499	-0.369533	-0.197509	-0.147155	0.299573	-0.0922513	-0.0559341	-0.179953	-0.188867	-0.0819019	0.0557385	-0.135542	0.12263	-0.114161	0.15863	0.275525	0.840845	0.351889	-0.0595464	-0.243352	0.164791	-0.172311	-0.217657	-0.319208	-0.171365	-0.150253	0.104658	0.451911	-0.161762	0.160908	0.0318719	0.135945
n1460	1.66536	-	293.068	-0.304656	-0.225203	-0.119892	-0.19206	-0.541461	-0.157631	0.0347338	0.0158325	0.197668	-0.299205	-0.0681093	-0.433078	-0.00202516	0.321163	0.0451016	-0.338829	-0.283309	-0.569627	-0.165637	-0.155627	0.0118285	-0.196261	-0.24436	0.0176226	0.0939943	-0.0922457	0.314051	-0.263677	0.328936	0.466717	0.945796	-0.0241157	-0.0360987	-0.06442	0.265513	-0.0629016	-0.287834	-0.374671	-0.0467797	-0.144805	0.329076	0.838167	-0.204145	0.371715	0.181124	0.386666
n1461	3.55943	-	293.114	0.0714185	0.472173	0.289639	0.272705	0.554304	0.594581	0.23214	0.530583	0.220928	0.524141	0.314175	0.0700453	0.125121	0.00546223	0.168981	0.00492473	-0.442876	0.243518	0.331361	0.349316	0.247807	0.238554	0.00880822	0.086473	-0.00221463	-0.0774473	0.262387	-0.182167	-0.0988426	0.450294	0.396536	0.347336	-0.34321	-0.465078	-0.0582808	-0.0223379	-0.415631	-0.636346	-0.611145	-0.525931	-0.362544	-0.344004	-0.58365	-0.398067	-0.562678	-0.35937
n1462	3.94919	-	293.124	-0.0765494	0.268723	-0.412079	0.0729008	0.36281	0.618488	0.716773	-0.106818	-0.846377	-1.24332	-0.796368	-0.814078	-0.332176	-0.866215	-1.39728	-1.04931	0.528025	1.08397	-0.200277	0.365504	0.437037	0.21748	1.14051	-0.283977	0.773902	-0.152665	-0.455762	0.288409	-0.344668	-0.32659	-0.771299	-0.440314	0.0278098	0.156247	0.980022	0.304804	0.597638	0.381999	0.53039	1.12357	-0.0507939	0.479628	-0.193489	0.287494	-0.0317354	0.288211
n1464	3.53146	-	293.15	0.38402	0.542097	0.095171	0.429326	0.901567	0.728593	0.543352	0.277481	0.66431	0.609134	0.443031	0.303887	0.342674	0.0289706	0.0964786	0.0781966	0.0980569	-0.0176858	0.350878	0.411784	0.275437	0.240384	0.049647	-0.189086	-0.189634	-0.224587	-0.00581439	-0.188658	-0.236126	0.410215	0.264909	0.123156	-0.288413	-0.283948	0.084223	0.191823	-0.324094	-0.51567	-1.74916	-0.493544	-0.478068	-0.68981	-0.448273	-0.54364	-0.60262	-0.504707
n1471	1.66699	-	294.083	0.871725	-0.407786	-0.261861	0.33481	0.233555	-0.0352164	0.403195	-0.170695	-0.475251	0.137362	-0.0464006	0.127437	-0.178984	-0.349232	-0.0882284	0.196133	-1.13815	0.200796	-0.1914	0.289867	-0.249149	0.222994	0.485447	-0.0721085	0.339967	-0.390049	0.816021	0.452213	-0.0761002	-0.0193063	-0.381792	0.556905	-0.109235	-1.16328	0.187738	0.228634	-0.145825	0.28437	0.16714	0.0863894	-1.29917	0.827069	-0.191475	0.373756	-0.337775	-0.0212819
n1472	3.94881	-	294.127	-0.0884404	0.215293	-0.263515	0.185755	0.287362	0.476658	0.510952	-0.00974011	-0.518669	-0.825877	-0.406994	-0.503641	-0.225126	-0.58568	-0.873025	-0.544572	0.198098	0.703255	-0.08356	0.186256	0.25278	0.0691694	0.712706	-0.212745	0.419682	-0.137118	-0.359315	0.19662	-0.254656	-0.163076	-0.540477	-0.33506	0.0236657	0.0511606	0.636496	0.24415	0.469763	0.265038	0.391426	0.693976	-0.0106308	0.311198	-0.129676	0.127427	-0.0976391	0.130996
n1473	3.77048	-	294.154	-0.0628874	0.264304	0.131277	0.200172	0.319064	0.436522	0.219333	0.2513	0.289528	0.357026	0.153751	-0.0137116	0.0541756	-0.127536	0.0314036	0.160182	-0.0739039	-0.0294534	0.145398	0.247316	0.79753	0.701497	-0.127604	0.450956	0.283022	-0.156257	-0.00854136	0.0298019	-0.197151	0.265371	0.118427	0.0679014	0.40116	-0.418937	0.0591102	-0.0300155	0.24573	-1.37241	-0.375223	-0.349551	-0.112451	-0.357035	-1.23726	-0.166047	-0.331532	-0.405874
n1477	6.56607	-	295.046	0.189391	-0.147538	-0.736228	0.0265857	0.0892828	-0.0567024	-0.746139	0.197831	0.253107	0.219428	0.223886	0.62979	0.191835	0.230654	0.767777	0.439867	0.130694	0.1106	0.280496	0.333578	-0.0665193	-0.679447	-0.762633	0.215335	0.0984059	-0.770531	0.0243447	0.162563	0.437994	0.226857	0.426834	0.173389	-0.0211248	0.255059	-0.74534	0.137026	0.120952	0.219658	-0.668488	-0.757313	-0.77588	-0.650807	0.396065	-0.765991	0.532362	0.0194955
n1479	1.70836	-	295.067	0.097969	0.477989	-0.14443	0.331792	0.125149	0.170799	0.290114	-0.07462	0.162418	-0.394869	0.00834942	0.00417124	0.160318	0.143594	-0.334734	0.140476	0.467255	-0.311136	-0.219631	-1.32203	0.0343103	-0.0329032	0.0560782	0.0718944	-0.341798	-0.081587	0.280238	-0.124849	-0.283149	-0.32944	0.542027	0.492446	0.0871979	0.358734	-0.609326	-0.176071	0.0641057	0.509058	0.26704	0.854064	-0.276968	0.225488	0.247413	-0.0335353	-0.434743	-0.460667
n1480	1.97088	-	295.067	0.486018	-0.0787369	0.110439	-0.815246	0.414528	-0.00260679	0.104791	0.182234	-0.721265	0.341133	0.42837	0.219269	0.358031	-0.106354	-0.770645	0.223848	-0.142603	0.284694	0.336165	-0.710813	-0.133597	0.10541	0.561917	0.289167	0.367228	-0.195574	-0.385027	-0.24907	0.490395	-0.722124	0.165348	-0.763046	0.41345	-0.803711	0.405106	0.213318	0.0946613	-0.736219	0.427608	-0.506909	0.0764288	0.110932	0.0123127	0.626346	-0.729528	0.311647
n1482	3.43369	-	295.103	-0.533091	-0.273769	0.0381413	0.197449	-0.420186	-0.0149552	0.327269	0.024452	-0.45561	-0.445347	-0.262933	-0.210707	0.257554	-0.402375	-0.521606	-0.414005	-0.493224	0.749809	-0.298853	0.0306408	-0.823882	-0.022579	0.264724	0.00680372	0.358853	-0.171916	-0.299886	-0.292027	-0.178788	-0.0834678	0.3648	0.479693	0.502455	0.425284	0.665921	-0.394967	-0.00541821	0.119919	0.412435	0.665812	0.195167	0.697728	-0.120828	-0.305438	0.389722	0.184354
n1483	1.73741	-	295.103	-0.201379	0.332497	0.282879	0.0670764	0.237119	0.0219734	0.225598	0.0351844	-0.208874	0.177708	0.238128	-0.354802	0.310039	0.0707434	-0.338308	-0.221327	-0.158019	0.348408	-0.347182	-0.416962	0.37993	-0.248241	0.759938	-0.317898	0.431329	0.112536	-0.421344	-0.376887	-0.264686	-0.373013	-0.321206	-0.33031	0.223244	-0.187954	0.587769	0.0582313	-0.355258	-0.222538	-0.206173	0.61851	-0.414144	0.469165	-0.266529	0.340615	0.211165	0.268351
n1484	3.99058	-	295.112	-0.355667	0.359007	-0.0866352	0.180933	0.597785	0.458113	0.366573	-0.111401	0.308885	0.00962205	0.105751	-0.190466	0.202801	-0.18696	-0.0378815	0.0410104	0.0720703	0.262388	0.253359	0.0765401	0.419847	0.277303	0.174801	0.104794	-0.194556	-0.000578916	-0.466241	-0.164003	0.0347501	0.19691	0.462605	0.32358	-0.227476	-0.219348	0.540198	-0.048034	-0.258392	-0.539292	-0.288601	-0.206215	-0.191332	-0.230492	-0.569118	-0.189624	-0.341366	-0.261084
n1485	2.27206	-	295.986	-0.446198	0.0325199	0.00995784	-0.199807	0.0881034	-0.217592	0.135535	0.277675	0.483069	0.139314	-0.00819155	-0.0838405	-0.0471044	-0.123553	-0.208149	0.490983	0.0667224	-0.254893	0.220109	-0.117007	-0.164287	0.244846	0.465088	0.269091	-0.278959	-0.61277	-0.750441	-0.200991	0.066699	0.0691843	0.26348	0.456767	0.333249	0.212121	0.169848	-0.457508	-0.0840805	-0.0782508	0.156538	0.23394	0.179592	-0.024409	-0.146784	0.272922	-0.35344	-0.389821
n1486	6.38713	-	296.093	-0.506475	-0.254671	-0.315331	-0.506722	1.00967	1.31514	-0.344831	1.5394	-0.507059	-0.401363	-0.50658	-0.414383	1.1631	2.91754	-0.333548	-0.346976	-0.507405	-0.50751	-0.505727	-0.351294	0.928093	-0.181048	-0.383691	-0.0126864	-0.174726	1.22323	-0.195462	-0.382213	0.346096	0.767847	2.4147	-0.311424	-0.299077	-0.281004	-0.401499	-0.405891	-0.312583	-0.344205	-0.505458	-0.341955	-0.350656	-0.403278	-0.506807	-0.399349	-0.143198	-0.290833
n1487	3.53148	-	296.1	-0.00308735	-0.249005	0.138161	-0.233504	-0.106832	0.0160514	0.143708	-0.281502	-0.739281	-0.416601	0.162429	-0.501648	0.0862714	-0.447855	-0.319334	-0.480908	-0.71593	0.348609	-0.0318804	0.230305	-0.413802	-0.0212065	0.236059	-0.0732284	0.545788	-0.188976	0.465849	-0.0699562	-0.00104753	-0.254318	-0.269866	-0.0656465	0.253104	-0.230309	0.771175	0.154914	0.127914	-0.283875	0.226049	0.34372	-0.190152	0.719473	-0.271983	0.599641	0.155091	0.345256
n1489	2.27455	-	296.982	-0.30936	0.0926456	-0.0405955	-0.341765	0.259443	-0.292233	0.334222	0.358255	0.433952	0.211036	-0.135347	-0.297368	-0.440081	-0.0713967	-0.352058	0.525947	0.184094	-0.355951	0.390728	-0.186616	-0.0488447	0.393967	0.794195	0.38198	-0.333411	-0.858858	-0.94297	-0.188155	-0.0500793	-0.10796	0.312138	0.343754	0.423641	0.458925	0.333514	-0.619939	-0.143167	-0.210696	0.241917	0.451483	0.201805	-0.107696	-0.0278903	0.311633	-0.483282	-0.566742
n1490	2.64715	-	296.982	1.00457	-0.1659	-0.179627	1.00554	-0.127507	-0.137723	-0.0603129	-0.13646	-0.26637	-0.301544	-0.260847	0.844009	-0.172785	-0.313495	0.803193	-0.241773	0.954741	-0.209705	0.845435	-0.119852	-0.149357	-0.0764526	-0.0433578	-0.140492	-0.119807	-0.341954	0.597	-0.20904	-0.257408	-0.371355	-0.411823	-0.302333	-0.12525	1.0027	-0.110845	-0.230937	-0.172091	-0.333897	-0.135894	-0.051318	-0.240004	-0.208236	-0.272583	-0.0873743	-0.271067	-0.320731
n1491	10.4451	-	297.077	-0.372392	0.444982	0.413731	0.241097	0.308996	-0.264118	-0.391296	-0.291637	-0.470837	-0.501118	0.627261	-0.513192	-0.426165	0.491506	-0.56932	-0.435396	-0.550392	0.657519	-0.32381	0.375482	-0.311552	-0.4537	-0.320732	-0.321288	0.386847	-0.395389	0.408177	-0.562689	-0.409084	-0.333501	-0.172862	-0.402423	-0.424202	-0.375961	0.825775	0.412482	0.406002	-0.307242	-0.43314	-0.320982	1.04451	1.02883	0.448369	0.853055	-0.317887	1.21098
n1492	7.26083	-	297.077	-0.0271893	-0.013223	-0.312281	-0.191725	-0.271824	-0.293818	-0.207686	-0.0227998	-0.137674	-0.186848	-0.302376	-0.117621	-0.126032	-0.0950196	-0.105116	-0.665056	-0.0268602	-0.112674	-0.12601	-0.198996	-0.198349	-0.179077	-0.129041	-0.0676012	-0.139679	-0.240469	-0.274541	-0.26282	-0.220207	-0.387571	-0.242571	-0.300338	-0.505087	0.139723	-0.23763	0.029564	-0.0245215	0.067477	-0.124761	-0.121028	1.82384	1.31724	0.0894143	1.13741	-0.055581	1.16439
n1494	8.68721	-	297.1	-0.596515	0.278778	0.440054	1.12904	0.193135	0.738667	-0.0416398	0.454472	1.65236	0.965811	-0.587529	0.895915	-0.724978	-0.540198	-0.697461	0.113551	-0.479761	-0.663589	0.199547	0.625077	1.3689	0.227455	-0.812984	0.661004	0.145126	0.39785	0.689113	0.977245	-0.889043	-0.608042	-0.72856	-0.724759	-0.725425	0.362691	-0.613244	0.346035	0.141617	-0.663	-0.158631	-0.758445	-0.421655	-0.715427	0.183472	0.153715	0.0973144	-0.0497427
n1496	1.68112	-	297.119	-0.436137	-0.297234	-0.0229857	-0.364549	-0.464913	-0.466949	-0.155565	-1.08589	0.489299	0.49991	-0.108179	0.115078	0.314107	0.184458	0.42324	-0.9976	-0.253206	-0.00760911	-0.175395	-0.341161	-0.479654	-0.443713	0.0640976	-0.286418	0.00178318	-0.0800726	-0.0246508	0.18816	0.18082	0.0630974	0.715362	0.668658	-0.308741	-0.380703	0.35603	-0.243687	-0.110963	-0.013302	-0.166989	0.364159	0.562066	0.573619	0.301999	0.384508	0.273737	0.406856
n1497	2.9919	-	297.119	-0.809568	-0.736522	-0.635182	-0.711019	-0.700171	-0.750133	-0.596903	-0.738507	1.14613	0.489118	-0.363982	0.862439	0.543928	0.868687	1.46478	0.805054	0.305255	-0.560231	-0.732402	-0.78807	-0.718787	-0.8113	-0.514724	-0.807489	-0.655957	0.0243972	0.085146	0.667885	0.281764	0.614629	1.29052	1.1829	-0.666254	-0.793983	-0.638559	-0.612055	-0.643712	0.219495	-0.645087	-0.6013	1.15685	0.885646	0.735036	-0.386643	0.632366	0.980348
n15	10.6796	-	75.0093	0.784232	-0.312812	1.30611	-0.34453	-0.219266	-0.331127	0.708421	-0.209535	-0.291222	0.442847	-0.271362	1.01094	-0.195278	-0.28406	1.16419	-0.230563	-0.283999	-0.37887	-0.27952	-0.294498	-0.418823	0.28308	-0.226071	-0.294938	1.23595	-0.560044	-0.395699	-0.173819	-0.344811	-0.3742	-0.316375	-0.275653	-0.310871	-0.171802	-0.263168	0.65571	-0.377423	-0.290224	-0.326795	-0.229697	-0.317138	-0.301776	1.10014	-0.193021	-0.442957	0.618059
n1505	2.26655	-	297.986	-0.088019	-0.130003	0.0827317	-0.2982	0.120617	-0.222934	0.235072	-0.0553908	0.4355	0.208691	-0.0605056	-0.190564	-0.228487	-0.116476	-0.0472973	0.0535976	-0.0707725	-0.212208	0.414541	-0.0398519	-0.197493	-0.00225688	0.267533	0.368491	-0.202841	-0.508629	-0.275808	-0.0805365	0.0626545	0.0288332	0.215711	0.332941	0.0220195	0.39845	0.189978	-0.39634	-0.161048	-0.123314	0.177472	0.288465	0.237223	-0.154728	-0.0434996	0.45018	-0.375016	-0.259514
n1506	8.68431	-	298.104	-0.295161	-0.00413973	0.0554639	1.09461	-0.00458272	0.265946	-0.125127	0.0291657	1.39543	0.997404	-0.294375	0.882485	-0.196783	-0.148511	-0.471426	-0.468639	-0.0988634	-0.308133	-0.226685	0.131546	1.28111	-0.206674	-0.261969	0.223067	0.0535417	-0.0505619	0.239603	0.868836	-0.269361	-0.214788	-0.284064	-0.466564	-0.292082	-0.00752059	-0.303312	0.141124	-0.101526	-0.171713	-0.0490869	-0.464151	-0.15873	-0.469403	-0.0846654	-0.0345094	-0.125238	-0.301826
n1507	6.96437	-	298.108	-0.287294	0.119857	0.15044	0.0247799	1.04893	1.89432	-0.0297761	1.9972	1.18203	1.67198	-1.26037	-0.467684	0.722688	1.92889	-1.08577	-0.363798	-1.14181	-1.03195	-0.583651	-0.34831	1.11527	0.132575	-1.16718	-0.153068	-0.436485	0.391016	0.448966	-0.386481	0.060435	0.41148	2.46748	-0.219425	-0.506508	0.0180086	-1.16203	-0.396652	-0.326546	-0.327919	-0.402455	-0.565179	-1.02592	0.322201	0.0486359	-0.48632	0.487608	-1.02539
n1508	7.73484	-	298.108	-0.516039	-0.427699	-0.324824	-0.483424	0.86702	2.56515	1.02828	1.47995	-0.417403	-0.498242	-0.813676	0.0343202	0.959482	2.78997	-0.587937	-0.436222	-0.644637	-0.649234	-0.632485	-0.451865	0.875878	0.953989	-0.508143	-0.45206	0.108329	1.40442	-0.32344	-0.403683	0.341645	0.28016	0.206596	0.295905	-0.562339	1.19859	-0.807182	-0.538104	-0.419665	-0.035535	-0.730748	-0.55512	-0.671754	-0.183463	-0.551845	-0.655659	0.70121	-0.57793
n151	9.43926	-	111.009	-0.191964	-0.223566	-0.213237	1.10026	-0.163002	-0.267773	0.0571313	0.269483	2.16659	-0.22449	-0.255447	-0.241333	-0.284168	1.26543	1.1143	-0.174877	-0.160065	0.641312	0.568401	-0.215636	-0.314174	-0.203565	-0.0914637	-0.176268	-0.316559	-0.294764	0.366333	-0.257463	-0.257905	-0.292254	-0.245182	-0.197833	-0.242023	-0.144632	-0.310726	-0.2748	-0.317725	-0.237347	-0.221673	-0.357526	0.434749	-0.234474	-0.20236	-0.189906	-0.29077	0.775886
n1510	3.59027	-	298.177	0.499939	0.708817	-0.0219385	0.00523575	0.0420744	0.987583	-0.0980964	0.91947	0.615229	0.898352	0.827092	-0.0437817	-0.151162	0.517465	0.741888	-0.0105905	-0.406506	-0.135269	0.00257348	0.730996	-0.0949124	-0.145675	-0.359285	-0.213891	-0.173837	-0.270696	0.543409	-0.30444	-0.353299	0.758229	-0.00179814	-0.0809575	-0.214095	-0.500583	-0.383513	-0.339194	-0.255342	-0.549345	-0.395178	-0.333659	-0.290697	-0.410371	-0.428276	-0.361373	-0.43251	-0.325866
n1511	9.1109	-	299.02	-0.495115	-0.560686	-0.508095	-0.441874	1.5046	1.38147	-0.2114	1.8598	-0.416314	-0.314169	-0.305951	-0.473799	-0.476145	1.86158	1.32474	-0.155833	-0.186065	-0.513919	-0.56804	-0.56635	-0.455027	-0.446881	-0.251583	0.558711	-0.266397	0.515017	1.46979	-0.423639	-0.512796	-0.558102	-0.245579	-0.345387	-0.560089	0.847608	-0.560815	-0.489071	0.669114	-0.131356	1.09017	-0.329951	-0.387021	-0.307931	-0.403978	-0.671993	0.78324	-0.496519
n1512	10.1838	-	299.056	0.501502	0.489179	0.408677	0.331849	0.364817	0.243829	-0.844113	0.189697	0.0521295	-0.782359	0.47805	0.183573	-0.149089	0.0716773	-0.861384	0.367385	0.0266523	0.390156	0.246781	0.307751	0.442168	0.306504	-1.01883	0.106399	0.333375	0.306676	-0.0685264	0.147534	-0.787491	-0.893128	-0.904504	-0.77397	0.0184614	0.0114607	-0.0867391	-0.0504542	0.232891	0.415441	-0.750055	-1.00374	0.408435	0.483964	0.251347	0.466673	0.331055	0.276469
n1513	3.6613	-	299.077	0.284662	0.591113	0.152926	-0.274076	-0.353823	0.369386	-0.204416	-0.0894431	-0.81942	-0.658119	0.142528	-1.1747	-0.031639	-0.0243448	-1.08375	-1.00741	-0.557954	0.353694	0.43629	0.364638	0.234325	0.089008	0.192579	0.474641	0.369086	0.502903	0.38715	-0.161797	-0.276379	-0.0961413	-0.260001	-0.220569	0.406601	-0.481052	0.872928	0.421103	0.427175	-0.210121	0.056871	0.37694	0.0741885	0.534328	-0.281493	0.275807	0.128533	0.16067
n1514	5.04881	-	299.09	-0.390631	-0.495768	0.187421	0.589261	0.29904	0.00539757	0.240768	0.217611	1.13361	0.823909	0.202325	0.642014	-0.121832	-0.48663	0.212943	0.603842	0.713168	0.581408	0.294401	0.104122	-0.700199	-0.513124	-0.442072	-0.657526	-0.572954	0.0340806	0.45541	0.386736	0.224297	0.274896	0.317434	0.408002	-0.695146	0.616657	-0.722302	-0.64197	-0.608521	0.496986	-0.645938	-0.695908	0.577234	0.106813	0.604628	-0.49859	-0.564181	-0.533353
n1515	7.73492	-	299.112	-0.328867	-0.176971	-0.204051	-0.242513	0.182658	1.89815	0.853589	0.440575	-0.238751	-0.35537	-0.208676	-0.211783	0.859053	2.03684	-0.24658	-0.218758	-0.244893	-0.277312	-0.419823	-0.327171	0.193737	0.850841	-0.409202	-0.245443	-0.16474	1.10848	-0.13579	-0.195112	-0.114739	-0.0346863	0.257035	-0.0450434	-0.410351	0.956564	-0.312061	-0.362956	-0.235438	-0.359942	-0.480687	-0.2613	-0.423957	-0.00290908	-0.348685	-0.390567	0.09842	-0.281578
n1516	6.95472	-	299.112	-0.398513	0.297799	-0.141141	-0.268769	0.816257	1.29864	-0.246573	1.49392	0.960703	1.28467	-0.568287	-0.519283	0.763541	1.37637	-0.739236	-0.361488	-0.614096	-0.624018	-0.488241	-0.512747	0.907234	-0.146196	-0.733903	-0.301233	-0.373978	0.430617	0.506724	-0.348286	-0.171504	0.475802	1.76378	-0.441362	-0.430561	-0.276027	-0.545854	-0.405695	-0.328603	-0.356046	-0.478938	-0.501746	-0.42887	0.468985	0.222806	-0.340699	0.594285	-0.486903
n1517	9.05398	-	299.186	-0.0430836	-0.208338	-0.790885	-0.280578	-0.218211	-0.0234297	-0.366554	-0.26045	-0.511764	-0.14951	-0.201234	-0.399078	-0.265037	-0.317004	-0.631997	-0.351479	0.839669	-0.0568623	-0.154837	-0.185217	-0.264537	-0.191453	-0.163465	-0.266983	-0.201953	-0.444804	-0.0571644	-0.16935	-0.165411	-0.0554713	-0.0730468	-0.197706	-0.0474313	0.164237	0.827994	0.919055	0.873258	-0.0614547	0.821015	0.0457493	-0.0621392	1.09124	-0.12683	1.05062	0.621475	0.837719
n152	3.0581	-	111.009	-1.50367	0.429351	0.428931	0.4031	-1.4775	0.0707566	0.522712	0.905313	-1.38234	-0.163922	0.19995	0.357119	-2.05473	0.54898	0.636752	-1.38727	-1.08751	0.112243	-1.59761	0.302269	0.34222	0.33375	0.932884	0.728792	0.540933	0.120204	-1.72022	0.121131	0.494731	0.0355436	-0.166412	-0.448169	0.0872385	0.916037	-0.528155	0.325048	0.348925	0.815597	0.467107	0.588805	0.327919	-0.182011	0.681824	0.0875626	-0.0499352	0.00622906
n1521	2.42602	-	300.049	-0.243936	0.406186	0.50061	0.531823	-0.296315	0.434635	-0.214612	0.519173	-0.528482	-0.299129	-0.286052	-0.361935	-0.432666	-0.415945	-0.475575	-0.234669	-0.482031	0.882315	-0.267386	0.541486	0.446862	-0.288187	-0.208485	0.812599	0.634065	-0.33679	0.724436	0.352805	-0.36014	-0.344591	-0.351817	-0.217125	-0.235451	-0.283956	0.97163	0.380414	-0.183237	-0.532653	-0.266423	-0.29812	-0.402908	0.853094	-0.425555	0.662589	-0.308916	0.586037
n1522	3.66157	-	300.08	0.0964451	0.466042	0.162904	-0.270461	-0.160239	0.204473	-0.0461742	-0.0670676	-0.430239	-0.379955	0.159072	-0.824926	-0.11329	-0.00907057	-0.678684	-0.595544	-0.45937	0.277672	0.247733	0.216368	0.111322	0.040162	0.226054	0.35264	0.196033	0.193835	0.161163	-0.0569476	-0.017627	-0.250362	-0.0925727	-0.149061	0.143435	-0.211581	0.666838	0.155692	0.268393	-0.177409	0.0508697	0.189114	0.0282837	0.341757	-0.0472914	0.190101	0.0420509	0.0737663
n1523	3.81339	-	300.193	-0.0738568	0.498231	0.203684	0.329064	0.820666	0.937691	0.328897	0.776749	0.310707	0.584043	0.41199	-0.0956071	0.308854	0.247411	0.321218	0.167556	-0.27764	0.0523582	0.409364	0.368993	0.177892	0.323226	-0.277515	0.0482667	-0.0871441	-0.134833	-0.0015964	-0.135169	-0.0518247	0.588748	0.358646	0.197323	-0.29732	-0.531021	-0.0878412	-0.118091	-0.221079	-0.842906	-0.616847	-0.512749	-0.317402	-0.501549	-0.581539	-0.471488	-0.641464	-0.657712
n1524	3.49879	-	300.193	0.448701	0.502405	-0.402075	0.535693	0.9433	0.733703	-0.293066	0.969668	0.484896	0.697494	0.587178	0.34922	0.675477	0.519849	0.515042	0.300518	0.290132	-0.489551	0.427769	0.399951	-0.384693	0.484862	-0.446581	-0.560999	0.236034	-0.543618	0.320202	0.31672	-0.482522	0.529179	0.385595	0.437848	-0.545276	-0.600501	-0.514858	0.229174	-0.00554024	-0.734219	-0.639242	-0.584268	-0.615999	-0.643278	-0.615316	-0.611053	-0.647561	-0.685926
n1527	9.1108	-	301.035	-0.817076	-0.664775	-0.816407	-0.664761	2.33756	2.21585	0.267597	3.00498	-0.744503	-0.461538	-0.289161	-0.779891	-0.569719	2.82821	1.88433	0.0844175	-0.110092	-0.794793	-0.835701	-0.741922	-0.611405	-1.19426	-0.0881843	0.662665	-0.32587	0.200082	1.81338	-0.644803	-0.614837	-0.720438	-0.285325	-0.577269	-1.17589	1.2089	-1.1804	-0.859424	0.800407	0.0284648	1.7158	-0.41718	-0.485351	-0.342058	-0.710182	-0.770453	0.753953	-0.457492
n1528	8.27228	-	301.072	-0.452665	-0.756752	-0.724961	-1.51621	-0.735439	-0.598258	-0.103907	-1.37179	-0.57854	-0.00850634	0.579037	0.135369	0.746891	1.11334	0.639884	0.463206	0.517479	-0.508603	-0.649583	-0.781918	-0.477846	-0.332696	0.140968	-1.33269	-0.696017	0.289405	1.04361	-0.132709	0.386704	0.822073	0.343357	0.187531	0.181134	-0.188472	-0.42519	-0.497206	-0.356436	-0.362394	-0.21278	0.370248	1.07586	0.814291	0.725456	0.600885	0.526584	0.697259
n1531	5.03958	-	301.087	-0.0799622	-0.258897	-0.287711	0.0339617	-0.00244063	-0.19688	-0.0661624	-0.0214105	1.24231	0.874645	-0.0160155	0.0835198	-0.210937	-0.179235	-0.268384	0.147525	0.0509126	0.0856499	-0.0739606	-0.147757	-0.328825	-0.065572	-0.211865	-0.483474	-0.393718	-0.200264	0.0933975	-0.0292807	-0.214592	-0.208729	-0.108309	0.0546694	-0.338592	0.1333	-0.232888	-0.400793	1.2302	0.173971	-0.239538	-0.262284	0.916407	0.0302103	0.0631141	-0.15025	-0.306249	1.18367
n1535	8.72558	-	301.202	-0.174055	-0.293554	-0.398264	-0.289473	-0.104505	1.67491	-0.195206	1.43582	-0.411442	-0.286983	-0.198291	-0.315123	-0.131357	1.34195	-0.24303	-0.176243	-0.103347	-0.285059	-0.201731	-0.103351	-0.263856	-0.222252	-0.229791	-0.332559	-0.140452	-0.378588	-0.180077	-0.252756	-0.109415	-0.308398	-0.12015	-0.382742	-0.12403	0.114387	-0.182334	-0.0388002	0.0148284	-0.118864	-0.126453	-0.0807153	-0.0776889	1.44063	-0.149594	-0.0210266	-0.186734	0.964925
n1537	9.11087	-	302.038	-0.541435	-0.545383	-0.78173	-0.553098	1.62763	1.54977	0.324991	2.11987	-0.550279	-0.52689	-0.380482	-0.588204	-0.508123	2.03392	1.34546	0.288977	0.12018	-0.576825	-0.626432	-0.595088	-0.525466	-0.583827	0.18845	0.592272	-0.127086	0.307446	1.27955	-0.520063	-0.500292	-0.622818	-0.338001	-0.491424	-0.686482	0.954493	-0.575428	-0.783385	0.662667	0.237321	1.2449	-0.4081	-0.453552	-0.364212	-0.608504	-0.607984	0.631559	-0.484662
n1538	2.79021	-	302.051	0.977717	-0.110058	-0.193876	-0.0223514	-0.235019	-0.139346	0.91094	-0.12206	-0.328358	-0.196137	-0.183057	-0.157735	-0.455272	-0.103252	-0.169205	-0.0935409	-0.464375	0.818057	-0.257303	-0.112799	-0.165211	-0.186515	1.00268	-0.27899	-0.149723	-0.429153	-0.110981	-0.106909	-0.317975	-0.350094	-0.253959	-0.0380856	0.861016	-0.477615	0.594837	-0.00535391	0.560763	1.11459	0.845188	-0.0524499	-0.768534	-0.0377978	-0.370933	-0.188746	-0.137279	-0.249706
n1539	3.10071	-	302.051	1.10222	-0.114827	-0.208594	-0.0498975	-0.0953358	-0.156155	0.0364319	-0.0724261	-0.344633	-0.170638	-0.173594	-0.114546	-0.481771	-0.301474	-0.175189	-0.0611558	-0.567024	0.937469	-0.209917	-0.137632	-0.139148	-0.124937	1.05592	-0.186308	-0.0641442	-0.264789	0.717419	-0.0444448	-0.271737	-0.312136	-0.448616	-0.0577416	0.827292	-0.422585	-0.104776	-0.0461361	-0.0452319	1.15266	0.882932	0.0412363	-0.766298	-0.0957655	-0.33264	-0.112522	-0.0674638	-0.132921
n1540	8.28291	-	302.075	-0.505805	-0.80842	-0.596846	-0.665405	-0.525838	-0.61704	-0.341012	-0.64807	-0.540888	0.137637	0.555214	0.302074	0.619781	0.893655	0.605161	0.45426	0.511895	-0.584453	-0.604824	-0.63424	-0.468131	-0.358679	0.316442	-0.585869	-0.51322	0.255583	0.815099	-0.400583	0.322825	0.747781	0.395407	-0.255855	-0.281201	-0.394435	-0.544939	-0.529023	-0.357341	-0.409211	-0.314524	0.419165	0.837871	0.774176	0.577571	0.545162	0.554076	0.611113
n1542	9.93613	-	302.075	-0.0704646	0.89774	0.53223	0.454348	1.23116	0.666546	-0.89781	0.606629	0.471054	-0.370357	0.677675	0.66886	-0.31885	0.398211	-0.57395	0.51553	0.559898	0.0912039	0.118253	0.0327148	1.07135	0.191621	-1.09672	0.101859	0.444046	0.770701	0.550976	0.28602	-0.65431	-0.225233	-1.02839	-0.811408	-0.995821	-0.404121	-0.660988	-1.02294	-0.0749754	0.891694	-0.99263	-1.31493	0.126727	-0.191683	0.218156	0.465247	-0.081024	0.209942
n1543	4.19961	-	302.151	0.155207	0.288409	0.0634709	0.288546	0.557386	0.646721	0.303743	0.376592	0.136702	0.505965	0.394223	0.116398	0.179321	0.126008	0.0946431	0.209826	-0.81943	0.104416	0.197985	0.499412	0.417291	0.304709	0.107737	0.272653	-0.0159914	-0.0831405	0.344382	0.0991094	-0.0337892	0.638579	0.375567	0.427493	-0.843441	-0.871435	0.139945	0.270157	-0.157872	-0.959018	-0.303532	-0.852155	-0.949371	-0.181117	-0.94825	-0.116848	-0.315876	-0.225083
n1545	5.05469	-	302.233	0.339058	0.281493	0.719973	0.259744	0.473691	0.491252	0.362683	0.652111	0.359849	-0.846151	-0.0669981	0.0401029	0.229042	0.145652	-0.18856	0.227325	0.0562616	-0.0303567	0.243693	0.334554	0.192291	0.315772	0.504772	0.27834	0.364314	0.0800237	-1.01516	-0.867488	-0.0883371	-0.88896	-0.103706	-0.839283	0.209437	0.230566	-0.0589769	0.0343862	0.130672	0.145573	0.15772	0.551249	-0.932735	-0.17823	-0.195599	-0.846679	-0.961639	-0.215009
n1547	7.15863	-	303.051	-0.0739224	0.0525652	-0.0038243	-0.187574	-0.663333	-0.717192	-0.121951	-0.790274	-0.694561	0.125207	0.521251	-0.807639	-0.686956	0.521318	-0.180263	-0.738691	0.165136	-0.0297744	-0.274953	-0.162115	-0.307369	-0.834977	0.279696	-0.647653	-0.735868	-0.035603	0.384369	-1.01766	-0.131548	0.2788	0.762728	-0.109959	-0.812773	-0.831764	0.353748	0.689747	0.383534	-0.0828457	-0.819579	0.170528	1.66917	1.37707	0.315361	1.36693	0.0831804	1.40711
n1548	2.1017	-	303.053	-0.198734	0.55316	0.773156	0.143439	-0.175338	0.462884	0.151724	0.0221333	-0.466386	-0.0628075	-0.0124197	-0.677986	-0.182705	0.0355114	-0.516007	-0.626236	-0.732064	0.822861	0.517564	0.608261	0.186764	0.641125	0.49148	0.34575	1.00279	0.568022	-0.470289	0.0803926	-0.128315	-0.0842519	0.180456	-0.0313916	1.11101	-0.277864	0.970414	-1.00644	-1.50064	0.0912037	-1.18631	0.634773	-0.272875	-0.146442	-0.500283	-1.23157	-0.168377	0.00938273
n1550	9.93643	-	303.078	0.037442	0.520528	0.25518	0.288123	0.839229	0.395351	-0.588603	0.460234	0.296689	-0.030327	0.453385	0.498404	-0.532011	0.370448	-0.610912	0.316706	0.270228	0.168189	0.418026	0.00653448	0.487772	0.362999	-0.74062	0.119339	0.330794	0.32981	0.372242	0.409964	-0.631905	0.0670281	-0.734983	-0.628049	-0.668985	-0.555398	-0.552194	-0.71049	0.152788	0.343546	-0.648236	-0.788997	0.260168	0.0240404	0.305229	0.278176	0.013398	0.258895
n1551	3.7582	-	303.072	-0.00112322	-0.241754	-0.407175	-0.501631	-0.405322	-0.0643799	0.122154	-0.525707	0.098867	-0.338371	-0.0923301	-0.376934	0.075456	0.222399	-0.139025	-0.115136	-0.0848437	-0.045214	0.0103557	0.231238	-0.252842	0.200777	0.270013	-0.165689	-0.255066	-0.0233899	-0.414409	-0.256145	-0.0387592	-0.0654706	0.257331	0.0118489	0.207224	0.943946	0.160585	-0.0420734	0.124386	-0.156537	0.507142	0.68569	0.0767156	0.131096	-0.117359	0.0681494	-0.106334	0.277957
n1552	2.04295	-	303.072	-0.407539	0.54956	0.858555	-0.0315576	-0.435392	0.451709	0.043297	-0.14594	-0.842269	-0.311402	-0.226847	-1.12342	-0.502997	-0.156646	-0.89943	-0.984107	-1.19508	0.940224	0.570053	0.692154	0.0863764	0.721727	0.537991	0.306244	1.18775	0.548693	-0.851568	-0.0716865	-0.324425	-0.274074	0.129848	-0.153167	1.40279	-0.0305933	1.16058	-0.070293	-0.12034	-0.0366023	0.806627	0.711499	-0.572499	-0.390862	-0.855476	-0.0483411	-0.433697	-0.19592
n1554	4.95724	-	303.145	-0.12716	-0.15529	-0.261487	0.65197	-0.262216	0.584628	-0.419648	1.08943	-0.25524	-0.252382	-0.413577	-0.137899	-0.163708	-0.265209	-0.0970848	-0.149396	-0.26418	0.727795	-0.248962	-0.0383325	-0.243473	-0.437646	-0.29238	-0.124658	-0.0905244	-0.27249	-0.208626	-0.327796	-0.145897	-0.218042	-0.0954496	0.0114656	-0.0195606	-0.236499	1.02943	-0.0452121	-0.188528	-0.118756	-0.0673713	-0.274476	-0.0625557	1.10862	-0.0678966	-0.00390104	0.965808	0.884912
n1559	2.041	-	304.075	-0.164779	0.365199	0.478799	-0.0363986	-0.209892	0.225016	-0.00816873	-0.00531023	-0.424396	-0.141342	-0.205762	-0.759904	-0.157043	-0.042884	-0.53402	-0.531625	-1.65798	0.560617	0.323427	0.432285	0.0488717	0.508748	0.22206	0.208854	0.744755	0.276486	-0.58454	-0.0398136	-0.187246	-0.119912	0.0882621	0.0357384	0.74985	0.110894	0.702781	0.0308747	-0.0986607	-0.0959499	0.41584	0.516763	-0.313774	-0.0761933	-0.432587	0.0294308	-0.203253	-0.0966885
n1561	5.56828	-	304.104	-0.100374	-0.262286	-0.143863	-0.0599748	-0.073353	-0.210888	1.09047	-0.318989	-0.361319	-0.374623	-0.200062	-0.189561	-0.431386	-0.26371	-0.140202	-0.266794	-0.124626	-0.165629	-0.387823	-0.191811	-0.414102	-0.140318	1.57087	-0.229444	-0.0638523	-0.489543	-0.13255	-0.224009	-0.34425	-0.355201	-0.339179	-0.222018	1.05024	0.0236286	0.0429271	-0.0457911	-0.118073	0.0462174	0.106024	1.73872	-0.441689	0.805204	-0.424019	0.0492708	0.724863	-0.134579
n1564	3.93992	-	305.018	0.423683	-0.310671	-0.156686	-0.310166	-0.616209	-0.0576835	-0.159137	0.0175338	-0.70837	-0.162894	-0.385776	-0.645806	-0.0719415	-0.497818	-0.943474	-0.579083	-0.324217	0.408456	0.229901	0.535061	1.01651	0.517112	1.50907	-0.189157	0.510003	-0.551772	0.609792	-0.292161	-0.0923791	0.649564	-0.303817	-0.0716631	1.03065	-0.662013	0.341833	0.694303	0.257366	-0.368096	0.0889101	0.687705	-0.242228	0.310363	-0.0721451	0.176433	-0.499394	-0.147559
n1565	1.84715	-	305.032	0.397052	0.100746	-0.373702	0.216429	-0.095269	-0.00599538	0.446908	0.0551178	-0.566468	0.197308	0.0319339	-0.164923	-0.128397	0.0388955	0.0454599	0.137376	-0.459688	-0.0280108	-0.0342888	-0.0333661	-0.116012	-0.0979699	0.230702	-0.0272428	0.217914	-0.439931	-0.0609305	0.00669906	0.160719	-0.186129	-0.129691	-0.148958	0.12532	-0.226067	0.155305	0.249961	-0.394042	0.240798	0.345887	0.394601	-0.352682	0.088723	-0.250664	0.315362	0.176306	-0.195814
n1567	1.65451	-	305.066	-0.0498597	-0.0608731	0.33632	-0.171269	-0.128225	-0.112325	-0.211723	-0.0569901	0.140446	0.93798	-0.0536518	-0.122877	1.03043	0.0472465	-0.0212869	-0.0957738	-0.156133	-0.210973	-0.180343	-0.16211	-0.219382	-0.154592	-0.229425	-0.129765	-0.100785	-0.133804	-0.0952767	-0.121889	-0.102502	0.0359987	0.433128	0.642251	-0.0968003	-0.112815	0.810038	-0.149781	0.00219484	-0.109087	-0.225809	-0.0848123	-0.107655	0.0296117	-0.0690033	-0.00270407	-0.076921	-0.166987
n1569	6.6325	-	305.124	0.0404293	-0.775812	0.277161	0.91352	0.340739	-0.434757	0.820807	0.274325	0.165115	0.350289	0.126649	0.31592	-0.378757	-0.563689	-0.465687	-0.395645	0.0369587	1.74273	-0.539755	-0.544211	-0.564386	-0.493035	1.24748	-0.581944	0.383502	0.424521	0.328196	0.396115	-0.434904	-0.549471	-0.532181	-0.421064	-0.481479	0.336337	-0.508918	-0.543432	-0.631139	0.593555	0.0343704	0.498916	0.221514	0.511961	0.470977	-0.461842	0.274735	0.220095
n1570	4.22309	-	305.162	-0.557388	0.604815	0.535646	0.878197	-0.605849	0.56487	0.552545	-0.464989	1.62836	2.39361	-0.499033	0.415548	-0.581456	-0.697288	-0.687946	0.584421	-0.566347	-0.513153	0.399353	0.279092	0.70788	0.255021	-0.554754	-0.359584	0.278143	-0.342904	0.830124	0.695496	-0.571606	-0.439191	-0.539415	-0.465902	-0.474813	2.08291	0.422538	0.124484	-0.457998	-0.566932	-0.496295	-0.646582	-0.643586	0.0195037	-0.323532	-0.502519	-0.325382	-0.507175
n1573	1.74925	-	306.076	0.739301	1.2141	0.998256	0.500362	1.24109	0.757805	1.90175	0.758749	1.65546	-0.517778	0.377618	0.72567	-0.68931	-0.031114	0.381484	0.868249	0.731608	-0.234951	0.503917	0.249416	0.857357	0.832143	1.22472	0.639734	-0.0169853	0.328129	-1.23801	-0.0873046	-0.511699	-0.772198	-0.179191	-0.888318	-0.168103	0.209728	-0.88799	-1.16661	-1.45402	-0.128229	0.0837054	0.0351432	-0.917203	-1.65254	-0.657678	-1.35404	-0.752555	-1.75369
n1574	3.60747	-	306.076	1.19191	0.0816528	-0.0531467	1.25378	1.27032	0.897514	0.943977	0.466638	0.232453	-0.111061	-0.0236956	0.237559	-0.306126	-0.238735	-0.0107003	-0.0016154	-0.118217	-0.0128904	-0.0335189	0.0994486	-0.0137126	-0.0664713	-0.0504569	-0.129573	0.0321745	-0.217883	-0.30644	-0.0535363	-0.428754	-0.310129	-0.428997	-0.19359	-0.0750838	-0.149491	-0.361673	-0.151796	-0.146453	0.12663	0.0497005	0.0520648	-0.48488	-0.263597	-0.300114	-0.431768	-0.470894	-0.1829
n1578	1.65504	-	307.065	0.134838	0.246314	0.0796606	-0.067263	0.165679	-0.0170355	0.486824	1.34172	0.563312	-0.162081	-0.0409596	0.182352	0.651009	-0.00431953	0.0321786	0.316979	-0.0601748	-0.0751291	0.0204687	0.0101371	0.146653	0.000822487	0.0363753	0.139592	-0.192766	-0.223403	-0.215248	-0.164615	-0.229963	-0.25715	-0.00223872	-0.147975	-0.17298	-0.0254092	-0.0734367	-0.280619	-0.106693	-0.0486121	-0.0865383	-0.103769	-0.196797	-0.291623	-0.253703	-0.291629	-0.16314	-0.288405
n1579	1.74848	-	307.08	0.452213	0.795701	0.651869	0.265294	0.736732	0.422282	1.23566	0.443181	1.12329	-0.288035	0.25745	0.459084	-0.388818	-0.0269258	0.198634	0.477038	0.38807	-0.137248	0.321137	0.20543	0.47019	0.413395	0.712725	0.384091	-0.0219397	0.144085	-0.834209	-0.080494	-0.249651	-0.444972	-0.106155	-0.502104	-0.149612	0.0379045	-0.57726	-0.662174	-0.871045	-0.0532057	-0.011425	-0.0380662	-0.597935	-0.930878	-0.452226	-0.732753	-0.352596	-1.01866
n1580	5.43361	-	307.082	-0.0461477	-0.0204025	1.38285	0.740429	0.0897132	0.721898	0.866051	-0.0600728	0.843208	0.0384915	-0.0426156	0.139352	-0.171689	-0.244144	-0.1682	-0.0767945	0.220549	-0.247267	-0.0640679	-0.152173	-0.254754	-0.21796	-0.0405843	-0.226675	-0.0485132	-0.00987483	-0.106783	-0.0750304	-0.388226	-0.315853	-0.375681	-0.300898	-0.169975	0.711989	-0.400751	-0.305127	-0.333433	1.01981	-0.0605687	-0.441667	-0.0232182	-0.238733	-0.17193	-0.172143	-0.0928338	-0.0535861
n1584	4.70893	-	307.14	0.0059353	0.294806	0.499343	0.368014	-0.415588	0.638669	0.154952	0.614949	-0.174182	-0.0587232	-0.155505	-0.403933	0.257595	-0.342466	-0.805843	-0.437216	-0.876119	0.344974	0.137156	0.461717	-0.484082	0.154303	-0.10219	0.0796608	0.495671	-0.579847	-0.543395	-0.11286	-0.548709	-0.169339	-0.0110416	0.0222023	0.343394	0.306542	1.39382	0.274877	0.0860079	-0.309051	0.453299	0.127166	-0.205356	0.334638	0.0128473	0.0356472	-0.233793	-0.0817311
n1588	1.75074	-	308.072	0.477544	0.663334	0.590502	0.357758	0.706163	0.416668	0.977487	0.501566	0.869859	-0.138945	0.231815	0.439061	-0.668447	0.0623181	0.237222	0.490407	0.491256	-0.148856	0.390384	0.288522	0.49979	0.422576	0.659963	0.315547	0.170245	0.198805	-0.700664	0.00275288	-0.629763	-0.687965	0.00830771	-0.624464	-0.000519857	0.26595	-0.65905	-0.763074	-0.825066	0.126815	0.157093	0.134079	-0.620354	-0.620145	-0.638549	-0.713557	-0.660674	-0.715523
n1589	5.25264	-	308.077	0.704186	-0.102437	-0.058639	-0.0461895	-0.079006	-0.290573	-0.175259	-0.0191269	-0.188752	-0.0733378	0.0534795	-0.134056	-0.265231	0.0697357	-0.0201595	-0.173546	-0.0878362	0.890601	-0.157144	-0.157425	-0.225149	-0.274346	-0.127109	-0.0981486	-0.0371278	0.87061	0.68388	1.1567	-0.154765	-0.371121	-0.801965	-0.39447	0.0418044	-0.148553	0.0972225	0.00717536	-0.387953	0.994909	-0.358799	-0.210479	-0.367621	-0.295567	0.921196	-0.275355	-0.273948	-0.157072
n1590	1.65434	-	308.098	1.06531	0.0785047	-0.00095882	0.308868	0.355976	0.111294	0.395064	-0.0254816	0.20631	0.107876	-0.173805	0.119765	-0.431523	-0.268031	-0.279275	0.0229512	-0.0695762	-0.0964878	-0.105178	0.0281118	-0.109642	0.00329122	0.132138	-0.137752	0.154107	-0.243128	0.425243	0.368225	-0.362606	-0.441061	-0.359784	0.551671	-0.291109	-0.181619	-0.330414	0.388657	-0.586727	0.660237	0.223602	-0.19176	-0.548337	0.681925	-0.407624	0.171321	-0.439006	-0.483176
n1593	1.78903	-	309.046	-0.0990427	0.156063	0.229994	0.188656	0.60212	0.337782	0.550267	0.664638	0.222089	-0.445603	-0.0586834	0.174782	-0.0522094	-0.17159	0.0732322	0.52678	0.575605	-0.0306721	0.325016	0.0458534	-0.357981	0.0968581	0.355484	0.0294401	-0.468993	-0.391155	-0.345796	-0.415897	-0.229612	-0.117167	0.0107678	-0.34951	-0.102592	0.703585	-0.207108	-0.383912	-0.129467	-0.716161	0.0978703	0.471604	0.42515	-0.345297	0.177769	-0.205648	-0.521089	-0.516392
n1594	1.65455	-	309.063	-0.196129	-0.31941	-0.318812	-0.272935	-0.221315	-0.255489	-0.328307	-0.188309	-0.167498	-0.132203	-0.213851	-0.140279	-0.155333	0.684812	0.47579	-0.236722	-0.299048	-0.184138	-0.312911	-0.27811	-0.2794	-0.247823	-0.411505	-0.2323	-0.234602	-0.223999	0.699947	-0.181394	-0.0970904	0.334422	0.90351	-0.0430772	-0.222047	-0.402596	-0.140403	-0.174869	-0.0697425	-0.201159	-0.241328	-0.216051	-0.169946	1.07234	-0.155249	0.573628	0.702132	0.917266
n1595	3.74295	-	309.109	-0.280039	-0.601313	-0.258598	-0.215704	-0.341819	-0.439529	0.0713692	-0.29682	-0.338534	-0.359734	-0.0215671	-0.138513	-0.446785	-0.200591	-0.095682	-0.339859	-0.170538	-0.0629905	-0.204122	-0.151511	-0.386048	-0.12622	0.223139	-0.15221	-0.0824523	-0.378167	-0.203817	-0.119713	-0.187303	0.00516169	0.180644	0.0569988	0.0645009	-0.295296	0.978043	0.855361	-0.0376288	-0.253392	0.126152	1.10716	-0.362566	1.00563	-0.264078	0.881689	-0.158272	0.73472
n1596	3.24233	-	309.119	-0.694296	0.182121	0.106513	0.27665	0.33116	0.719679	-0.236119	0.0603654	-0.179455	-0.195111	-0.685466	0.0616873	0.241834	0.017716	-1.11004	-0.907778	-0.295987	0.480094	-0.121545	0.142988	0.0534999	0.119814	0.643404	-0.168971	0.382522	0.107131	-0.267732	-0.00585101	-0.148515	0.0402457	-0.238383	0.239124	0.223439	0.121327	0.424166	-0.608087	0.328992	-0.0875751	0.187604	0.968167	0.0754185	0.220532	-0.795979	0.0434879	0.0240288	0.0395471
n1597	5.04256	-	309.119	0.0192922	-0.462952	-0.0979522	0.555181	0.151199	-0.345891	-0.000156543	0.116369	1.72424	0.95125	0.0445349	0.939586	-0.500461	-0.158171	0.130045	0.770499	0.93564	0.998545	0.13509	-0.297118	-0.55159	-0.445416	-0.0734143	-0.554339	-0.569017	0.256566	1.21988	0.251005	-0.217748	-0.0290008	0.0946977	0.115635	-0.998485	0.809216	-0.953287	-0.701758	-0.635345	0.584166	-0.857757	-0.792351	0.635027	-0.291126	0.739859	-0.555922	-0.281181	-0.438489
n1598	1.7599	-	309.119	-0.114522	0.00187842	-0.110558	-0.138385	-0.0569649	-0.0833411	-0.101817	-0.254433	-0.0804631	-0.037812	-0.152588	-0.282036	-0.245753	-0.232637	-0.27289	-0.228994	-0.12263	-0.105945	-0.153202	-0.144705	0.884267	-0.114658	1.12595	-0.0418907	-0.114722	-0.183427	-0.182432	-0.00161848	-0.242578	-0.0684689	-0.0294201	-0.0391751	-0.0747286	-0.308671	-0.0549534	-0.105429	0.869278	-0.0788715	0.646272	-0.00609355	-0.114235	-0.0848089	-0.222038	0.944087	-0.0808187	0.752816
n16	9.27908	-	75.0093	1.10225	2.02311	0.596055	-0.337019	-0.273542	-0.317847	1.56679	-0.258958	-0.267844	0.558553	-0.314388	-0.302526	-0.221586	-0.336582	1.72614	-0.249747	-0.276026	0.845338	1.48203	-0.303964	-0.506827	-0.361102	-0.253501	-0.345954	0.686754	-0.617189	-0.533382	0.973218	-0.4458	-0.421225	-0.355364	-0.33309	-0.304895	-0.22873	-0.248274	-0.393664	-0.426569	-0.399411	-0.303405	-0.196513	-0.384647	-0.345919	0.309614	-0.196409	-0.467934	-0.41738
n160	3.92403	-	111.021	0.542995	0.311507	0.236592	0.336487	0.610225	0.196887	0.475199	0.575577	0.704803	-0.133335	0.149321	0.390749	-0.549339	0.453741	0.676807	0.549307	1.12988	-0.128671	0.348264	0.241791	-1.31013	0.27922	-1.09078	0.450629	-1.12574	0.0370669	-1.30202	0.126939	0.110922	-1.32075	-0.426034	-0.535408	-1.28442	0.564812	-0.651568	-1.33078	0.181758	0.555906	0.297782	0.462514	0.0605453	-0.412967	0.485038	-0.152042	-0.0951157	-0.156277
n1602	1.78191	-	310.049	-0.277767	-0.199277	-0.108295	0.90094	0.0496596	0.882897	0.192827	0.0882517	-0.0800651	-0.14224	0.775244	-0.153166	-0.0630943	-0.103557	0.925894	0.777034	0.0242738	-0.0606233	-0.00724778	-0.132749	-0.369273	-0.0847548	0.0136881	-0.0449243	-0.23323	-0.137349	-0.253772	-0.293843	-0.402122	-0.191916	-0.135341	-0.356275	-0.0119457	-0.0399885	-0.232862	0.519849	-0.0823986	-0.15405	0.0184044	0.114281	-0.0362182	-0.152179	0.505416	-0.248583	-0.224959	-0.299286
n1603	7.13161	-	310.108	-0.790625	0.719176	0.675871	1.88482	-0.354002	0.673584	0.548202	0.0736704	2.91062	2.52311	-0.901996	0.815756	-0.872564	-0.718775	-1.15059	0.629525	-0.339961	-0.718806	0.212935	0.365964	1.47168	0.452647	-0.840529	0.476809	-0.120303	-0.175442	0.760355	1.13663	-1.56812	-0.974936	-0.40548	-0.921808	-0.589546	2.2416	-0.893243	0.84334	-0.102846	-0.631588	0.0964237	-0.803918	-1.0301	-0.534492	-0.560218	-0.689958	-0.417757	-0.793326
n1604	5.49922	-	310.108	-0.640817	-0.0204102	-0.0168685	0.154327	-0.795414	0.286521	0.303893	0.614359	0.661656	0.583791	-0.694032	1.05419	-0.544467	0.0623659	0.363956	0.950054	0.0965478	-0.801036	-0.515169	-0.569717	0.192783	0.340669	-0.571972	0.386902	0.138196	0.490193	0.166239	0.783359	-0.723943	-0.761854	0.0349458	0.762738	0.287553	0.825225	-0.695989	0.845334	0.132774	0.247743	1.00002	0.216656	-0.88832	-0.627634	-0.5881	-0.592425	-0.634875	-0.65441
n1605	3.74293	-	310.115	-0.134199	-0.135646	0.160446	-0.0881449	-0.160677	-0.13079	0.0175427	-0.270674	-1.47698	-0.35645	0.100128	-0.240814	0.0326159	-0.349577	-0.191615	-0.373021	-0.823767	0.453487	0.101283	0.122217	-0.430345	-0.0538056	0.187448	-0.0104586	0.363569	-0.0711418	0.475357	0.0216529	-0.0297417	0.0488039	0.18654	0.320047	0.172553	-0.179219	0.548205	0.0547835	0.212051	-0.333632	0.268062	0.238654	-0.0281613	0.779542	-0.246378	0.509056	0.0626925	0.226418
n1606	5.04095	-	310.122	-0.292304	-0.424302	-0.340583	0.578725	0.3321	-0.340564	0.288628	-0.211885	1.13425	0.75607	0.343966	0.766567	-0.484935	0.245286	0.38772	0.75782	0.664453	0.836621	0.319759	-0.422739	-0.44839	-0.52995	-0.32409	-0.473384	-0.541822	0.381508	0.864859	0.438649	-0.342157	-0.26938	0.300491	-0.300581	-0.744797	0.563404	-0.71092	-0.552806	-0.512642	0.554767	-0.698342	-0.581308	0.67743	-0.366142	0.57887	-0.496777	0.0631841	-0.433949
n1611	3.2286	-	311.054	-0.244394	-0.026061	0.183228	0.321731	-0.101555	-0.0541864	-0.155324	-0.0764333	-0.1611	0.463359	0.163141	-0.0210748	0.889432	-0.0780181	-0.0784537	-0.331161	-1.15841	0.557692	0.0578545	0.130555	-0.2267	0.0345496	-1.0276	-0.0144301	0.521477	0.314675	0.359768	0.431581	0.251665	0.378289	0.334681	0.669066	-0.00840025	-1.02672	0.434418	-1.08387	-0.0817568	-0.222444	0.192038	-1.07255	0.3589	0.347275	0.0253644	0.166255	0.371841	0.126937
n1612	2.75555	-	311.054	-0.0866041	-0.775758	0.166594	0.258607	-0.0177082	0.0421109	-0.897511	-0.822334	-0.89512	0.650516	0.230405	0.182887	1.23618	0.112544	-0.0603563	-0.7809	-0.989948	0.611179	0.292755	0.233271	-0.0516939	0.178424	-0.986278	0.218435	0.41807	0.518406	0.432254	0.386249	0.231941	0.303367	0.309612	0.79205	-0.773602	-0.898745	0.426155	-0.0150679	0.117327	-0.145535	0.0285315	-0.9986	0.33637	0.466956	0.0866433	0.0175832	0.400416	0.313012
n1614	1.6949	-	311.098	0.13137	0.203531	0.175113	0.138074	0.0825686	0.111208	0.504576	0.244288	-0.47571	-0.333867	-0.223356	-0.244704	-0.00208595	-0.468957	-0.714631	-0.403666	-0.111219	0.41286	-0.274169	-0.00110357	-0.0775983	0.318965	0.721777	0.201773	0.519298	-0.0990423	-0.281902	0.0271593	-0.0439151	-0.252741	-0.250794	-0.316355	0.281015	-0.0668742	0.428367	0.0540488	0.196963	0.182641	0.445162	0.529008	-0.319781	0.15181	-0.158245	-0.210326	-0.141227	-0.269826
n1615	7.13469	-	311.112	-0.704529	0.563534	0.518409	1.34856	-0.109904	0.506055	0.439647	0.138588	2.22006	1.91056	-0.767578	0.612354	-0.849061	-0.642909	-0.86515	0.49884	-0.0565322	-0.680468	0.279602	0.330982	0.954327	0.36215	-0.736759	0.423239	0.0200519	0.0267387	0.592517	0.842109	-0.975326	-0.870131	-0.18177	-0.823488	-0.25566	1.58313	-0.758666	0.618134	-0.00158262	-0.288314	0.208294	-0.68308	-0.843019	-0.633952	-0.228251	-0.678399	-0.138227	-0.727542
n1616	4.97942	-	311.14	0.24117	0.527214	0.263138	0.401064	0.791819	0.442898	0.251716	0.431574	0.88288	0.370489	0.452205	0.332602	-0.0518046	0.149937	0.259221	0.656642	0.213124	-0.229728	0.421439	0.372452	0.240105	0.093985	-0.258503	-0.0017721	-0.36316	-0.276431	-0.0943495	-0.155217	-0.135819	0.377572	0.282109	0.151202	-0.414145	-0.196137	-0.249126	0.0153135	-0.344172	-0.498903	-0.635343	-0.721707	-0.307555	-0.593908	-0.326451	-0.53384	-0.579999	-0.624004
n162	2.37031	-	112.013	0.412188	0.109653	0.105028	0.116834	0.479858	-0.193943	0.420903	0.561497	0.566496	-0.352261	-0.000424834	0.228821	-0.187513	0.27609	0.420975	0.499376	0.98188	-0.468496	0.121221	0.0452763	-0.0426343	0.0521134	0.364767	0.195289	-0.246895	-0.406581	-0.0390912	-0.111824	-0.56726	-0.189391	-0.358503	-0.396349	-0.482935	0.713694	-0.955532	-0.269051	-0.0978095	0.524849	0.0883675	0.35358	0.0226997	-0.469058	-0.166231	-0.107904	-0.311744	-0.75563
n1623	10.6927	-	311.222	-0.191783	-0.564246	-0.626346	-0.49036	-0.621653	-0.134765	-0.699788	-0.196653	-0.771526	-0.520678	-0.104821	-0.57543	-0.588522	-0.0351655	-0.358745	-0.138739	0.161592	0.0764978	-0.151907	-0.212368	-0.149701	-0.253061	-0.345627	0.0276435	-0.196627	-0.629176	-0.0912192	-0.242973	0.123494	0.119346	0.159607	-0.0788064	0.216559	0.436648	0.486182	0.799242	0.694741	0.0609561	0.754945	0.377017	1.04291	0.752615	0.1023	0.823342	0.215445	0.332603
n1627	1.75086	-	312.095	0.0776999	0.399108	0.0831162	0.237038	0.208996	0.0448217	0.041687	0.420359	1.55719	1.21937	0.258792	0.233713	0.18001	-0.253294	0.0243309	-0.184512	0.034523	-0.656808	0.0856108	0.164241	-0.00245625	0.114207	-0.376794	0.169027	-0.49254	-0.338979	-0.287978	0.38276	0.0620694	0.477888	-0.210197	0.545534	-0.161831	0.0814904	-0.032422	-0.327147	-0.182652	-0.194004	-0.329529	-0.757188	0.00578967	-0.419222	-0.329543	0.131689	-0.581553	-0.396257
n1628	8.68455	-	312.124	-0.712112	0.600996	0.755807	2.29479	-2.02581	1.34228	-0.417669	0.816673	3.28042	1.85114	-0.685497	1.80421	-1.06293	-0.670426	-0.94539	0.17527	-0.0724918	-1.02633	0.352609	1.12762	-1.43661	0.52452	-1.87691	1.34173	0.206751	0.786441	1.40317	1.97656	-1.47499	-0.732282	-1.23435	-1.22979	-1.16756	0.657797	-0.845444	0.751587	0.369076	-0.583985	-0.362746	-1.11	-0.0760681	-1.13434	0.348853	0.178586	0.221889	-0.301394
n1629	8.18915	-	312.124	-0.529022	-0.139191	-0.00490828	2.24464	-0.315208	0.117327	-0.381677	0.141433	3.15846	1.7014	-0.561861	0.39889	0.583234	-0.445987	-0.742074	-0.3592	-0.445104	-0.627114	-0.212883	0.167292	2.66394	0.147534	-0.847642	1.94488	0.939407	-0.133758	-0.080951	0.439065	-0.566594	-0.376661	-0.496939	-0.518047	-0.728534	-0.153161	-0.554014	-0.135836	-0.335694	-0.561112	-0.489393	-0.57392	-0.358938	-0.612859	-0.327464	-0.312625	-0.0647321	-0.355521
n163	4.22441	-	112.013	0.535698	0.151315	-0.00218687	0.0605965	0.281316	-0.0541794	0.679861	0.565259	0.226516	-0.271053	0.0112473	0.177606	-0.22938	0.076697	0.28875	0.146072	0.661238	0.0323365	-0.0669664	0.0311914	0.355729	-0.259476	0.0993738	0.200979	0.169822	-0.172166	-0.0411631	0.080348	-0.190479	-0.176254	-1.09557	-1.13621	0.214721	0.528299	-1.17246	-0.20634	-0.0524743	0.500594	-0.164446	0.656319	-0.108025	-1.13444	0.228838	0.174727	-0.168273	-0.354283
n1630	6.7858	-	312.124	-0.636132	0.0930278	0.225665	-0.250028	-0.477829	0.763004	0.698863	0.85254	0.264756	-0.51625	-0.72276	0.405797	-0.399811	0.483361	-0.370161	0.157401	0.710131	-0.75485	-0.652972	-0.417586	1.19609	0.317996	-0.509893	-0.344703	-0.469827	1.11566	-0.470702	-0.385361	-0.687325	-0.539122	0.498926	0.812	0.385868	1.1345	-0.398921	0.98849	0.656972	-0.371193	0.76415	-0.412194	-0.664788	-0.478883	-0.55848	0.426736	0.118623	-0.420578
n1631	6.38726	-	312.124	-0.64251	-0.389552	0.658564	1.58821	-0.402076	-0.272874	-0.359179	0.812452	-0.688836	0.294175	-0.529156	0.601214	-0.21318	0.277282	-0.646551	-0.500602	-0.303554	0.199181	-0.589508	0.319623	-0.101972	-0.342469	-0.745732	1.04817	0.843347	0.805565	0.312635	0.946447	-0.430219	-0.576476	-0.187742	-0.573968	-0.441657	-0.52309	-0.361248	-0.349817	-0.244972	0.253055	0.467879	-0.434565	0.706996	0.316017	-0.28789	0.541065	0.310981	0.722268
n1641	4.04857	-	313.093	-0.347803	-0.188733	-0.17763	-0.169327	-0.456839	-0.0818165	-0.127778	-0.211992	-0.733898	-0.188117	-0.178614	-0.315942	0.226821	-0.244749	-0.559658	-0.476228	-0.706067	0.563783	-0.206153	-0.158287	-0.283069	-0.153036	0.0753414	-0.109723	0.0967866	0.249918	0.290373	-0.0121531	-0.125192	-0.0127963	0.0133275	0.157928	0.122381	-0.114017	0.504175	-0.244219	0.841465	0.340756	0.166287	0.287342	0.765893	0.923367	-0.135692	0.283692	0.166982	0.686851
n1643	8.68706	-	313.127	-0.574898	0.301698	0.432454	1.60254	0.0168658	0.939177	-0.395918	0.418998	2.50323	1.34543	-0.565235	1.36784	-0.836837	-0.612815	-0.753417	-0.0679687	-0.226645	-0.784858	0.0814759	0.693206	2.16119	0.12693	-1.55862	0.857773	-0.0557016	0.433826	0.941293	1.41884	-1.37722	-0.597308	-0.846877	-0.946892	-0.875997	0.313553	-0.709947	0.397354	0.113554	-0.472911	-0.3715	-0.806923	-0.219101	-0.836175	0.0785494	-0.0423294	-0.0513533	-0.381874
n1645	6.38713	-	314.103	-0.453873	-0.328088	-0.285901	-0.290086	1.0194	1.40714	-0.375888	1.54897	-0.553165	-0.553108	-0.453669	-0.397229	1.25758	3.05555	-0.483133	-0.371797	-0.34772	-0.553595	-0.404813	-0.449998	0.91606	-0.171353	-0.549976	0.308921	-0.238655	1.28833	-0.237575	-0.388152	0.407151	0.839659	2.50135	-0.551631	-0.286282	-0.197003	-0.552002	-0.554263	-0.295928	-0.281143	-0.551641	-0.393526	-0.552997	-0.384962	-0.381591	-0.452757	-0.198015	-0.413868
n1649	2.18635	-	314.905	0.0805188	0.0604132	0.0509912	-0.0196109	-0.0407873	-0.0714677	0.189655	0.218048	-0.0759766	-0.0803057	0.0465946	-0.201723	0.422588	-0.127843	-0.203506	-0.337191	-0.109299	-0.190563	0.0433716	-0.13599	-0.43754	0.0359912	0.221397	-0.534492	-0.236487	-0.658574	-0.368857	-0.121566	0.433868	0.409135	0.72273	0.826727	0.169339	0.230487	0.303122	-0.205645	-0.0447143	-0.226729	0.194584	0.290177	-0.0693265	0.181129	-0.345853	0.384104	-0.313026	-0.269443
n1652	3.64789	-	315.072	0.0994157	-0.145605	-0.406164	-0.411695	-0.3063	-0.335636	0.296518	-0.426064	-0.931071	-0.524961	0.0434493	-0.861632	-0.143484	0.358789	-0.503235	-0.892451	-0.73186	1.28631	0.189238	-0.0257373	-0.561143	-0.280004	0.367751	0.196709	0.128003	0.3152	0.280421	0.465362	0.0718325	-0.605871	-0.420672	-0.309489	0.567242	0.0607525	0.981943	0.541391	0.299536	0.550135	0.296553	0.987108	-0.381112	0.0676674	-0.25826	0.527628	0.242319	0.373823
n1653	3.23539	-	315.085	-0.0176038	0.772105	-0.107202	1.11424	-0.000304804	-0.0662011	1.04358	0.0855579	-0.412544	-0.305629	-0.32131	-0.397972	-0.15392	-0.370124	-0.483628	-0.414222	-0.50923	1.24475	-0.286685	0.0526615	-0.322766	-0.0604941	1.13953	-0.224693	0.913238	-0.272555	-0.431285	-0.0867281	-0.433287	-0.33147	-0.293453	-0.0681365	-0.0411973	-0.104201	0.715181	-0.119367	0.007021	0.863942	0.665419	1.09402	-0.433635	-0.263918	-0.467045	-0.307258	-0.334162	-0.339733
n1655	6.38773	-	315.107	-0.350791	-0.213178	-0.214716	-0.0380538	0.293732	1.07074	-0.347775	1.20603	-0.20741	-0.139129	-0.350935	-0.151248	0.975145	2.17104	-0.0914136	-0.351045	-0.210815	-0.151557	-0.349757	-0.135441	0.217825	-0.210181	-0.34697	-0.158282	-0.351847	0.965464	-0.353139	-0.208931	0.0361638	0.220636	1.86037	-0.190148	-0.135551	-0.349892	-0.349909	-0.353189	-0.211403	-0.351201	-0.206436	-0.347425	-0.164366	-0.132158	-0.178312	-0.349826	-0.0942408	-0.152732
n1656	4.31017	-	315.212	-0.306612	0.026705	-0.230358	-0.0208736	-0.103432	0.142335	-0.0276563	-0.36922	-0.209572	0.989474	-0.109236	-0.323099	0.10301	-0.262128	-0.468984	-0.230075	-0.321009	0.115443	0.124764	0.114972	1.02357	1.15062	1.02369	0.0811778	-0.0744449	-0.0330496	0.0419064	-0.191471	0.0874789	0.392822	0.227659	0.184297	-0.0193457	-0.491249	0.247972	-0.156472	-0.0164876	-0.282634	-0.127387	0.0468582	-0.187046	-0.0826476	-0.517428	-0.133026	-0.223043	-0.131068
n1659	1.76463	-	316.035	-0.508409	-0.00772999	0.342237	-0.230101	0.273889	-0.123442	0.494588	0.027897	-0.250659	-0.421457	-0.228264	-0.160226	0.0478159	-0.196781	-0.119163	-0.203964	0.381971	0.133382	0.481128	-0.0960085	-0.773591	0.110078	-0.0204495	0.0710051	-0.206762	-0.42631	-0.557299	-0.136631	-0.0628389	-0.134015	0.414808	0.258011	0.103012	0.594442	0.333648	-0.455216	-0.0946218	0.0334613	0.466056	0.384123	0.511765	0.0295226	0.252625	0.0910999	-0.254473	-0.309382
n1661	3.65678	-	316.075	0.112593	0.0600042	-0.105761	-0.0842091	-0.174011	-0.218579	0.278662	-0.256052	-1.22591	-0.192587	0.0835099	-0.389797	-0.0135681	0.358062	-0.278061	-1.18372	-0.371179	0.627172	0.15062	0.0269334	-0.20663	-0.214567	0.266067	0.102975	0.0812026	0.222624	0.271417	0.35999	0.0366611	-1.12199	-0.262791	-0.0222109	0.446395	-0.038456	0.677927	0.320761	0.337141	0.359346	0.265093	0.530275	-0.130909	0.0451961	-0.218178	0.272064	0.207793	0.165204
n1662	1.73263	-	316.151	0.14899	0.544867	-0.437023	0.31286	0.56848	0.537626	0.314744	0.533208	0.528121	0.638537	0.270887	-0.550882	-0.557288	0.157614	0.248615	0.243488	-0.527672	0.25022	0.539381	0.271666	0.452695	0.449234	0.300541	0.360754	-0.521508	0.084046	0.219034	0.147295	-0.496106	0.581614	0.604468	0.453563	-0.480647	-0.667047	0.267603	0.190669	0.115985	-0.687525	-0.60581	-0.53069	-0.61326	0.0752353	-0.650101	-0.495906	-0.653299	-0.5973
n1665	5.09275	-	316.166	0.230374	0.832204	0.352759	0.599321	1.09614	1.00813	0.452782	0.66468	0.526835	0.641055	0.578989	0.237945	-0.135621	-0.017974	0.260162	0.814621	-0.0866202	-0.276568	0.40285	0.510781	0.209438	0.114078	-0.20732	-0.168754	-0.47726	-0.114557	0.109433	-0.218402	-0.378003	0.181126	-0.129479	0.268336	-0.373733	-0.0606296	-0.398474	-0.101973	-0.410852	-0.735113	-0.586731	-0.542085	-0.61216	-0.51695	-0.550129	-0.609225	-0.523811	-0.686328
n1666	3.80866	-	316.188	0.129797	0.52542	0.127637	0.397751	0.654048	0.701972	0.362395	0.600881	0.447948	0.361845	0.346324	0.0859238	0.210799	0.105258	0.158446	0.333644	0.0230693	-0.0428058	0.279303	0.309699	0.285391	0.339381	0.00587896	0.168871	-0.106283	-0.136309	-0.329195	-0.0498648	-0.109934	0.246964	0.267421	-0.124326	-0.0642815	-0.204247	-0.31216	-0.0086059	-0.201832	-0.534355	-0.350413	-0.456807	-0.0867249	-0.61934	-0.51154	-0.569022	-0.665683	-0.597069
n1668	1.76268	-	317.032	-0.640146	-0.0490296	0.316664	-0.331104	0.221501	-0.126207	0.511292	-0.0564913	-0.411515	-0.424878	-0.355273	-0.363883	-0.036412	-0.15652	-0.135558	-0.168412	0.678624	0.117043	0.725197	-0.10554	-1.05711	0.183852	0.00279974	0.160388	-0.302578	-0.540068	-0.690487	-0.226381	-0.0439803	-0.284276	0.642281	0.150138	0.0812375	0.941492	0.420276	-0.500003	0.0417188	-0.0419752	0.546799	0.684465	0.653626	-0.0269522	0.368762	0.129543	-0.386003	-0.358308
n1669	2.67213	-	317.055	0.908636	-0.543798	-0.656742	-0.0377277	0.000741094	0.10316	0.930625	-0.710862	-0.431943	-0.577309	0.350679	-0.516053	-0.581896	-0.761484	-0.336173	-0.758972	0.66427	0.446154	0.211307	0.483979	-0.1951	-0.0458144	1.05667	-0.460366	0.499418	-0.641553	0.673874	-0.0086244	-0.140945	-0.409076	-0.328032	-0.320339	0.559728	0.099894	-0.241336	1.16164	-0.904156	-0.211389	0.631277	1.25995	-1.33927	0.584674	-0.634448	1.40274	-0.806457	-0.488096
n1670	2.42473	-	317.055	0.900708	-0.53315	-0.759788	0.0190541	-0.0683375	0.15983	1.15204	-0.895135	-0.598867	-0.617575	0.45736	-0.756699	-0.914454	-1.02662	-0.665127	-0.645034	0.371698	0.62802	0.0513693	0.470319	-0.310918	-0.0934795	1.20122	-0.472199	0.243963	-0.843728	0.620849	-0.0763715	-0.102561	-0.452192	-0.305423	-0.278766	0.789413	0.147305	1.87977	1.31034	-1.04096	-0.469499	0.643822	1.28189	-1.54615	0.8205	-0.959003	1.76087	-1.04758	-0.447974
n1671	8.12024	-	317.066	0.656835	0.847024	0.730374	0.488849	0.609726	-0.0164985	-0.0700484	-0.359909	0.339096	-0.011964	0.755546	-0.635596	-0.479762	0.32484	-1.2898	-0.358398	-0.697258	0.738581	0.378641	0.378705	0.0977889	-0.281346	0.0726572	-0.11495	0.390873	-0.248136	-0.149586	-0.702663	-0.258655	-0.263488	-0.0566239	-0.531481	-0.464458	-0.119474	0.300582	-0.0719471	0.0255217	-0.209102	-1.22944	0.117526	0.435126	0.406179	0.10559	0.836283	-0.597702	1.00705
n1672	4.35673	-	317.088	-0.981266	-0.0340415	-0.0341182	-0.175724	-0.259774	-0.830438	-0.875037	-0.959871	-1.08051	0.567796	-0.0726421	-0.902949	0.938215	-0.0874245	-1.03695	-0.950708	-1.02893	0.866585	0.00686589	0.154998	0.0420557	-0.102857	-0.0235092	0.132161	0.604577	0.741136	0.904885	0.428293	0.62743	0.671618	0.265292	0.615889	-0.270049	-0.888833	0.755164	-0.126891	-0.0293302	-0.909096	-0.29751	-0.250655	1.02569	1.03748	-0.172476	0.560017	0.601292	0.709856
n1676	2.57601	-	317.881	-0.0379114	0.245351	0.0785559	-0.206198	0.11313	-0.0404802	0.492947	0.0719804	0.0963138	0.201331	0.0472344	-0.0615821	0.939672	0.0346412	-0.175549	-0.305659	-0.0504844	-0.385902	-0.0226919	-0.00937784	-0.180471	0.233935	0.342951	0.0098563	-0.0773269	-0.422195	-0.662498	-0.238169	-0.0750981	-0.0783267	-0.0195633	0.0189728	0.0552045	0.307851	0.140295	-0.582408	0.00101655	0.0141695	0.0550306	0.303814	0.348365	-0.01295	-0.0728806	0.247322	-0.190097	-0.278665
n1678	1.76467	-	318.035	-0.461516	-0.140373	0.164627	-0.09078	0.181888	-0.153393	0.410405	0.0388705	-0.284129	-0.286224	-0.171147	-0.203276	-0.00768819	-0.0930354	-0.142301	-0.128628	0.432425	0.033859	0.379188	-0.221635	-0.660594	0.0822829	0.0858586	0.0515846	-0.155119	-0.43935	-0.500048	-0.0523127	0.0114356	-0.151195	0.365716	0.162244	0.115161	0.497916	0.329582	-0.282713	-0.0674256	-0.023894	0.286451	0.603768	0.403608	-0.00191501	0.174148	0.150443	-0.191709	-0.202366
n1679	2.42633	-	318.058	0.523875	-0.142432	-0.895543	0.151038	0.0825342	0.122553	0.800852	-0.360899	-0.890572	-0.177021	0.260701	-0.305501	-0.996713	-0.967015	-0.208544	-0.0596365	0.33613	0.504394	0.154768	0.345392	-0.129874	0.151871	0.694939	-0.112246	0.107632	-0.220939	0.344237	-0.0870187	0.0854768	-0.125116	-0.00953597	0.0274726	0.509391	0.124692	1.0321	0.662622	-0.9908	-0.190627	0.347981	0.698032	-1.27681	0.498721	-0.968539	0.916441	-0.984778	-0.0569508
n1680	3.24356	-	318.061	-0.188185	-0.098589	-0.0803092	-0.0538066	-0.233016	-0.0465471	0.256808	-0.621069	-0.102692	0.361329	0.0676258	-0.218537	0.480333	-0.67015	-0.587366	-1.52055	-0.789024	0.341491	0.0282515	0.246054	-0.323864	-0.0225137	0.206502	-0.316922	0.28205	-0.261505	0.0111783	0.0610803	0.0755959	0.297628	0.0362301	0.346056	0.29929	-0.395685	0.640913	-0.126633	0.0988848	-0.246232	0.232879	0.355582	0.096416	0.706924	-0.167726	0.686266	0.0936351	0.311929
n1682	8.12026	-	318.07	0.0847634	0.871506	0.93912	0.750054	0.744555	-0.0853154	-0.112586	-0.19439	0.0423	-0.224509	0.790188	-0.480255	-0.344373	0.0232417	-0.547865	-0.380428	-0.451754	0.861213	0.0131185	0.0275234	0.0100258	-0.389917	-0.16652	-0.182063	0.0761636	-0.254325	-0.109609	-0.353192	-0.326243	-0.398113	-0.159783	-0.349068	-0.345612	-0.140306	-0.0464085	-0.251122	-0.104979	-0.375548	-0.714862	-0.0797419	0.724601	0.0617393	-0.0953236	0.88771	-0.190301	0.982709
n1687	1.76488	-	319.036	-0.211736	-0.0766215	-0.15599	-0.169833	-0.0397453	-0.134606	-0.133879	-0.115396	-0.309765	-0.153388	-0.326346	-0.13108	-0.0028806	-0.267925	-0.17545	-0.229787	0.861782	-0.20105	-0.0139841	-0.0779772	-0.129289	-0.0461135	0.0531516	0.0381597	-0.0103252	-0.133652	-0.184373	-0.104391	0.0305186	0.0174276	0.22064	0.175593	-0.0503868	0.674384	1.04251	-0.085229	-0.15261	-0.0396027	0.170911	0.079478	0.0381413	0.255189	-0.0646137	0.142814	-0.0089148	0.0465995
n1689	2.43912	-	319.05	0.705067	-0.286689	-0.358853	-0.149606	-0.20175	-0.18058	0.716279	-0.444572	-0.276502	-0.253546	-0.13888	-0.318164	-0.533292	-0.507325	-0.455415	-0.451839	-0.176813	0.592365	-0.225285	-0.173651	-0.238623	-0.265694	0.854686	-0.313407	-0.210957	-0.385748	0.80084	-0.310856	-0.24452	-0.385335	-0.283284	-0.180323	0.58141	-0.200455	1.21423	0.872973	-0.468014	-0.303224	0.535291	0.846016	-0.648325	0.704718	-0.424645	0.955958	-0.37951	-0.320982
n1694	1.91582	-	319.947	-1.09246	-0.986174	0.0637466	-1.05421	0.135419	-1.14897	0.0213081	0.348261	0.80236	0.0921332	0.0563289	0.221162	0.621997	0.24311	0.474219	0.169063	0.110871	0.243991	0.118438	-0.116649	-0.111461	0.17185	-0.0524447	0.367186	0.235231	-0.159347	-0.230517	-0.071817	0.295596	0.0622517	0.360188	-1.19292	0.00689242	0.0276803	-0.222945	-0.221431	0.50349	-0.0201535	0.0462789	0.227173	0.210963	-0.00670619	-0.0123535	0.174082	-0.111376	-0.129138
n1696	2.79218	-	320.062	0.57246	0.120699	0.123431	0.285074	0.29051	0.174592	0.479931	0.263303	-0.835002	-0.700054	0.15157	0.00688658	-0.851391	-0.75392	0.0105082	0.295782	-1.0309	0.281284	-0.0300656	0.265709	0.129296	0.2174	0.580657	0.157856	0.224337	-0.0746579	0.230175	0.234787	-0.0519757	-0.841294	-0.796096	0.348555	0.457305	-0.912137	0.352382	0.306717	0.219137	0.819841	0.476245	0.464236	-1.17766	0.22118	-0.917096	0.142749	0.18347	0.201218
n1697	3.09824	-	320.062	0.678675	0.0384437	0.0276668	0.329224	0.203897	0.104885	0.456711	0.121934	-0.845223	-0.0124532	-0.0255118	0.23992	-0.751094	-0.718111	-0.00770867	0.142792	-1.06269	0.461114	-0.0561463	0.186749	-0.00544893	0.12277	0.528086	-0.0364433	0.3367	-0.308304	0.338292	0.403431	-0.80758	-0.76479	-0.779964	0.167506	0.440791	-0.860075	0.166547	0.566213	0.189762	0.746597	0.4872	1.0111	-1.01886	0.322565	-0.884346	0.231435	0.097254	0.113265
n1699	1.7891	-	320.067	-0.032552	-0.152703	-0.481718	-0.0441373	-0.0105175	-0.107725	0.290181	-0.716539	0.0418925	0.259167	-0.0134874	-0.00718892	0.332859	-0.436631	-0.47092	0.302606	-0.119204	-0.379158	-0.203867	-0.13762	-0.415642	0.347372	0.588243	-0.0681161	-0.228652	-0.530382	-0.380212	0.0355899	0.390688	0.366411	0.764123	0.900576	0.0549212	0.2298	0.300594	-0.438874	-0.444302	-0.022727	0.187006	0.421818	-0.0748127	0.352475	-0.32454	0.650536	-0.300361	0.0198895
n1701	5.08206	-	320.143	0.0399089	-0.163093	-0.203212	-0.257867	-0.0966781	-0.0473268	-0.693136	-0.467813	-0.550216	-0.0152338	0.136848	-0.264529	0.323165	-0.0442626	0.191923	0.0478202	-0.421865	0.0240157	-0.022805	-0.236231	0.144922	0.00763908	-0.793411	-0.358774	0.204804	-0.206128	0.198799	0.259153	0.41404	0.324357	-0.108158	0.0370578	0.151277	-0.252203	0.154523	0.0508011	-0.152403	0.14224	0.203683	-0.427189	-0.0401966	0.360828	0.37772	0.407779	0.368536	0.186579
n1702	5.12158	-	320.153	-0.503977	-0.38674	-0.355491	-0.588987	-0.514922	-0.444134	-0.616325	-0.64412	-0.915715	-0.245941	-0.185145	-0.503784	0.523431	0.351607	0.460626	-0.269624	-0.676243	0.363626	-0.284196	-0.34526	-0.410034	-0.327814	-0.601324	-0.327273	0.309649	0.438728	0.822971	-0.277653	0.503831	0.556742	-0.195934	-0.16594	0.385402	-0.612026	0.557276	0.598704	-0.260172	-0.239462	-0.32328	-0.480777	0.888344	0.842504	0.699151	0.842978	0.618536	0.614041
n1706	4.26859	-	321.049	0.189266	-0.192131	-1.17211	-0.0617077	-0.103865	-0.201945	-1.02704	-1.25763	-0.212286	0.272683	0.560321	0.136734	0.62503	0.0361493	0.290384	0.212302	-0.122226	-0.1351	0.104126	0.176856	0.112251	0.0124406	-1.35895	-0.0899896	-0.368019	-0.271533	0.385039	0.211191	0.735033	0.550522	0.214435	0.521501	-0.0291689	-0.201201	0.220287	0.133165	-0.0282627	-0.051735	0.0784357	-1.11488	0.150894	0.366411	0.31254	0.44541	0.429875	0.287124
n1707	1.78846	-	321.063	-0.110647	-0.200129	-0.599664	-0.137069	-0.115862	-0.0236709	0.396377	-0.946424	0.0195867	0.355762	0.0574615	0.068724	0.346059	-0.655588	-0.749339	0.644089	-0.214247	-0.60235	-0.220324	-0.107064	-0.437439	0.40504	0.622192	-0.0159602	-0.414614	-0.779888	-0.531485	0.0878138	0.769953	0.601302	1.24002	1.2172	0.045909	0.152063	0.207141	-0.517354	-0.465337	-0.0197548	0.277193	0.509117	-0.0580776	0.62122	-0.455972	0.81374	-0.37565	-0.0467974
n1708	2.05689	-	321.063	0.192311	0.921733	1.09181	0.541781	0.293664	0.830455	0.645885	0.471701	-0.0117435	-0.798107	0.409312	-0.360778	-0.546862	-1.26568	-0.159875	-0.292179	-0.400521	-0.912507	0.938927	1.03905	0.699985	-0.788205	1.05659	0.88354	1.37706	0.939423	-0.0683492	-0.849005	-0.162451	-0.361697	-0.11531	0.524021	-0.757408	0.559481	-0.359538	0.36888	0.498913	0.547763	-0.600135	-0.419829	-0.850283	-0.580671	-0.0825647	-0.434871	-0.925836	-0.838456
n1711	1.82355	-	321.094	0.612016	0.510147	0.260499	-0.388782	-0.393722	-0.811431	0.531853	-0.272352	0.27066	0.531886	-0.517556	-0.842361	0.416408	0.0450858	-0.340691	-0.124358	0.083766	-0.571682	0.348405	-0.891012	-0.486079	-0.725795	0.431969	0.303569	0.0394912	-0.137923	-0.385493	0.311019	0.716203	-0.627701	0.965258	-0.4671	-0.562224	0.499666	-0.982494	0.280326	0.06199	0.335468	0.614961	-0.744262	0.197118	0.593114	-0.0302021	0.770368	0.0281952	0.226702
n1713	5.40509	-	321.155	0.108737	-0.727131	-0.659051	-0.589955	-0.838158	-0.769373	-0.955967	-1.38311	-1.02187	0.000606708	0.0768226	-0.276551	0.166168	0.134798	0.180206	-0.0750983	-0.670751	0.555829	-0.0970379	-0.00991313	-0.00567751	-0.117553	-1.32757	-0.429118	0.103171	0.0676177	0.799455	0.278353	0.341368	0.429696	0.0596454	0.377327	0.253313	-0.34881	0.920405	0.532027	0.148596	0.221246	0.188542	-1.0122	0.284727	1.02255	0.591369	0.643664	0.649652	0.735096
n1715	1.74859	-	322.035	-0.0505714	-0.218068	-0.443939	-0.167288	-0.0993974	-0.538381	-0.38953	-0.402021	1.55857	0.762318	-0.354039	0.990313	0.12556	0.491174	0.19254	0.0391819	0.738904	-0.44796	-0.249698	-0.272516	-0.0641756	-0.343156	-0.505123	-0.514493	-0.424669	0.845017	-0.0671424	0.0716179	0.30252	-0.0253479	0.95424	0.699073	-0.460299	-0.153557	-0.376458	-0.389004	-0.386779	-0.253912	-0.452869	-0.640345	0.64518	0.000138367	0.0959794	-0.174859	0.29865	-0.206672
n1716	1.70964	-	322.044	0.563449	0.236344	-0.282157	0.30361	0.488922	-0.587255	-0.233352	-0.275207	0.693456	0.437527	0.119325	0.388766	0.450008	0.270282	0.0477381	-0.0402592	0.550732	-0.279424	0.132661	0.146294	0.587184	-0.0243585	-0.593758	-0.363845	-0.319948	-0.177479	0.092888	-0.0713949	0.383026	0.279942	-0.25629	0.0118394	-0.334045	0.3749	-0.159545	-0.114863	-0.193517	0.228922	-0.35872	-0.768739	0.0150148	-0.464009	0.580914	-0.336122	-0.158648	-0.288158
n1717	1.78985	-	322.066	-0.190721	-0.18218	-0.406003	0.061485	-0.00894824	-0.0158188	0.299769	-0.558954	0.0487659	0.264223	0.129551	-0.00387993	0.270544	-0.443049	-0.356054	0.283645	-0.180439	-0.292354	-0.211509	0.085905	-0.419706	0.236271	0.285164	0.0410585	-0.0847126	-0.479019	-0.375413	0.304201	0.381329	0.316313	0.681821	0.633234	-0.101698	0.0556559	0.675041	-0.396529	-0.409014	-0.0587845	0.125839	0.267428	0.0202229	0.372711	-0.432409	0.52606	-0.0635733	-0.0266417
n1718	1.89044	-	322.078	1.70853	0.047982	-0.35257	0.494993	0.632189	0.352431	0.518991	0.762349	-0.400544	-0.223847	0.501876	0.316453	-0.786938	-0.258231	-0.27268	0.809182	-0.251174	0.205993	-0.188361	0.336255	0.349069	0.29009	0.619596	-0.261451	0.215008	-0.320875	-0.0222284	-0.0150102	-0.398241	-0.0508989	-0.752411	0.624329	0.249262	-0.880893	0.182711	0.240718	-0.327177	0.545181	-0.190914	-0.137699	-1.26473	-0.0748425	-0.606485	-0.239937	-0.696644	-0.396276
n1719	1.65441	-	322.082	-0.325838	-0.533795	-0.29283	-0.446333	-0.439543	-0.465668	-0.229503	1.07329	-0.0510057	0.189049	-0.266682	-0.132777	0.189756	0.0466657	-0.226402	-0.359178	0.225977	-0.157306	0.164131	-0.290229	-0.34524	-0.25416	0.638593	-0.888015	-0.252351	-0.259573	-0.0714242	-0.0297814	-0.00448632	0.0864041	0.830829	0.433885	-0.0700718	-0.294266	0.333199	0.0575375	0.00205035	-0.0742363	0.113011	-0.0345621	0.0395102	0.650211	-0.139077	0.542645	0.115197	0.482769
n1720	2.03961	-	322.086	-0.291226	0.397314	0.579433	-0.0513253	-0.291176	0.254789	0.140168	-0.0406985	-0.617709	-0.148919	-0.155606	-0.855288	-0.211277	-0.106646	-0.76611	-0.752398	-0.963166	0.58105	0.326521	0.480528	0.0486222	0.533818	0.385369	0.302839	0.806667	0.316114	-0.726173	0.0422915	-0.151054	-0.0592619	0.187083	-0.0719013	0.981098	-0.031731	0.887345	-0.178538	-0.107677	0.058703	0.551662	0.538874	-0.41671	-0.182648	-0.633454	-0.0569939	-0.339471	-0.176197
n1721	5.41118	-	322.159	0.0699788	-0.428796	-0.301451	-0.314223	-0.388572	-0.432622	-0.821577	-0.783843	-0.337083	0.00680673	0.097702	-0.160076	0.162657	0.139656	0.154889	0.0267832	-0.252176	0.331936	-0.0260984	0.0863961	0.0202567	-0.0277375	-0.812327	-0.546814	0.114499	0.0570883	0.491087	0.233207	0.165363	0.259324	0.0960598	0.22698	0.00659758	-1.69915	0.612224	0.30753	0.178684	0.252709	0.172615	-0.143862	0.0941751	0.691862	0.361537	0.388215	0.428114	0.391514
n1723	3.98387	-	323.028	0.606724	-0.233648	-0.823105	-0.133035	0.521148	-0.337726	-0.986447	0.12889	0.313871	0.333255	0.195264	0.40792	0.424659	0.428114	0.568505	0.0065504	0.473482	0.479441	0.151938	0.478119	0.976934	-0.0160023	-0.515209	-0.421332	0.00483685	-0.174557	0.771627	-0.143246	1.48988	0.794544	0.0563673	0.413081	-0.443356	0.294775	-0.564908	-0.227088	-0.143493	-0.274235	-1.0324	-1.38423	-0.249399	-0.526663	0.582234	-0.630537	0.295963	-0.335466
n1724	3.98884	-	323.029	0.656832	0.240088	-1.87122	0.201417	0.649795	0.07588	-1.96338	0.351659	0.37214	0.444942	-1.46032	0.465256	0.597552	0.601331	0.512334	-1.49198	0.622516	0.447081	0.390215	0.578222	0.936665	0.263109	-0.0231954	0.0110255	0.313204	0.183722	0.80998	0.202226	1.26222	0.830879	0.324522	0.568487	0.0924438	0.48586	-1.7368	0.101912	0.175725	0.0838981	-0.383877	-2.13946	0.11463	-1.85452	0.66487	-1.92385	0.482825	0.206152
n1728	1.65453	-	323.079	-0.460143	-0.638101	-0.384969	-0.504053	-0.411164	-0.353229	-0.277511	-0.65053	0.0875195	0.262249	-0.3278	0.0640902	0.377957	0.109062	-0.284786	-0.189817	-0.366441	-0.164426	-0.337978	-0.47052	-0.473735	-0.267256	-0.428375	-0.3844	-0.210362	-0.302154	0.0896518	-0.0432938	0.200474	0.274263	1.18989	0.792615	-0.180308	-0.289412	0.545712	0.121379	0.0298138	-0.111964	0.296215	-0.223489	0.0429289	1.20687	-0.226494	0.799535	0.289168	0.880876
n1729	2.03167	-	323.087	0.757747	0.585015	0.590785	-0.283055	-0.308268	0.453995	-0.2146	0.24148	-0.407204	-0.367014	-0.315466	-0.515062	-0.415781	0.341243	-0.482893	-0.370425	-0.553522	0.558596	0.538288	0.471049	-0.323875	0.534972	0.524645	-0.361759	0.673566	0.518874	-0.4626	0.35933	-0.346183	-0.438304	-0.378831	-0.325624	0.823071	-0.377528	0.681147	-0.364101	-0.373681	-0.297187	0.45859	0.623108	-0.558933	0.329659	-0.612189	0.303743	-0.531605	-0.396537
n1733	6.78554	-	323.881	1.17236	0.0851931	0.149883	0.874794	0.799578	0.745349	0.0389422	1.07859	-0.184698	0.818755	-0.109076	0.0488941	0.788302	-0.0177953	-0.014968	-0.215307	-0.705238	-0.249266	0.00506016	-0.0190227	-0.255249	-0.0495955	-0.070808	0.963042	-0.250485	-0.344784	-0.277157	-0.227059	0.118923	-0.211727	0.102664	-0.0581276	-0.0963518	-0.406139	-0.0645805	-0.329295	-0.173009	-0.313281	-0.388195	-0.285811	-0.314185	-0.346844	-0.362613	-0.24239	-0.294486	-0.263471
n1734	3.32248	-	324.026	0.613348	0.0114521	-1.09882	0.392622	0.49744	-0.969348	-0.883927	-0.36451	0.0139122	0.270533	-0.404679	0.152327	0.231855	0.634902	0.207875	0.582777	-0.916469	0.371748	0.305442	0.322425	-0.126156	0.040431	1.11608	0.254711	-0.305381	-1.03386	0.167246	-0.120329	0.522376	0.515136	0.0585717	0.384106	-0.34235	0.226651	-0.346857	-0.922837	0.2828	0.102384	0.214479	-0.565115	-0.961713	0.459286	0.533054	0.360154	-0.00999012	-0.262716
n1737	1.65431	-	324.082	-0.143122	-0.248956	-0.325267	-0.274583	-0.202252	-0.185284	-0.268356	-0.261626	-0.0652851	0.684435	-0.282933	-0.174998	-0.0902978	-0.190683	-0.225994	-0.248356	-0.285288	-0.0608004	-0.235158	-0.218457	-0.256388	-0.150687	-0.264252	-0.252318	-0.0911748	-0.269061	-0.076126	-0.120519	-0.0952855	-0.0888704	0.970712	0.783254	-0.158758	-0.208271	0.677699	-0.187002	-0.132744	-0.126665	-0.169391	-0.0974345	-0.13449	1.07642	-0.103574	0.75337	-0.155731	0.850334
n1738	3.55254	-	324.138	0.216971	0.21396	0.303534	-0.635141	-0.702937	0.317621	-0.584911	0.11179	-0.909291	-0.845292	0.0443203	-0.748789	0.175484	-0.658625	-0.729651	-0.742047	-0.767004	0.781391	-0.548657	0.460574	0.136028	0.333504	-0.559532	0.16946	0.532609	0.40526	0.236778	0.340327	0.0114534	-0.665268	-0.627601	0.153854	0.350411	0.144877	0.729276	0.345667	0.454629	0.232301	0.335832	-0.69942	0.300949	0.426943	-0.00905136	0.375092	0.366121	0.527654
n1740	8.1511	-	324.94	-0.184734	-0.0990362	-0.182284	-0.14395	0.00537927	-0.197939	-0.052246	-0.202756	0.0569295	-0.172964	-0.107066	-0.138164	-0.0273104	-0.120855	-0.184891	-0.0654479	-0.086353	-0.109907	-0.0729925	-0.0615276	0.810583	0.115489	0.0240831	0.946969	-0.180093	-0.165008	-0.286317	-0.154448	0.7937	-0.0280077	-0.104332	-0.0406415	0.918327	0.00494163	-0.162903	-0.11044	-0.0957122	-0.0483919	-0.0594251	-0.138041	1.02602	-0.182298	-0.122418	0.00419273	-0.20973	-0.122592
n1742	3.32108	-	325.033	0.519272	0.214929	0.126118	-0.636662	0.323988	-0.827345	-0.983252	-0.71473	0.0430824	0.364503	-0.507257	1.00518	-0.843651	-0.327864	0.365673	1.0718	0.491064	0.323209	0.252982	0.955667	-0.0232135	-0.717365	0.140231	-0.66793	0.0772513	0.664791	-0.322795	-0.151349	0.582254	1.06333	0.95854	0.581011	-1.06074	-1.05927	0.722625	0.829488	0.664522	-0.584676	-0.0147252	0.224222	0.379995	-0.712702	-0.825937	0.369518	-0.881811	-0.67748
n1743	1.78897	-	325.041	0.0381077	-0.0549189	0.281993	0.0172101	0.161622	0.0974906	0.0859043	0.377961	0.37384	-0.0209607	0.143329	-0.199042	0.282043	0.674951	0.158831	0.135552	0.0684281	0.0136088	-1.02934	0.000150096	0.174779	0.0304027	-0.10223	0.202794	0.0860517	-0.236022	-1.12149	-0.0507024	0.129619	-0.0527312	0.737902	-0.136586	0.148301	0.267724	-0.0132703	-0.123554	0.190388	-0.150913	-0.070271	0.282458	0.131204	0.0176548	0.230154	-0.140832	-0.0318511	-0.0408733
n1746	1.66785	-	325.077	-0.341333	-0.306362	-0.302505	-0.939106	-0.246161	-0.444104	-0.0696389	-0.4355	0.74503	0.358549	0.0630658	0.633444	0.484779	0.380092	0.277168	0.324173	0.351446	-0.156356	-0.22537	-0.300311	-0.248625	-0.411501	-0.0368895	-0.326395	-0.230885	-0.164836	-0.0423517	0.0387014	0.286375	0.125062	0.33027	0.0648656	-0.294012	-0.145674	-0.412482	-0.544287	-0.237567	-0.0211	-0.308099	-0.0536739	0.759403	0.418667	0.259153	0.221183	0.533413	0.0895929
n1747	3.86866	-	325.069	0.538015	-0.0954754	-1.28926	0.00655802	-0.0709061	0.31592	0.0196184	-0.259647	0.0119322	0.683992	0.33568	-0.0491105	0.530568	-0.275921	-0.112217	-0.0812558	-0.352296	0.0498241	-0.138803	-0.0246101	-0.0880362	0.253566	-0.162989	-0.181565	-0.455383	-0.431454	-0.297479	0.370567	0.295511	0.358701	0.363797	0.576454	0.277838	-0.383367	0.542788	-0.0923105	-0.00809832	0.0820124	0.434821	-0.141094	-1.18853	0.083572	-0.290502	0.513659	0.0836353	0.0775517
n1749	5.01141	-	325.093	-0.140712	0.572465	1.03778	0.93068	0.130602	-0.0964556	0.692345	0.881449	-2.26755	-1.26259	0.0518503	-0.630144	0.211523	0.1124	-1.82804	-1.08099	-0.260766	1.75964	-1.36862	-1.1026	-0.355842	-0.338583	1.06552	0.590626	1.63378	0.789241	-0.480507	0.317097	-0.338761	-0.934766	-0.931462	-0.291706	-0.429504	-0.932753	-0.272753	-0.956946	0.259165	1.13145	0.758344	1.16924	0.23715	0.940888	0.163561	0.48532	0.722327	0.825985
n1750	3.25299	-	325.114	0.393447	0.118656	0.0487456	1.28079	0.449613	0.0901336	1.02029	0.519535	-0.343427	-0.16813	-0.32537	-0.0460048	-0.363091	-0.191939	-0.497635	-0.425896	-0.352388	1.23259	-0.285964	0.347451	-0.162131	-0.0270388	1.15774	-0.198155	0.454977	-0.0348593	-0.695345	0.0519266	-0.668336	-0.665563	-0.521783	-0.0103479	0.0967721	0.422789	0.300596	0.0911886	0.512138	0.808522	0.234908	0.845411	-0.574692	-0.479551	-0.664978	-0.475269	-0.5799	-0.432759
n1751	1.75074	-	325.114	0.195358	0.255207	0.273592	0.358336	0.202149	0.0920567	0.501791	0.196734	-0.19272	0.122556	-0.0792406	-0.672924	-0.65052	-0.200491	-0.19307	-0.754728	-0.792986	0.510489	-0.024466	0.328555	0.296821	-0.000800657	0.82876	-0.707988	0.408113	0.0452582	-0.176875	0.194365	-0.0909497	-0.024702	-0.695816	-0.713614	0.298063	0.179585	0.486046	0.0992228	0.397643	0.529468	0.322908	0.475899	-0.606316	0.132134	-0.727797	0.228904	0.0133672	-0.0375064
n1753	4.8963	-	325.15	8.6e-05	-0.172	-0.42	0.162	-0.0106	-0.186	0.122	-0.0849	0.832	0.351	0.165	0.777	-0.0498	0.555	0.622	0.871	0.416	-0.446	-0.502	-0.414	-0.645	-0.498	-0.252	-1.02	-0.611	-0.531	-0.0874	0.103	-0.00283	0.315	0.789	0.739	-0.169	-0.28	-0.199	-0.381	-0.71	-0.0866	-0.312	-0.341	-0.446	0.291	-0.101	0.219	0.234	0.145
n1754	9.63346	-	325.165	-0.474102	-0.485795	-0.416445	-0.509772	1.18098	-0.436619	-0.21037	0.484985	-0.422068	-0.414002	-0.495592	-0.411154	-0.360139	-0.164884	1.62476	-0.344821	-0.185065	-0.347305	-0.254186	-0.27614	-0.354727	-0.255391	-0.13804	-0.354977	-0.375495	-0.450218	-0.458858	-0.356247	-0.223826	-0.1892	-0.0963	-0.0818112	-0.408005	-0.218834	-0.230604	-0.474113	1.78953	0.535838	1.92885	2.2691	-0.19182	-0.373557	-0.383473	-0.372303	-0.127235	-0.117019
n1762	9.60612	-	325.202	-0.422626	-0.420223	-0.362526	-0.437549	0.175292	-0.339211	-0.0908178	-0.0931898	-0.368429	-0.351867	-0.440469	-0.348309	-0.303724	-0.271479	0.304487	-0.299094	-0.293	-0.237064	-0.170238	-0.179738	-0.280448	-0.143613	0.03818	-0.257516	-0.275866	-0.398148	-0.669874	-0.280023	-0.142613	-0.106837	-0.00925629	0.00279268	-0.296876	-0.438286	-0.131247	-0.458808	2.09475	0.674479	2.29757	2.68492	-0.408385	-0.280165	-0.332727	-0.414325	-0.0577691	-0.55254
n1763	5.00212	-	326.096	-0.123867	0.5051	0.786803	0.595615	0.0334032	-0.161379	0.493745	0.562097	-1.37681	-0.832596	0.0322222	-0.406435	0.0559037	0.167864	-1.26557	-0.610716	-0.109679	1.35747	-0.914448	-0.820815	-0.290328	-0.236812	0.645838	0.336436	1.19886	0.519799	-0.347402	0.160498	-0.296002	-0.578005	-0.648693	-0.26001	-0.299754	-0.554646	-0.214563	-0.628121	0.15313	0.781118	0.526561	0.774646	0.11607	0.585429	0.135711	0.270879	0.47544	0.523259
n1764	3.44879	-	326.124	0.451432	-0.415432	-0.32443	0.645067	-0.154611	0.577919	1.15024	-0.329929	-0.46099	-0.312393	-0.276844	-0.179448	-0.39588	-0.67845	-0.324678	-0.398222	-0.342974	0.644693	-0.454193	-0.196038	-0.542464	-0.240081	1.21854	-0.363995	-0.120378	-0.466818	0.471677	-0.24514	-0.430522	-0.309188	-0.342976	0.619909	0.689909	-0.330089	-0.101781	0.234759	-0.297754	0.344201	-0.0375702	1.18056	-0.546481	1.19598	-0.412101	0.611185	-0.358503	-0.184277
n1767	9.66791	-	326.187	-0.469824	-0.466648	-0.436697	-0.451929	-0.243341	-0.399195	-0.335164	-0.310834	-0.428564	-0.425789	-0.480897	-0.437421	-0.447033	-0.432496	-0.225868	0.30349	0.486412	-0.374524	-0.32495	-0.372052	-0.386728	-0.342962	-0.204689	-0.420859	-0.393826	0.0592774	-0.469442	-0.396872	-0.327535	0.334888	-0.295561	0.572875	-0.442668	-0.344821	-0.342857	-0.472298	1.69454	0.872142	1.87829	2.78106	0.359687	-0.439297	-0.425735	-0.396369	0.33326	0.27834
n1770	4.02088	-	326.208	0.249243	0.781237	0.19848	0.575375	0.608561	0.499726	0.24573	0.392193	0.396774	0.35469	0.256034	0.349351	0.262504	0.204648	0.0467014	0.24557	-0.685937	0.271101	0.361826	0.375996	0.487601	0.447303	0.45775	0.199107	0.149694	0.0750754	0.197767	0.226163	0.150918	0.540655	0.566194	0.521208	-0.609394	-0.611749	-0.642898	-0.154978	-0.670938	-0.826014	-0.751058	-0.624756	-0.184104	-0.784028	-0.781483	-0.821126	-0.173494	-0.708511
n1771	10.225	-	326.205	-0.433972	-0.45035	-0.430958	0.316904	0.100722	-0.223496	-0.100545	0.387991	-0.382339	-0.34432	-0.428832	0.0498142	-0.329857	-0.283075	-0.353499	0.0740751	0.895859	-0.324508	-0.143945	-0.0116716	-0.295192	-0.160565	0.0367812	0.137651	-0.16591	-0.388986	0.0619975	-0.292779	-0.11901	-0.0205592	0.0650014	0.109733	-0.443098	0.745833	-0.045376	0.410814	0.508848	0.147816	0.285455	0.202751	0.682196	0.336373	-0.324726	0.418122	-0.0229186	0.363562
n1774	1.8179	-	327.056	0.499276	0.504629	-0.305491	0.177786	0.44686	0.280604	0.60294	0.755269	0.737356	-0.321026	-0.193063	0.530527	-0.380739	-0.277998	0.404808	0.973672	-0.197025	-0.282463	-0.254973	-0.21045	0.727415	-0.227881	0.684253	0.597683	-0.3723	-0.353098	-0.32963	-0.331603	-0.215388	0.15583	-0.277958	-0.240961	-0.207574	0.421992	-0.421725	-0.431683	-0.297455	-0.31898	-0.315123	-0.155812	0.405053	-0.316691	-0.338446	-0.235878	-0.228731	-0.331112
n1776	1.6678	-	327.093	-0.178165	-0.204964	-0.133566	-0.182299	-0.075914	-0.18167	0.255016	-0.0600634	0.308404	0.157151	0.0733425	0.370551	0.0428598	0.175422	-0.0147186	0.165102	0.0483175	-0.0719466	-0.491737	-0.0479095	-1.13727	-0.167359	-0.149155	-0.0701948	-0.117603	-0.159274	0.217209	0.0181463	0.291425	0.0425001	0.144698	0.175453	-0.0612673	-0.317002	-0.199553	-0.233565	-0.158612	0.14606	0.134846	-0.0541464	0.300092	0.468292	-0.0644322	-0.195412	0.505416	-0.0146063
n1778	4.66755	-	327.108	0.770351	0.577835	0.00935286	1.23263	0.864347	0.715101	0.621772	0.52115	0.434805	0.296228	-0.542542	0.0486628	0.0994755	-0.270823	-1.09903	-0.197425	0.288662	-0.521653	-0.147791	0.308164	0.27187	0.17682	0.491758	0.172661	-0.101754	-0.302504	-0.449301	0.0660354	-0.455325	-1.177	-0.478041	-0.0949755	0.190354	0.483022	0.651455	0.0452297	0.042489	0.364366	-0.0757663	0.575797	-1.15246	0.0922274	-1.03086	-0.931433	-0.250234	-0.0792036
n1779	5.53318	-	327.108	-0.0712472	-0.387229	-0.350635	-0.327105	-0.261059	-0.199965	-0.195849	-0.395983	-0.491486	-0.341923	0.543095	-0.32007	-0.167903	-0.262733	-0.260394	-0.266024	-0.275698	0.662794	-0.218323	-0.187243	-0.247283	-0.149847	-0.322058	-0.185791	-0.172674	0.555474	0.445286	0.922984	-0.219643	0.502142	-0.380138	-0.296954	-0.104632	-0.283307	-0.136623	0.824209	0.619648	-0.0253279	0.00401419	-0.051465	-0.314553	0.735593	0.544161	0.679587	-0.124211	-0.175518
n1785	2.22063	-	327.824	0.0081091	0.0398099	0.123356	-0.323739	0.152527	-0.0617675	0.338067	0.235553	0.372247	-0.103097	0.0381193	-0.231282	0.151352	-0.0484903	-0.261312	-0.00908893	-0.16084	-0.0412029	0.225554	0.115709	-0.0253609	0.268973	0.649765	0.292263	-0.071811	-1.03724	-0.295075	-0.0842041	-0.0756945	-0.122095	-0.0958635	-0.156277	0.34731	0.10226	0.274907	-0.254312	0.0644724	-0.257478	0.218355	0.463393	0.0194626	-0.27331	-0.210862	0.203371	-0.186265	-0.284295
n1787	3.31028	-	328.045	0.438486	-0.689934	0.0835112	-0.0419506	-0.86501	0.14864	0.0395134	-0.657095	-0.891745	0.186827	-0.716958	-0.890438	0.204041	-0.822331	-0.761904	-0.840722	-0.736416	0.414121	0.365731	0.51315	0.7945	0.628251	1.11695	0.0724463	1.06272	-0.192401	0.557917	0.112527	0.240144	0.651279	-0.00699675	0.294203	0.76916	-0.955279	0.22532	0.354648	0.0291403	-0.776618	0.055969	0.725453	0.0278512	0.257063	0.113402	-0.633523	0.299988	0.0588332
n179	2.37808	-	113.014	0.556247	0.192226	-0.200112	0.216847	0.441643	-0.110632	0.28619	0.504536	0.307609	-0.14072	0.165099	-0.446795	-0.577513	0.0742632	0.282791	0.304039	0.0165947	-0.252227	0.0984613	-0.14958	-0.286293	0.0639564	0.387098	0.28571	-0.252407	-0.237969	-0.580856	-0.0929876	-0.043002	-0.361493	-0.489595	-0.199303	-0.174987	0.463349	-0.329209	0.0758137	-0.0787212	0.502448	-0.084745	0.13478	-0.00844329	-0.172691	0.0863178	0.171558	-0.0403802	-0.204948
n1790	7.13055	-	328.119	-0.807674	0.749761	0.69011	1.92344	-0.384263	0.708398	0.505109	0.0545294	2.94261	2.56796	-0.960877	0.845642	-0.907491	-0.721942	-1.15405	0.590716	-0.301548	-0.748556	0.256313	0.385015	1.49913	0.52216	-0.885404	0.469886	-0.0887467	-0.14286	0.797754	1.24708	-1.63179	-1.00741	-0.461946	-0.938336	-0.583058	2.31515	-0.945143	0.895771	-0.147204	-0.673243	0.138092	-0.818473	-1.06348	-0.564565	-0.546321	-0.680919	-0.419509	-0.847219
n1791	7.87303	-	328.119	-0.367549	-0.321085	-0.135539	-0.175087	0.99391	0.343672	-0.152834	1.06414	0.236447	-0.00131169	-0.661622	-0.0109558	0.720428	1.64756	-0.655441	-0.222329	-0.784713	-0.784836	-0.341008	-0.188195	1.84256	0.29764	-0.643544	-0.0874694	-0.182732	1.38657	0.140521	-0.0971496	0.489964	0.590674	1.33246	1.22062	-0.537031	0.111643	-0.782866	-0.248169	-0.41447	-0.427146	-0.527456	-0.649076	-0.277556	-0.335757	-0.283331	-0.493791	-0.26594	-0.392674
n1794	4.22727	-	328.224	-0.0144151	0.381018	0.174757	0.227772	0.506133	0.77256	0.121152	0.498818	0.0104003	0.494803	0.290958	-0.256647	0.33696	0.0123267	0.0598391	0.0166471	-0.490299	0.385971	0.456376	0.420305	0.481472	0.294839	0.0241623	0.254633	-0.108733	-0.082345	0.200383	-0.122036	-0.00826307	0.848346	0.509661	0.275222	-0.320823	-0.502314	0.0904162	-0.311497	-0.0733905	-0.995105	-0.58044	-0.571979	-0.190407	-0.330032	-0.600606	-0.464986	-0.518319	-0.358871
n1795	10.101	-	328.221	-0.119874	-0.170394	-0.209527	-0.062407	-0.0410684	2.23231	-0.0599202	1.73433	-0.0127186	-0.000700067	-0.144832	-0.120337	-0.242308	0.114594	-0.381186	0.0231421	0.0895192	-0.0423116	-0.0828886	-0.154114	-0.0825732	-0.0813502	-0.053588	0.0292781	-0.060082	-0.419832	-0.21546	-0.147239	-0.108023	-0.0948569	-0.203238	-0.184426	-0.160536	0.380113	-0.442798	-0.0696133	0.119349	-0.161831	0.0719068	0.212409	0.00737311	0.17334	-0.259218	-0.0255086	-0.26351	-0.0547813
n1797	9.82631	-	329.019	0.350983	0.341184	0.308666	0.203989	0.111716	-0.103923	-1.19358	0.282552	0.507719	0.335726	0.441926	0.451056	0.506953	0.334858	0.344394	0.371472	-0.478095	-0.639619	0.155223	0.188176	0.136103	0.19128	-1.11749	-0.0256883	-0.172763	0.132607	0.0745435	0.238823	0.534809	0.463492	0.307547	0.458404	-0.947348	-0.781168	-0.805891	0.112216	-0.585733	0.262638	-0.805125	-1.35892	0.427214	0.284708	0.344302	0.414154	0.259633	-0.549088
n1798	3.35378	-	329.087	-0.328464	-0.360799	-0.259897	-0.481026	-0.204668	-0.0644102	-0.0544552	-0.677912	-0.572187	0.174118	0.196252	-0.188353	0.416398	-0.404105	-0.312415	-0.592664	-0.821978	0.574305	-0.176549	-0.125999	-0.45638	0.0256899	-0.0164391	-0.449123	0.0807072	-0.0227483	-0.0324801	0.40134	0.184378	-0.0404101	0.15961	0.506765	0.0495765	-0.0215481	0.960851	-0.152208	0.0779623	-0.197041	0.406345	0.178031	0.251899	1.10869	-0.317347	0.805096	0.186733	0.517939
n1799	5.89188	-	329.087	-0.973761	0.0227085	-0.201046	-0.429944	-0.0138978	0.0497976	-0.952823	0.00448401	-1.03459	-0.997958	-0.123215	-0.903218	0.431545	0.331078	0.0720439	-0.875514	-0.855993	0.0896584	-0.102989	0.0346986	0.224403	0.121525	-0.0908194	-0.0563445	-0.00968212	0.136615	0.232472	-0.0756944	0.554295	0.52961	0.523685	0.514385	0.015646	-0.194358	0.318203	-0.168183	0.195496	-0.170266	-0.0480797	-0.282736	0.869747	0.774997	0.271427	0.325861	0.528127	0.359042
n180	1.66783	-	113.025	-0.000935814	0.0335693	-0.242463	-0.0186499	0.342092	0.146416	0.85627	-0.052271	0.123238	-0.486646	0.146996	0.045271	0.134331	-0.406124	-0.0262196	0.571701	0.600135	-0.278107	0.0476471	0.357554	-0.0519996	0.290987	0.956939	0.0691818	-0.370377	-0.635804	-0.544278	-0.175861	0.328949	0.201355	0.12109	0.320844	-0.0149498	0.684394	-0.45412	-0.54774	-0.440281	-0.393372	0.0774433	0.573049	-0.0802144	0.141104	-0.360553	0.31969	-0.557076	-0.306862
n1800	4.02103	-	329.087	-0.273569	-0.904339	-0.97532	-0.829154	-0.883347	0.201038	0.19498	0.633243	-0.0672306	0.268492	-0.952175	0.40424	0.321227	0.294024	0.141828	0.20804	0.216302	-0.743411	0.0122347	-0.0757967	0.341345	0.558203	0.041209	0.435288	0.0795273	0.349195	0.460621	0.830468	0.403538	0.113793	-0.159968	0.393894	0.759532	0.384654	-0.565209	0.470903	0.0330263	0.22056	0.843072	-0.125581	-0.934894	0.124796	-0.203626	-0.711044	0.358422	-0.855798
n1801	4.65383	-	329.088	-0.55199	-0.000417295	0.28636	-0.624138	-0.67469	-0.47554	-0.745728	-0.588242	-0.609542	-0.388393	0.354707	-0.51425	0.90847	-0.487154	-0.549146	-0.565719	-0.776082	0.452078	0.0940559	0.170399	-0.673852	-0.48701	-0.744132	-0.541121	0.270415	0.123333	0.521772	0.268968	0.434354	0.412197	0.751489	0.7836	0.309371	-0.54878	1.22088	-0.394889	0.179256	-0.601801	-0.49395	-0.680416	0.451468	1.35039	0.163183	0.96967	0.485356	0.722174
n1802	5.36599	-	329.087	0.609646	0.0735063	0.122629	0.436898	0.502294	0.545973	0.20459	0.496245	1.1462	0.522125	0.177926	0.726323	-0.40612	0.383482	0.28332	0.683724	1.24204	-0.520329	-0.593436	-0.547447	-0.576998	0.192121	-0.649797	-0.587218	-0.544123	-0.608356	0.90765	-0.454158	-0.388575	-0.421975	-0.406511	0.51836	-0.492776	0.752181	-0.510502	-0.620998	-0.650671	0.0606969	-0.651986	-0.786592	-0.366036	0.783476	-0.354866	-0.340618	0.433216	-0.391543
n1803	3.94723	-	329.1	-0.0812165	0.236595	-0.258242	0.209555	0.0807121	0.268138	0.366139	-0.0340883	-0.955885	-0.392583	-0.279783	-0.484176	0.151377	-0.425091	-0.853088	-0.512588	-0.144558	0.691825	0.00446068	0.172804	-0.0630399	0.165071	0.421011	-0.290718	0.291243	-0.216476	-0.264847	0.201087	-0.050522	0.134035	-0.211074	0.100426	0.105823	-0.1503	0.976985	-0.0277263	0.313615	0.0220886	0.193145	0.558488	-0.0929082	0.324491	-0.362835	0.388112	-0.00610849	0.214451
n1804	7.13432	-	329.122	-0.792267	0.555525	0.494852	1.41913	-0.123951	0.511802	0.380716	0.158714	2.27386	1.91585	-0.616999	0.660879	-0.841329	-0.780266	-0.996541	0.478677	-0.0980368	-0.752382	0.271013	0.387144	1.03253	0.39805	-0.863456	0.372234	0.0474381	0.00891307	0.56942	0.805345	-1.11681	-0.915609	-0.205333	-0.826752	-0.274048	1.65759	-0.838116	0.619732	-0.0238648	-0.30829	0.166983	-0.788131	-0.879114	-0.309952	-0.258614	-0.399033	-0.199173	-0.798261
n1807	10.0191	-	329.231	0.00121501	1.46592	1.40671	-0.423233	-0.483562	0.610774	-0.746498	0.594353	-0.691231	-0.44867	-0.193942	-0.6487	-0.44338	2.37657	-0.244921	-0.118015	0.205971	0.103206	1.72182	-0.179483	-0.236881	-0.192773	-0.339005	0.246627	0.103292	-0.907611	-0.0745997	-0.302321	0.155571	0.197576	0.315454	-0.0404205	2.24737	-2.52713	-0.104771	-2.56931	0.391313	0.176231	0.536907	-2.28904	0.677291	0.545289	0.0523151	-2.56885	-0.032231	2.08777
n1811	3.446	-	330.167	0.276356	0.439385	0.32028	0.2637	0.484123	0.771072	0.196342	0.377821	0.422773	0.412695	0.453342	0.0953242	0.368023	-0.0657089	0.0380748	-0.0107817	-0.138926	0.258467	0.243784	0.344082	0.19594	0.210003	0.0433343	0.00244956	-0.0660636	-0.212063	-0.141888	-0.298259	-0.428938	0.281424	0.0707497	0.00533301	-0.0832839	-0.490925	-0.0867902	0.0691535	0.072645	-0.527622	-0.354426	-0.164504	-0.305675	-0.665977	-0.313334	-0.333871	-0.595513	-0.366898
n1812	1.73729	-	330.167	0.153876	0.469991	0.127656	0.336079	0.529457	0.598791	0.361596	0.454747	0.587889	0.625454	0.376779	0.162814	0.0913444	0.225711	0.239401	0.283502	-0.670359	0.296894	0.23435	0.24492	0.455776	0.293659	0.322985	0.211781	0.11837	0.063918	0.0745505	0.203135	0.0623866	0.463457	0.400565	0.276	0.131259	-0.618539	-0.567849	0.0122767	0.0551739	-0.669538	-0.702117	-0.607947	-0.690885	-0.677898	-0.770876	-0.717979	-0.731791	-0.685211
n1817	1.81431	-	331.028	-0.260927	-0.0378838	-0.0222035	-0.199309	-0.261333	-0.135668	0.0115407	-0.19899	-0.289749	-0.0848965	-0.135257	-0.239029	0.147391	-0.157417	-0.313702	-0.477356	-0.263761	0.0600771	0.0366322	-0.0740156	-0.293783	-0.116923	-0.148736	-0.0846743	0.638063	-0.112293	-0.206309	0.0467822	0.0797399	-0.136659	1.28172	-0.0782278	0.000558205	0.289062	1.02208	-0.00901227	0.025505	-0.0673921	1.0476	0.0431656	0.0463008	0.0690628	-0.175275	0.00842861	-0.110847	-0.0620717
n1819	5.30517	-	331.067	0.798226	-0.00578991	-0.692934	0.0748365	-0.446991	0.829934	0.0690277	-0.558626	-0.483559	0.841287	0.421651	-0.525287	-0.736372	1.23157	-0.335434	-0.522064	-0.520591	0.645795	-0.309609	-0.0171192	0.0682153	-0.108638	0.194078	-0.363606	0.0356107	-0.4124	0.568796	0.400635	0.164313	0.131591	-0.404352	0.0259847	0.106796	-0.484314	0.635589	0.327957	0.176519	0.35642	0.0483578	0.14365	-1.09605	-0.518314	-0.162636	0.789619	0.570525	-0.806454
n1820	5.14841	-	331.103	0.997353	0.105503	-1.12824	0.0724727	-0.0357223	0.00712145	0.171572	-0.958591	-0.748673	1.23463	0.437507	-0.795733	0.0368038	-0.293587	-0.429757	-0.792892	-0.821551	0.873867	-0.542559	-0.140204	0.0372354	-0.247697	0.316096	-0.617726	-0.128002	-0.252433	0.800791	0.384405	0.132131	0.192417	-0.535444	-0.0937139	0.0130732	-0.862785	0.940934	0.33733	0.258977	0.358362	-0.0453956	0.254017	-0.763426	0.428529	-0.387097	0.984058	0.632344	0.768935
n1821	3.38839	-	331.103	-0.23979	0.547088	-0.116774	-0.276477	0.326336	0.31707	-0.147097	0.0650848	-0.114034	-0.499251	0.642125	-0.573524	1.00534	0.81212	-0.0696458	-0.114393	-0.217339	0.0243106	-0.268146	-0.112818	0.551323	0.313407	-0.14625	-0.0127518	-0.143071	-0.172879	-0.409038	-0.491414	0.445219	0.73958	0.00776192	-0.150055	-0.189774	-0.655741	0.0941533	-0.0677692	0.285567	-0.434129	-0.162504	-0.0406102	-0.119339	-0.661565	-0.0634922	-0.184871	-0.151729	0.0201094
n1822	8.57442	-	331.116	-0.0398731	-0.137309	0.0799754	0.0236898	-0.0872948	-0.112227	-0.170129	0.115064	0.133404	-0.193088	-0.185584	-0.0829262	3.19836	0.929662	0.407143	0.234837	-0.0571025	-0.351466	-0.0845057	-0.0377018	0.0684835	-0.187877	-0.0458332	-0.349433	-0.0163265	0.0354863	-0.0620646	-0.164574	-0.0197184	-0.0311334	-0.101218	-0.348301	-0.178112	-0.0956937	-0.142841	-0.192771	-0.350506	-0.185593	0.0135754	-0.173838	-0.193151	-0.0624829	-0.186592	-0.0645025	-0.20381	-0.134871
n1824	9.93497	-	331.249	-0.0955321	0.904287	0.848509	0.648793	0.487536	0.663619	-0.327467	0.169638	-0.328439	0.198405	-0.107459	-0.344431	-0.334778	-0.0820494	-0.33717	-0.0906645	-0.112875	-0.0541983	-0.216035	0.316011	0.784414	-0.0926511	-0.348762	-0.0496454	-0.153389	0.135027	-0.308498	-0.356679	-0.23187	-0.109007	-0.00265613	-0.181769	-0.0102307	0.0969821	-0.373582	0.341129	-0.0467508	-0.167602	0.183448	-0.0254188	0.0254447	0.0876822	-0.175827	-0.0322241	-0.279258	-0.240738
n1826	2.02592	-	332.03	0.48066	0.703783	0.907198	0.551997	0.660713	0.178816	0.313377	1.03339	0.7723	-0.166422	-0.0172764	-0.0712448	-0.329925	0.299937	-0.22345	0.290081	1.06438	-0.549581	0.627457	0.478565	0.360885	-0.00116523	0.077059	0.716745	-0.192034	-0.0553675	0.0361981	-0.273997	-0.602365	-0.60762	-0.676357	-0.603537	-0.5398	0.515796	-1.14102	-0.340956	-0.0925966	0.530013	-0.571781	-0.360547	0.0346952	-0.526352	0.499998	-0.697853	-0.663759	-0.593901
n1831	5.14903	-	332.106	0.66384	0.0591398	-0.793976	0.0368164	0.0394795	-0.00930986	0.13739	-0.688256	-0.475343	0.804822	0.233148	-0.499332	0.0319714	-0.208536	-0.248851	-0.620371	-0.581842	0.518714	-0.317277	-0.122036	-0.0301107	-0.254528	0.25927	-0.470617	-0.0606638	-0.188925	0.477689	0.280558	0.159316	0.169056	-0.341155	0.00613736	0.0205225	-0.492719	0.611213	0.124916	0.157817	0.207252	0.0894545	0.166469	-0.49748	0.385787	-0.16222	0.634156	0.313123	0.474363
n1833	1.73728	-	332.146	-0.12882	0.607717	-0.227146	-0.263612	0.705906	0.473009	-0.0782748	0.654234	0.853505	0.736394	-0.135098	-0.185058	-0.0811272	-0.0758202	-0.128471	-0.0456415	-0.203121	-0.197298	-0.240266	-0.2287	0.675792	-0.0755995	-0.0192307	-0.0730926	-0.317724	-0.234019	0.257407	-0.165754	0.0344878	-0.15932	0.087142	-0.0229084	-0.0840703	0.0115334	-0.141806	-0.218281	-0.11161	-0.0427284	-0.105948	-0.176523	-0.0344685	-0.0195579	-0.16516	-0.13348	-0.178309	-0.190715
n1835	2.02291	-	333.027	0.532793	0.801162	1.06857	0.696957	0.864121	0.199586	0.381257	1.25501	0.885952	-0.20062	-0.0128403	-0.0542904	-0.4896	0.466342	-0.22307	0.106172	1.43456	-0.703207	0.889642	0.642834	0.581399	0.138261	0.152746	1.0695	-0.12419	-0.0580139	0.16871	-0.271224	-0.736669	-0.846214	-0.955592	-0.841125	-0.743819	0.672977	-1.65033	-0.349464	-0.072253	0.760473	-0.780921	-0.494264	0.0340747	-0.65389	0.645681	-0.957079	-0.813032	-0.749123
n1836	2.35676	-	333.059	1.34298	0.8174	0.481564	1.00476	1.36915	0.97123	1.15072	0.820415	-0.448703	-0.658069	-0.183223	0.0347329	-0.0378801	-0.455441	-0.407951	1.14396	0.723613	-0.333495	-0.12248	0.307552	0.106653	0.492274	0.094306	0.27383	-0.347376	-0.706316	0.147314	-0.968535	-0.890655	-1.05869	-1.19955	-0.199098	-0.412319	0.228367	0.0949895	0.289136	0.0611365	0.032186	0.476189	-0.0105804	0.0105498	-0.713917	0.22937	-0.128893	-1.14462	-0.865745
n1837	1.77504	-	333.063	-0.141121	-0.390102	-0.530147	-0.539593	-0.246154	-0.048404	0.0667196	-0.783616	-0.291704	0.33192	-0.0651067	0.0128187	-0.329094	-0.147521	-0.171766	0.270109	-0.074974	-0.427894	-0.180719	-0.326676	-0.407119	0.384296	0.281744	-0.156625	-0.463947	-0.36912	0.0504807	0.202284	0.57035	0.187409	0.417221	0.779785	0.175795	0.150847	0.145389	-0.497841	-0.308824	0.488139	0.274593	0.241489	0.13937	0.408783	-0.110244	0.318201	0.349411	0.313728
n1841	5.00202	-	333.063	0.825994	0.349814	0.111605	0.603521	0.397795	0.790455	0.32136	0.537827	1.07157	0.0989749	0.142555	0.714172	-0.687103	1.09278	0.972863	1.257	0.516239	-0.206936	-0.321264	0.0402173	-0.189019	-0.529714	-0.615214	-0.0866318	-0.275882	-1.27547	-1.0465	-0.0419669	-0.284567	-0.339102	-0.334452	-0.46489	-0.116981	0.281766	-0.596231	-0.934569	0.135139	0.232664	0.543677	-0.449115	0.052882	-0.0200527	0.17784	-0.714892	-0.570281	-0.826207
n1842	8.89064	-	333.061	0.0791564	0.324051	0.00669957	-0.277099	-0.250703	-0.201548	-1.29477	-0.154551	0.0837503	0.302297	0.867328	0.236797	0.277733	0.586004	0.259825	0.342816	-0.104714	-0.177362	-0.171397	-0.209017	0.00158933	-0.335185	-1.21126	-0.185935	-0.51851	0.431032	0.674178	-0.0602632	0.092175	0.38146	0.405456	0.0275109	-1.14625	-1.13446	-0.116	-0.0572985	0.00809052	-0.325758	-1.24201	-1.23556	1.24815	0.795492	0.582139	0.653745	0.234497	0.896495
n1843	5.0232	-	333.119	0.546329	0.00248553	-0.225535	0.0871587	0.315637	0.192071	-0.0547993	-0.0748473	0.428984	-0.000310369	-0.250569	0.352123	0.561621	0.490911	0.329193	0.598069	0.689737	-0.345344	0.127604	-0.0988844	-0.356518	-0.031662	-1.9296	-0.320732	-0.431282	-0.0163868	-0.0748807	0.355767	0.143841	-0.0747206	-0.10945	0.152887	-0.141033	0.598422	0.110011	-0.0757641	-0.107061	0.91415	-0.181848	-1.34544	0.072888	0.169772	0.637547	-0.160188	-1.27135	0.0968898
n1844	5.82802	-	333.155	-0.0495647	-0.0782563	-0.111369	-0.241732	-0.194708	-0.112931	-0.8035	-0.347911	-0.810535	-0.311785	-0.158459	-0.411725	-0.0520728	-0.104118	-0.118719	-0.072504	-0.485485	0.263539	0.0379659	0.073317	0.155324	0.0235173	-0.68578	-0.0491197	0.207586	-0.137123	0.336876	-0.0596211	0.279613	0.154282	0.153683	0.393065	0.346299	-0.514466	0.481937	0.107044	0.169172	0.022641	0.0738506	-0.373531	-0.0100548	0.716559	0.28251	0.143647	0.211252	0.721129
n1845	6.11194	-	333.155	-0.272798	-0.236804	-0.336609	0.869903	-0.236719	0.531717	-0.285042	-0.369082	-0.473323	-0.348495	-0.248692	-0.236251	-0.183919	0.264602	0.723129	-0.338525	0.657513	-0.16413	-0.19291	-0.169532	0.796466	-0.151675	-0.277526	-0.341768	-0.204794	0.405966	0.583801	0.820543	-0.0232665	-0.120482	-0.213326	-0.326613	-0.249786	-0.286834	0.867819	-0.210831	0.677846	-0.213257	-0.294088	-0.345948	-0.275194	-0.207234	0.0587129	-0.267123	0.525506	0.723711
n1847	2.026	-	334.03	0.370388	0.547029	0.667129	0.510417	0.586084	0.0644954	0.221324	0.781791	0.550334	-0.0912825	0.0147028	-0.0216657	-0.282121	0.350693	-0.12358	0.222254	0.777842	-0.46146	0.511182	0.356997	0.367428	0.0769792	0.111686	0.598959	-0.143379	-0.0532974	-0.00900286	-0.225205	-0.335197	-0.613753	-0.51702	-0.512455	-0.391352	0.453595	-0.969603	-0.2851	-0.0844595	0.498913	-0.475663	-0.239359	-0.00150149	-0.456819	0.396065	-0.572275	-0.572477	-0.510247
n1849	1.79222	-	334.046	0.246853	0.392868	-0.249927	0.00530142	0.292658	0.0394909	0.518783	0.137948	-0.0236885	-0.439359	0.38955	0.000815285	-0.394237	-0.225888	-0.0561609	0.939742	0.178015	-0.359071	0.185617	0.254049	0.464729	0.252599	0.928947	0.0874918	-0.309882	-0.437927	-0.426179	-0.201063	0.22335	0.46484	0.183869	-0.156848	0.205538	0.312868	-0.341939	-0.573759	-0.133386	-0.489447	-0.343124	0.349907	0.0158422	-0.13975	-0.288092	0.212651	-0.364935	-0.55321
n185	5.02567	-	113.061	-0.0963647	-0.279	-0.0502275	-0.107144	-0.277071	-0.0319326	-0.307072	0.142267	-0.359483	0.0452523	-0.40086	-0.20799	-0.0245797	0.938378	-0.0743661	-0.0502974	-0.395115	1.19481	-0.0398564	-0.0218092	0.0204117	-0.113817	-0.499611	0.196658	-0.0751674	1.09858	1.25137	-0.0951869	-0.171199	0.846524	1.06228	0.17117	-0.292302	-0.389695	-0.184822	-0.147862	-0.164037	-0.343356	-0.328862	-0.447366	-0.154607	-0.110617	-0.134102	-0.15049	-0.210758	-0.0763587
n1850	3.92756	-	334.046	0.419477	-0.103807	-0.226456	-0.237836	-0.152515	-0.338962	-0.232307	-0.0879048	0.660163	0.00658044	0.593857	0.403617	-0.975583	0.892195	1.36116	0.97152	-0.0490478	-0.454519	-0.179584	-0.0882731	-0.20529	-0.375642	-0.296053	0.0420272	-0.458581	-0.520215	0.418962	-0.117175	0.34103	-0.221509	-0.467421	-0.62557	0.0759283	-0.411286	-1.20456	0.0743933	-0.103848	0.100014	-0.108254	-0.262572	-0.0362292	-0.145688	0.487596	0.109225	0.450136	-0.0608849
n1851	2.08077	-	334.046	0.334036	0.453361	0.582369	0.440215	-0.388848	-0.484544	0.215526	0.666962	0.537777	-0.00436304	0.120533	0.0795747	-0.100121	0.336103	-0.410146	-0.110513	0.539418	-0.214017	0.395651	0.321255	-0.282777	0.131652	0.135166	0.547087	0.0241478	0.0652826	0.0364247	-0.773448	-0.240169	-0.409016	-0.425231	-0.353333	-0.155329	0.344197	-0.595103	-0.165619	0.0802988	0.416853	-0.257041	-0.0699309	0.0515993	-0.236583	0.346514	-0.313655	-0.315967	-0.284541
n1852	5.21658	-	334.066	0.89528	0.136121	-0.337005	0.77254	0.102422	0.271796	-0.344964	0.380105	0.681455	-0.354174	-0.393471	-0.376134	-0.480654	1.16815	0.476067	1.19102	0.0825677	-0.364626	-0.287394	-0.29872	0.715461	-0.399839	-0.516533	-0.340714	-0.437399	0.459603	0.757991	-0.314554	-0.35306	-0.444527	-0.535008	-0.434065	-0.455064	-0.241785	-0.514937	-0.465102	-0.245931	0.665416	-0.237103	-0.543994	-0.358046	-0.332885	0.0331707	-0.352181	0.41641	0.122458
n1854	1.77562	-	334.066	-0.261971	-0.333076	-0.350801	-0.282075	-0.196554	-0.294022	-0.158627	-0.314671	-0.219781	0.627073	-0.132712	-0.193538	-0.213597	0.54549	-0.238895	-0.114119	-0.24916	-0.358145	-0.192684	-0.224341	-0.244125	0.748739	-0.105466	-0.283097	-0.254214	-0.366305	-0.227374	0.562554	-0.0401686	-0.125645	0.794823	0.973611	-0.137347	-0.201362	-0.142211	-0.298825	0.457374	0.750014	-0.143351	-0.198052	-0.258855	-0.0921341	0.46661	-0.15736	0.536645	0.65688
n1855	2.35768	-	334.062	0.79065	0.497693	0.352606	0.542944	0.839342	0.588444	0.72261	0.437791	-0.265162	-0.229833	-0.1863	-0.0570243	-0.0188034	-0.201756	-0.152552	0.787034	0.196704	-0.179418	-0.0569164	0.184506	0.038566	0.220132	0.141939	0.0325846	-0.151661	-0.553883	-0.128235	-0.680039	-0.438679	-0.621951	-0.720387	-0.0223819	-0.18073	0.108324	0.189595	0.17693	0.00145493	0.0617322	0.337632	-0.0440013	0.113218	-0.361086	0.09408	-0.084075	-0.701829	-0.585184
n1856	1.66785	-	334.082	-0.263966	-0.379668	-0.330979	-0.311529	-0.209923	-0.271539	-0.182883	-0.28773	-0.226425	0.277778	-0.225192	-0.166752	0.416421	-0.136812	-0.212841	-0.24621	-0.238925	-0.30469	-0.287843	-0.330921	-0.27525	-0.190793	-0.222469	-0.310372	-0.293423	-0.352509	0.217221	0.0699986	-0.0635527	0.353602	0.605683	0.428357	-0.191641	-0.244642	0.258129	0.371426	0.612892	0.232243	-0.163702	-0.311809	-0.289705	0.705851	-0.172946	0.612696	0.452826	0.879272
n1858	5.00536	-	334.122	0.528615	-0.232692	-0.264492	0.484138	-0.110013	0.560304	-0.167832	-0.0606521	0.082688	-0.207341	-0.26055	0.6181	-0.256327	0.571339	0.406833	0.682194	0.600671	-0.275679	-0.270377	-0.242574	-0.246383	-0.378474	-0.411144	-0.456228	-0.471247	-0.369034	0.290593	-0.278196	-0.264329	0.402357	-0.363984	0.502337	-0.354757	0.732889	-0.276448	0.245121	0.360645	0.781608	-0.167126	-0.389391	-0.313365	-0.192959	0.415747	-0.297131	-0.190809	-0.194703
n1859	5.09639	-	334.177	-0.0655797	0.336007	-0.129678	0.0194977	0.623058	0.576257	0.0164028	0.256804	0.499225	0.173682	0.210207	0.0210259	0.0342633	0.185137	0.267368	0.543335	0.136573	-0.23429	0.365846	0.597659	0.0874881	0.426403	-0.243002	-0.0588663	-0.566893	-0.0200338	-0.0488525	-0.147031	-0.236272	0.245445	0.319832	0.038738	-0.403105	-0.00619621	-0.10346	-0.0994365	-0.0883975	-0.347058	-0.564244	-0.424854	0.107046	-0.1637	-0.264044	-0.505462	-0.484084	-0.211031
n186	1.6678	-	114.028	0.123008	0.131954	-0.239654	0.105334	0.122142	0.241558	0.549659	-0.044112	0.0190639	-0.219244	-0.00292694	0.128951	-0.00624276	-0.256852	-0.370313	0.322322	0.407196	0.0835565	0.234471	0.0986412	-0.104372	-0.102288	0.674718	-0.023368	-0.270267	-0.35776	-0.167565	-0.150434	0.138255	0.0149622	-0.160251	0.102834	0.0164019	0.532582	-0.531455	-0.201203	-0.321314	-0.323313	0.201386	0.363325	0.134643	-0.0257739	-0.507256	0.125426	-0.30686	0.132959
n1861	4.322	-	334.177	-0.324197	0.151379	-0.0834295	-0.121596	0.057983	0.0889456	-0.145966	-0.0314018	-0.0610137	1.00615	-0.0568519	-0.278717	0.107104	-0.103819	-0.322726	-0.101815	-0.38396	0.126672	0.120188	0.0942404	1.00148	0.117727	-0.108782	0.0444485	-0.0500489	-0.0433914	-0.0635913	-0.0401013	-0.00609142	1.22622	1.10524	1.07841	-0.23676	-0.493335	0.0316253	-0.321234	-0.0198862	-0.518976	-0.232174	-0.414851	0.048611	-0.166033	-0.489882	-0.222315	-0.16536	-0.14909
n1862	3.9305	-	335.042	0.746481	-0.0988461	-0.265951	-0.227034	-0.0196104	-0.365389	-0.351361	-0.0115733	1.06167	0.0827603	0.769542	0.7351	-1.3031	0.24558	2.0962	1.21068	-0.0363523	-0.591068	-0.214244	-0.0591289	-0.202637	-0.518454	-0.395691	0.120188	-0.500493	-0.588212	0.737234	-0.0515809	0.609009	-0.245437	-0.598055	-0.785882	0.22476	-0.55405	-1.44082	0.223573	-0.0984229	0.214306	-0.0632664	-0.335141	-0.925764	-0.0990561	-0.175723	0.134259	-0.274543	0.0279529
n1863	1.78932	-	335.042	0.412086	0.586039	-0.480006	0.117384	0.380086	0.142877	0.720142	0.271225	-0.076165	-0.595423	0.511044	-0.0317908	-0.771036	-0.33084	-0.124305	1.35224	0.293675	-0.458088	0.133831	0.396487	0.820937	0.329837	1.42322	0.162478	-0.433592	-0.491163	-0.575476	-0.368298	0.418857	0.544526	0.125515	-0.21411	0.22724	0.360209	-0.451983	-0.675812	-0.317807	-0.668676	-0.369654	0.596306	0.060615	-0.265785	-0.467235	-0.00469083	-0.569918	-0.57166
n1864	2.03958	-	335.031	0.140395	0.238865	0.454921	0.335297	0.239708	0.00682102	0.090271	-0.389026	0.361667	-0.0618437	-0.0462594	-0.0697561	-0.298843	-0.119182	-0.164377	-0.231037	0.449857	-0.240845	0.293722	0.165292	-0.149682	-0.0130202	-0.0797733	0.410678	-0.10916	-0.158653	-0.1059	-0.158918	1.05788	-0.0155066	-0.225471	-0.198157	1.11264	0.113657	-0.43258	-0.192069	-0.119645	0.261021	-0.299297	0.306759	0.121568	-0.485512	0.224147	-0.151963	-0.428273	-0.343893
n1865	6.25977	-	335.041	-0.295524	-0.14477	0.713213	-0.127436	-0.0311082	-0.105237	0.0838783	-0.163245	-0.487818	-0.400637	-0.25738	-0.138016	-0.492034	-0.407534	-0.309547	-0.542719	-0.103689	1.07372	0.83806	-0.118267	0.569437	-0.0284177	0.81599	-0.107935	0.8744	0.787839	-0.198129	-0.255421	0.654245	-0.0603366	-0.197182	-0.273876	-0.137754	-0.155901	-0.121188	-0.159413	0.688605	-0.257802	-0.109113	-0.0716597	-0.0778917	-0.352973	-0.0540088	-0.330736	0.711795	-0.232576
n1866	3.65948	-	335.054	-0.0793894	0.435713	0.203882	-0.19945	-0.458925	0.148677	-0.037495	-0.300859	-0.669178	-0.206331	0.107178	-0.911457	0.387147	-0.436441	-0.97164	-0.831234	-0.614245	0.258688	0.236897	0.264365	-0.0509141	0.144541	0.151641	0.204831	0.161815	0.0686079	-0.109389	-0.0595306	0.102793	0.483373	0.502463	0.362017	0.273703	-0.42798	1.04352	-0.0320057	0.308118	-0.356607	-0.00374891	0.303006	0.1064	0.575504	-0.366182	0.459382	0.00243274	0.100962
n1868	3.4684	-	335.062	-0.0760773	-0.0342973	-0.119561	0.121751	-0.0242072	0.317502	-0.100675	-0.316404	-0.495949	0.132909	-0.0218635	-0.306285	0.319096	-0.086979	-0.251606	-0.435166	-0.643478	0.297539	-0.169399	0.0517128	-0.0134836	0.0928068	0.0996642	-0.268461	0.223027	-0.0314847	0.180743	0.0252085	-0.0677481	-0.0154015	0.141345	-0.279507	0.258387	0.179188	0.367578	0.0697446	-0.400576	0.0198366	0.802697	0.507144	-0.0337034	0.114219	-0.218676	0.120015	-0.429296	-0.121206
n1869	1.66788	-	335.079	-0.170861	-0.518333	-0.330879	-0.436995	-0.223006	-0.341806	-0.328635	-0.354768	-0.0252656	0.237567	-0.159692	0.143186	0.319246	0.190686	-0.0496463	-0.310707	-0.357762	-0.234285	-0.423917	-0.405592	-0.318354	-0.264185	-0.369782	-0.479821	-0.384108	-0.307604	0.00081877	-0.277162	0.128445	0.203803	0.709868	0.543094	0.0258201	-0.0987561	0.398819	0.196965	0.590699	-0.0527442	0.311566	-0.226964	-0.00431885	0.840343	-0.307497	0.426274	0.36312	0.819565
n1871	3.87865	-	335.09	0.394196	-0.307006	-0.579273	-0.184912	-0.133192	0.018837	-0.18008	-0.417444	-0.0168633	0.0836102	0.203158	-0.0688444	0.658071	-0.216012	-0.0520756	-0.157835	-0.324391	0.10495	-0.0165768	-0.223191	-0.250014	0.0671571	-0.0950579	-0.336587	-0.0640292	-0.424339	-0.255915	0.230367	0.229417	0.561434	-0.147033	0.335313	0.103429	-0.292582	0.836672	-0.154117	0.0483702	0.191745	0.201233	0.0477442	0.475047	0.00610237	-0.305528	0.24061	-0.0505175	0.349146
n1872	3.86799	-	335.098	0.757357	-0.216476	-0.761617	-0.0565316	0.00534294	0.405516	-0.105337	-0.40226	0.204325	0.736143	0.42281	0.10463	0.191928	-0.063752	0.150265	0.0191052	-0.253507	-0.134101	-0.309229	-0.111193	-0.0703439	0.404574	-0.508917	-0.320316	-0.602288	-0.424418	-0.201614	0.432011	0.150999	0.127987	-0.0387506	0.247282	0.391283	-0.279706	0.119613	0.00734659	0.0514155	0.485492	0.485629	-0.312287	-0.728529	-0.0767171	-0.256867	0.486941	0.162422	-0.058706
n1873	3.57268	-	335.134	-0.161261	-0.38681	-0.130552	-0.584782	-0.364414	-0.215241	-0.350346	-0.417339	-0.59982	-0.223132	-0.0420373	-0.408321	0.270885	0.0845637	0.0216283	-0.513692	-0.801042	0.549414	-0.191803	-0.15147	-0.450102	-0.0408694	-0.198632	-0.276593	0.336399	-0.129117	0.223724	-0.0118842	-0.0364051	-0.0630911	0.00514094	0.210698	0.3617	-0.310915	1.1458	0.000537957	0.295323	0.0745534	0.217301	0.087987	-0.00543767	0.916588	-0.141257	0.411334	0.525125	0.55371
n1874	5.28279	-	335.134	0.442714	-0.170007	-0.955594	-0.0543663	0.162617	0.141458	-0.402628	-0.347138	0.333153	-0.381925	-0.607802	0.657996	0.576605	0.911079	0.696392	0.970925	1.00651	-0.54864	0.0599517	-0.206266	-0.435073	-0.30019	-0.657295	-0.426387	-0.870098	0.0431543	0.221762	0.341874	0.111207	-0.191773	-0.459375	0.162071	-0.307384	1.39931	-0.325035	0.154587	-0.22829	1.3678	-0.248866	-0.502441	-0.173836	-0.0489422	0.935907	-0.475739	-0.529683	0.0839284
n1875	6.39211	-	335.171	0.0569656	-0.10499	-0.17521	0.0323384	-0.868933	1.19914	-1.17823	0.541947	-0.965198	-0.0826183	-0.127846	-0.261426	0.0583788	0.878012	0.418084	-0.799299	0.129178	0.145436	0.0469551	0.0991818	0.584351	-0.0300497	-1.08479	0.03297	-0.00363745	-0.188313	0.214222	-0.0253252	0.199978	0.14115	0.00610034	-0.0986036	-0.00122708	-0.0362509	0.17152	0.179083	0.0610153	-0.17688	-0.0750344	-1.02677	-0.121888	0.506891	1.20875	-0.0355963	0.0477432	0.140619
n1877	3.93092	-	336.046	0.425273	-0.0523573	-0.0303236	-0.0925889	-0.0722295	-0.169995	-0.240531	-0.00774467	0.504286	0.0588983	0.475296	0.374921	-1.55862	0.12263	1.04765	0.783768	-0.0172298	-0.313388	-0.0832586	0.0637936	-0.0581663	-0.279444	-0.26935	0.0785503	-0.244968	-0.372555	0.388198	-0.0407991	0.304753	-0.597964	-0.289616	-0.403694	0.131765	-0.15956	-1.69009	0.169748	-0.0357948	0.182934	-0.00679403	-0.187531	0.00628225	0.0200087	0.401108	0.17918	0.413016	-0.0164318
n1879	1.70697	-	336.061	-0.60494	0.0828089	-0.66391	0.0925624	-0.677594	-0.333967	-0.566229	0.406957	0.0392038	0.0103234	0.309462	0.214023	0.159548	0.244444	-0.052281	0.171356	-0.666817	0.099663	-0.0196418	0.246899	0.174015	-0.579797	-0.578319	-0.558749	-0.276052	0.0434756	0.164725	-0.526337	0.476457	0.583057	0.529996	0.275252	0.0435778	-0.608382	0.0734092	0.112365	0.292673	0.112512	0.112651	-0.0148741	-0.561996	0.336395	-0.0158749	0.396581	0.425564	0.426372
n188	1.79252	-	115.004	-0.326717	-0.117623	0.00609297	-0.158749	0.221507	-0.14752	0.274741	0.591356	0.928497	-0.77651	-0.430277	0.10568	-0.186025	0.0738439	0.461679	0.549284	0.65001	0.169843	0.0622894	-0.0132648	-0.384336	0.132218	0.253635	0.496641	0.0225695	-0.410899	-0.232596	-0.313219	0.265213	-0.212073	0.129238	-0.4155	-0.0904154	0.852627	-0.598999	-0.442974	0.166506	-0.212376	0.235974	0.411832	-0.0563433	-0.319272	-0.130869	-0.153947	-0.620972	-0.429649
n1880	3.65939	-	336.057	0.151807	0.433095	0.289198	0.317503	-0.436241	0.169005	-0.361594	-0.604335	-0.670367	-0.428235	-0.423678	-0.527901	0.338393	0.0920023	-0.567613	-0.586124	-0.562381	0.396313	-0.368827	0.302406	-0.499947	0.210715	-0.313465	0.270527	0.298891	0.325412	0.253394	0.245949	0.253859	-0.379414	0.548332	0.382488	0.376546	-0.582278	0.793349	0.173019	0.465474	-0.446245	-0.294999	0.445325	-0.347515	0.49678	-0.450446	0.399492	0.233798	0.248691
n1881	1.65451	-	336.077	-0.0424531	-0.246128	-0.111457	-0.109138	-0.153302	-0.399899	0.150304	-0.246185	0.0703291	0.238339	-0.313805	-0.0579606	0.221148	-0.236048	-0.320986	-0.104183	-0.26031	0.175215	0.0313768	-0.210016	-0.231603	0.00658731	-0.128468	0.0885763	0.0917616	-0.213163	-0.0301545	0.0748246	0.129702	0.149411	0.386264	0.368449	-0.0446567	-0.123584	0.44636	-0.119808	-0.0250714	0.225808	0.149755	-0.0779409	-0.0595728	0.193566	-0.0731987	0.35027	0.0952209	0.00209537
n1882	1.66779	-	336.098	-0.123771	-0.267476	-0.270368	-0.0772669	-0.134036	-0.409636	0.209896	-0.494742	0.146858	0.312367	-0.525835	-0.0119522	0.361937	-0.332532	-0.481852	-0.162395	-0.411081	0.282011	0.0630645	-0.164007	-0.484722	0.0115561	-0.0727062	0.0528547	0.0698096	-0.247369	-0.0363139	0.172799	0.127094	0.161067	0.518101	0.583946	0.0142686	-0.308767	0.616998	-0.212695	-0.0317506	0.248992	0.286985	-0.143021	-0.113434	0.371766	-0.0391261	0.462823	0.161704	-0.00833729
n1883	5.28242	-	336.138	0.211296	-0.0782854	-0.572307	0.00145164	0.141849	0.121462	-0.207891	-0.171152	0.233003	-0.334203	-0.488048	0.390015	0.346649	0.617607	0.436074	0.687836	0.56153	-0.365127	-0.0268613	-0.123996	-0.223747	-0.133293	-0.448503	-0.304573	-0.656294	-0.000336952	0.62785	0.206626	0.128922	-0.10563	-0.402289	0.132258	-0.158823	0.916079	-0.227989	0.10803	-0.148763	0.769211	-0.143516	-0.266995	-0.0565065	-0.0480316	0.529704	-0.346859	-0.448399	0.0334276
n1884	3.56304	-	336.138	0.178469	-0.542969	0.159058	-0.498946	-0.419569	0.198745	0.310053	-0.758886	-0.693835	-0.447433	-0.465591	-0.513834	0.503733	-0.499599	0.26158	-0.611873	-0.573491	0.586877	0.0781184	0.165982	-0.00821379	-0.39883	-0.377665	-0.47141	0.412138	0.316349	0.311657	0.337858	0.278916	-0.433517	-0.355523	-0.41844	0.364099	-0.598063	0.5211	0.159819	0.386347	-0.44552	0.386838	0.239869	0.311179	0.715079	0.070071	0.501026	0.444732	0.401796
n1885	4.79356	-	337.044	0.0973	-0.163	-0.104	-0.184	-0.224	-0.0504	0.000321	0.00688	-0.389	-0.0101	0.178	-0.0822	0.482	-0.279	-0.195	0.277	-0.941	0.539	-0.136	0.176	-0.546	-0.363	-0.407	-0.374	-2.08e-05	-0.368	0.303	-0.0844	0.0107	-0.00966	0.0721	0.8	0.106	-0.257	0.953	0.0614	0.16	-0.226	0.2	-0.117	-0.291	0.968	-0.34	0.447	0.105	0.135
n1886	3.66115	-	337.051	-0.0148983	0.360616	0.172173	-0.212743	-0.248047	0.161073	-0.0759042	-0.0808443	-0.340952	-0.316444	0.0254106	-0.692341	0.309054	-0.207174	-0.773227	-1.62162	-0.312809	0.232269	0.211863	0.276754	-0.0561029	0.0875366	0.174535	0.115646	0.168838	0.0892895	0.0183387	0.0534823	0.217168	0.32123	0.400294	0.32264	0.232215	-0.344212	0.847093	-0.0574302	0.183898	-0.220425	0.00841902	0.282036	0.0370223	0.373342	-0.288725	0.321309	-0.0140125	-0.0151164
n1887	1.66854	-	337.058	-0.224308	-0.0827505	-0.482799	-0.263978	-0.0615814	-0.29039	0.284616	0.677619	0.0812562	-0.244983	0.0588393	0.137769	-0.0284829	0.418935	0.108852	0.256624	-0.307408	-0.09416	-0.202285	-0.425201	0.540244	0.00111677	-0.213031	-0.624236	-0.146255	-0.571748	0.0339581	-0.733409	0.0421302	0.523467	0.851393	0.135915	0.140323	-0.182638	-0.0493253	-0.0831241	0.474762	-1.09492	0.317347	-0.243422	0.335096	0.384634	-0.0140588	0.374879	-0.361526	0.19982
n1888	6.2323	-	337.056	-0.799489	0.00843519	0.311925	0.159376	0.105472	0.230771	0.307869	0.309026	-1.23509	-0.321494	-0.718835	0.0252112	-0.937608	-0.261029	-0.13746	-0.383774	0.272302	0.580649	0.3743	0.232962	0.0927426	0.0713544	0.334694	0.334072	0.468038	0.367235	0.112885	0.0888542	-0.17287	-0.0147276	-0.226355	-0.179655	-0.0403856	0.352179	-0.0145333	0.150073	0.259221	-0.134022	0.0809461	-0.101189	0.217946	-0.0369303	0.321773	-0.214377	0.332273	-0.026478
n1889	9.05564	-	337.064	-0.161073	-0.0203309	1.12324	0.678339	-0.120456	-0.229718	-0.215226	-0.118662	1.19452	1.10255	-0.155742	0.928035	-0.238666	-0.337172	-0.340976	-0.163089	0.990298	-0.351012	0.089719	-0.18821	-0.120153	-0.296488	-0.00208387	-0.0996568	-0.033783	1.19626	0.0479092	-0.0588957	-0.351496	-0.188572	-0.377589	-0.410994	-0.468967	-0.241294	-0.0431583	-0.297536	-0.642213	-0.0891723	-0.293369	-0.234711	1.01602	-0.222323	0.0190913	-0.248907	0.141732	-0.223069
n189	3.04759	-	115.004	-0.0647108	0.0713787	0.311117	-0.323388	-0.157844	0.365978	-0.394724	0.721711	-1.09743	0.458889	0.401686	0.135152	0.525575	0.0343796	-0.958843	0.208814	-1.36856	0.428432	0.619442	0.667265	0.00277005	0.158613	0.0321149	1.07683	0.791443	0.189725	0.341041	0.528847	1.02988	0.805482	0.471702	0.849821	-1.34306	-0.547402	-0.453896	-0.212208	-0.150011	-1.28331	-1.26878	-1.14079	0.147928	0.860775	-0.935696	0.0825575	-0.0102854	-0.121033
n1890	1.72183	-	337.077	-0.564785	-0.167493	0.252184	-0.168854	0.129009	0.281605	0.549052	-0.0458987	-0.540654	-0.358193	-0.35291	-0.510784	-0.0193818	-0.476163	-0.604806	-0.603898	0.0456331	0.780361	0.10025	0.0258125	-0.0780986	0.240794	0.771561	0.0621109	0.487887	0.151986	-0.228583	0.0711992	-0.311584	-0.457356	-0.484499	0.113637	0.0680501	0.436505	0.320741	-0.333419	0.0525992	-0.0826197	0.637207	0.959203	0.22182	0.191337	-0.0834263	0.183206	0.0910024	-0.302471
n1891	2.05283	-	337.077	-0.321745	-0.164182	0.136926	0.0511573	-0.176871	0.0417283	0.592922	-0.0432017	-0.941514	-0.747015	-0.661709	-0.413164	-0.806496	-0.863853	-0.810046	-0.131023	-0.997191	1.16504	0.0646243	0.415198	0.118134	0.354938	1.19456	0.46834	1.00014	0.352672	-0.442263	-0.19641	-0.552745	-0.900086	-0.57749	0.700327	0.555868	0.495936	0.730224	0.105881	0.253708	-0.0207779	1.12569	1.34297	-0.263827	0.180544	-0.500932	-0.279058	0.050917	-0.190279
n1892	1.66785	-	337.094	-0.195003	-0.359398	-0.189834	-0.21477	-0.299194	-0.372879	0.111157	-0.756179	0.0618034	0.320422	-0.57141	-0.241359	0.336567	-0.145359	-0.516274	-0.448679	-0.476596	0.278377	-0.0790337	-0.0879873	-0.558717	-0.0530471	-0.257667	0.000199415	-0.0162739	-0.385123	0.0666586	0.25081	0.121382	0.0818923	0.668796	0.704642	0.00119148	-0.129493	0.860113	-0.0488965	0.0718306	0.365544	0.42249	0.036869	0.173711	0.779241	-0.33493	0.45989	0.0707226	0.133524
n1893	6.08474	-	337.093	0.106845	0.453041	0.670896	0.697273	-0.0826238	0.14247	-0.062857	0.861821	-0.640557	0.36571	-0.432209	-0.368202	-0.313926	-0.196033	-0.764064	-0.539976	-0.0496535	-0.196313	0.350134	0.448048	0.0668098	-0.116791	-0.281705	0.796014	0.102673	0.169776	0.994794	-0.103791	-0.343844	-0.0111933	1.162	-0.135273	-0.0593167	0.225366	0.057698	0.229931	-0.0769921	-0.273773	-0.229293	-0.211303	-0.669594	0.315364	-0.293323	-0.469802	-0.229352	0.141579
n1895	8.14779	-	337.122	0.189161	-0.310454	-0.665194	-0.0432285	0.0322364	-0.135089	-0.163775	-0.536249	-0.195122	0.0661844	0.364392	-0.208319	0.0771881	0.214395	0.483941	0.183972	-0.060415	0.111175	0.0842742	-0.0909711	0.0650773	-0.186061	-0.179285	-0.142523	-0.0525955	0.0418241	0.705428	0.0636687	0.372725	0.421283	0.200587	0.0928868	-0.175731	-0.467626	0.0826569	0.304712	0.010178	-0.079116	-0.242647	-1.42649	0.0534095	-0.0401313	0.138436	0.0336219	0.35071	0.277987
n1896	6.96564	-	337.15	-0.463537	-0.695609	-0.44515	-0.173407	-0.673329	-0.725935	-0.252559	-0.475609	1.09168	0.395333	0.139074	1.02438	0.145297	0.446993	1.01421	0.776814	0.248118	-0.35419	-0.592287	-0.711871	-0.726418	-0.664137	0.057519	-0.656595	-0.579099	0.131202	-0.135106	0.193409	0.0797693	0.0375251	0.48744	0.834025	-0.575052	-0.459878	-0.390783	-0.0569596	-0.0150692	0.635923	-0.551571	-0.19126	1.03518	-0.0725664	0.356307	-0.121795	0.632133	-0.0384032
n1897	3.96494	-	337.15	-0.332292	-0.200715	-0.2849	-0.372768	-0.3665	-0.0610271	-0.632832	-0.699624	-0.617518	-0.00933239	0.0119549	-0.607961	0.238649	-0.134379	-0.193195	-0.280227	-0.217931	0.323446	-0.0845152	0.0555251	0.0121808	0.354593	-0.526646	-0.294702	0.280143	-0.0110474	0.145178	-0.143231	0.23298	0.265162	0.390483	0.292461	0.613017	-0.655918	0.795342	0.0666655	0.0075975	-0.283553	0.537143	-0.338602	0.129216	0.596747	-0.0919734	0.498688	0.237087	0.213545
n1898	5.65203	-	337.15	0.312601	-0.212512	0.0112007	0.160318	0.215004	0.441809	0.69244	-0.0815648	-0.136393	-0.236072	-0.0693915	-0.111667	-0.243531	-0.323158	-0.089131	0.219785	0.00585333	0.112467	-0.0132314	0.22683	-0.0290369	0.094491	0.931233	-0.151027	0.198331	-0.383435	0.105659	-0.0685018	-0.210546	-0.058913	-0.171222	-0.114056	0.20202	0.108761	0.223669	0.278028	0.0776412	-0.218733	0.182682	0.593132	-0.751984	-0.176279	-0.465475	-0.131645	-0.286377	-0.24557
n1899	4.32352	-	337.15	-0.953423	0.079685	0.00816292	-0.000571288	0.0371559	0.37235	0.127906	-0.209183	-0.977462	-0.944438	-0.0582702	-0.962016	0.305708	-0.143017	-1.15642	-1.06491	-0.891062	0.6398	0.182492	0.123134	0.434373	0.310993	0.643089	0.159908	0.496573	0.249604	0.100187	0.193193	0.0850724	0.223445	0.197779	0.15953	0.211114	-0.114976	0.660842	-0.0805763	0.284284	-0.228447	0.310987	0.401551	-0.0370842	0.453318	0.266371	0.363167	0.163524	0.262784
n1902	1.73515	-	338.055	-0.14434	-0.157423	0.0923658	-0.0792654	-0.0087994	0.0198967	0.0793217	-0.0181863	-0.151628	-0.0979279	-0.15492	-0.284926	0.0657718	-0.184676	-0.201649	-0.254883	-0.13306	0.110664	-0.0338877	-0.0570399	-0.0618323	0.00215462	0.174932	0.0645422	0.109522	-0.0756059	-0.0630477	-0.11538	-0.123175	-0.0722077	-0.0360238	0.0238785	0.0288144	0.0853003	0.114969	-0.126416	1.29438	0.863136	0.068366	0.17601	-0.138651	-0.00401701	-0.197524	0.0555927	-0.0320314	-0.173161
n1903	9.0493	-	338.071	-0.271334	0.133416	1.23698	0.590157	0.131374	-0.124449	-0.122188	-0.0138846	1.37513	0.913879	0.0370505	0.834153	-0.0074932	-0.411027	-0.244668	-0.0903712	1.09648	-0.052022	0.393418	-0.0948	0.137959	-0.246212	0.34688	0.221493	0.173355	1.37224	0.523201	0.199161	-0.882549	-0.2255	-0.873578	-0.455454	-0.973757	-0.150253	-0.162711	-0.887438	-0.586667	0.225448	-0.822202	-0.901913	1.08446	-0.918336	0.256364	-0.371383	0.678769	-0.156546
n1904	2.05318	-	338.081	-0.214373	-0.0954452	0.168993	0.00129599	-0.144506	0.0363201	0.460208	-0.00880064	-0.574659	-0.414974	-0.336418	-0.250202	-0.436517	-0.513984	-0.515773	-0.0124339	-0.665104	0.737225	0.120907	0.281931	-0.0440795	0.28134	0.737015	0.23745	0.590826	0.11769	-0.396513	-0.0195823	-0.292769	-0.648843	-0.250866	0.466586	0.293322	0.372484	0.435114	0.0346809	0.166447	-0.00503804	0.594293	0.894896	-0.222192	0.104644	-0.40939	-0.0846812	-0.051448	-0.161233
n1905	6.9407	-	338.082	-0.146651	-0.193347	1.47473	-0.0043952	-0.0679658	-0.134095	-0.00561115	-0.0680663	-0.0299757	-0.413404	-0.306173	0.335037	-0.34685	-0.453858	-0.287671	-0.315067	-0.177731	-0.0338294	-0.0294583	-0.224349	-0.235832	-0.203282	0.930923	0.763408	0.745144	0.716152	-0.19044	-0.272566	-0.473011	-0.46978	-0.433438	-0.300672	-0.080996	0.817383	0.659421	-0.134554	-0.197896	-0.151402	-0.00458233	0.865297	0.00201365	-0.123915	-0.280111	-0.261145	0.460743	-0.272091
n1907	6.08993	-	338.096	-0.00807023	0.0850915	0.182879	0.151696	-0.0488058	0.0380571	-0.148785	0.978843	-0.306553	0.639619	-0.323275	-0.210861	-0.24413	-0.14692	-0.499917	-0.268103	-0.183998	-0.114472	0.119691	0.10177	0.0921358	-0.0123533	-0.149133	1.08927	-0.0592088	0.000873838	1.16749	-0.162237	-0.233591	-0.0219535	1.28724	-0.113134	-0.149238	0.116011	-0.101789	-0.0375518	-0.0606809	-0.190245	-0.176619	-0.154374	-0.431261	-0.0962842	-0.146843	-0.384031	-0.216767	-0.149678
n1911	9.8262	-	339.048	0.333865	0.183618	0.028056	-0.0701431	-0.0535165	-0.378645	-1.39336	0.0900909	0.529344	0.388084	0.450348	0.407621	0.710107	0.439484	0.432465	0.490383	0.36377	-0.22687	-0.0127684	-0.00611171	0.158592	-0.138089	-1.99169	-0.120034	-0.570226	0.0550359	0.121531	0.249801	0.793142	0.696666	0.582156	0.689061	-1.10501	-0.76047	-0.644643	-0.0629875	-0.0631378	0.274356	-0.908108	-2.07484	0.533287	0.419336	0.40852	0.43149	0.263678	0.122669
n1912	1.65518	-	339.074	-0.565472	-0.529829	-0.491465	-0.542191	-0.498322	-0.540075	-0.544842	0.322055	0.0934867	-0.495462	-0.00392743	0.501714	0.232869	0.588555	0.428069	0.106557	-0.517592	0.215015	-0.538685	-0.513718	-0.568926	-0.545697	-0.649787	-0.479503	0.187471	0.229909	0.405744	0.177043	0.201979	0.305142	0.498328	0.358311	-0.604893	-0.442805	0.286266	0.187369	0.264937	0.17298	-0.449773	-0.532832	0.385086	0.964295	0.123276	0.380714	0.688523	0.569195
n1913	5.22136	-	339.072	-0.498995	-0.497261	-0.577121	-0.607981	-0.521276	0.17829	-0.398437	0.441447	-0.632793	-0.610098	-0.518716	0.363056	0.61803	0.290493	-0.554128	0.204988	-0.470039	-0.607785	0.128631	0.403533	0.439663	0.51703	-0.428274	0.517176	0.482854	0.59031	0.370127	0.590542	0.428026	0.239608	-0.494552	0.450353	0.404667	0.524112	0.182455	0.239279	0.045016	0.347775	0.487529	-0.421385	-0.5115	-0.5759	0.128322	0.0819569	0.438141	0.0993614
n1914	2.04565	-	339.082	-0.25134	-0.168673	-0.150932	-0.126189	0.00291894	-0.154315	-0.0358998	-0.156864	-0.356598	-0.359919	-0.377746	-0.0974748	-0.276757	-0.244253	-0.157893	-0.264392	-0.392235	0.937541	-0.147904	-0.118216	-0.191831	-0.104771	0.0924714	0.587002	-0.0273908	0.761747	-0.289534	-0.13368	-0.270368	-0.174469	-0.293775	-0.0287433	-0.0567755	0.0236887	0.889111	0.610999	0.60769	-0.110414	0.947161	1.01702	-0.174961	-0.212922	-0.177172	-0.258513	0.565548	-0.23978
n1916	4.39135	-	339.13	-0.372738	-0.400432	-0.332835	0.348075	-0.225598	0.319972	0.563133	-0.345515	-0.308572	-0.377547	-0.521622	-0.453402	-0.177273	-0.380084	-0.768281	-0.374573	0.523584	0.520834	-0.238536	-0.276761	-0.239679	0.41897	1.00011	-0.46611	-0.186943	-0.244189	-0.423516	0.457844	-0.261572	-0.210924	-0.342471	-0.053212	-0.235749	1.35867	0.58392	0.963412	0.775265	-0.205513	0.588242	0.964073	-0.326566	0.570186	-0.59262	-0.155368	-0.320739	0.570313
n1918	5.69738	-	339.166	-0.315093	-0.379545	-0.35108	-0.267861	-0.186817	-0.383114	-0.102214	-0.146127	0.208792	0.0231863	-0.15272	0.137373	-0.298026	0.795523	1.29705	0.182457	0.0127818	-0.105844	-0.179032	-0.360978	-0.241129	-0.300712	-0.121753	-0.396743	-0.239886	-0.0107091	0.149724	-0.000379563	0.0909183	-0.11379	0.264584	0.0733391	-0.21147	-0.225715	0.0820105	-0.0720703	-0.316167	-0.290263	-0.231301	-0.660856	0.0473767	0.0496582	-0.0195826	-0.0125898	0.173687	0.847098
n1923	9.83963	-	340.052	0.307863	0.156813	0.0073393	-0.0130072	0.0530102	-0.101341	-1.42049	0.0869504	0.431674	0.286594	0.375908	0.226285	0.416773	0.25156	0.308129	0.391598	0.226232	-0.0939603	0.0152848	0.0924203	0.176859	-0.0422786	-1.2942	-0.0122333	-0.895672	0.144467	0.126827	0.131673	0.592787	0.565668	0.388066	0.407535	-1.01648	-0.927198	-0.30246	0.126324	0.00967287	0.207882	-0.976986	-1.41735	0.358019	0.41896	0.390883	0.369958	0.183002	0.179037
n1925	3.42267	-	340.126	-0.104901	0.16268	0.503645	0.178381	-0.111021	0.311842	0.280704	0.384159	-0.206139	-0.225006	-0.192246	-0.129353	0.467946	-0.285443	-0.455384	-0.505884	-0.487085	0.29098	0.0658734	0.218558	-0.170652	-0.00256364	0.231931	0.185665	0.552904	-0.190284	-0.505575	-0.132835	-0.400012	-0.566366	-0.179805	-0.0887161	0.360243	-0.112065	0.538566	0.136559	0.361	-0.173983	0.415721	0.380671	-0.323607	0.165051	-0.278611	0.0684253	-0.153813	-0.114559
n1926	5.28319	-	340.188	0.641156	-0.129999	-0.221341	0.845474	1.13916	0.505167	-0.175366	0.442076	1.14395	0.484932	0.448672	-0.159727	-0.202294	0.51944	0.567905	0.811977	0.548275	-0.198477	-0.156815	-0.200199	0.429456	-0.185704	-0.307734	0.388216	-0.451533	-0.336346	-0.25277	-0.271279	-0.254358	0.90084	-0.0977877	-0.260383	-0.440446	-0.257083	-0.390097	-0.223617	-0.313843	-0.29786	-0.418607	-0.396391	-0.337878	-0.597006	-0.273354	-0.494077	-0.374388	-0.386861
n1927	5.06458	-	340.188	0.698303	0.756158	-0.129856	0.594187	0.851372	1.50864	0.699956	0.607946	0.680918	-0.0766919	-0.0749725	-0.045335	-0.312775	-0.223539	-0.136502	-0.00711675	-0.0868356	-0.170609	-0.109354	-0.0383134	0.679074	0.690176	-0.157455	-0.322698	-0.286645	-0.312952	-0.137561	-0.171514	-0.319865	-0.0971847	-0.196741	-0.186953	-0.204698	-0.100454	-0.225022	-0.117804	0.396889	-0.201978	-0.345635	-0.215048	-0.244955	-0.67698	-0.429061	-0.174249	-0.336488	-0.471998
n1930	2.137	-	341.039	-0.40584	-0.445097	-0.282507	-0.407367	-0.311033	-0.136114	-0.224374	-0.419691	-0.381136	0.445707	0.143723	-0.365084	0.395353	-0.401586	-0.387099	-0.283615	-0.761395	0.295408	-0.0536976	-0.191893	-0.335728	-0.22244	-0.0622968	0.00750696	0.00367242	-0.137661	0.597831	0.0830268	0.322863	0.357942	0.62506	0.675425	-0.0841307	-0.413643	0.690453	-0.125449	0.0126538	-0.171586	0.00304392	-0.159726	0.129314	0.901581	-0.229421	0.60346	0.104527	0.462999
n1931	1.70814	-	341.072	0.131462	0.00878553	-0.0186035	-0.211059	0.0555326	-0.0281784	0.0996837	0.0223759	0.0742559	0.0962922	-0.263904	0.0438457	0.00270671	-0.161575	0.0657936	-0.115494	-0.227551	0.200503	-0.00563688	0.0691955	-0.0312357	-0.118688	-0.00249405	-0.0764201	0.0907652	0.166713	0.0402792	0.068011	-0.1602	0.0503932	0.272318	0.256252	-0.0963442	0.0558792	0.398291	-0.189837	0.000973377	-0.000956693	-0.117862	0.0263418	0.234272	0.509539	-1.44734	0.159761	-0.0175407	0.0288962
n1932	4.97099	-	341.087	0.237394	0.00142929	-4.56655	0.328343	0.260445	0.840168	1.04665	-0.204151	-0.0788478	0.205645	0.554836	0.228044	0.512978	-0.465776	-0.33359	0.698154	0.2317	0.514678	0.332469	0.282714	-0.421828	-4.42553	1.44428	0.0918548	0.356664	-0.44589	-0.0506821	0.295186	0.0109575	-0.0536438	-0.161423	-4.26347	0.842433	1.37942	0.873335	0.0591986	0.406119	0.201682	1.09098	1.84853	-0.0970974	0.270748	-0.231335	0.422987	-0.0731087	0.337641
n1937	4.08936	-	341.091	-0.266608	-0.578444	-0.274954	-0.01218	-0.732709	-0.274382	0.46621	-0.678175	-0.512924	-0.285806	-0.102204	-0.13195	0.748815	-0.405311	-0.0454386	-0.398057	-0.447888	0.568885	-0.156877	0.171829	-0.612144	-0.0660007	0.747187	-0.394807	0.342547	0.164681	-0.0733818	0.120084	0.378934	0.284245	0.193498	0.41324	-0.0780595	0.26318	0.862152	-0.0314155	-0.31157	-0.436381	0.018757	0.993401	0.433231	0.207224	-0.255706	0.250434	0.158666	-0.0618809
n1938	1.68231	-	341.108	0.0435891	-0.165777	0.00976502	0.0109444	0.157362	-0.000779632	0.200843	-0.352567	-0.205954	0.0762391	-0.262627	-0.305223	0.321924	-0.394087	-0.446484	-0.547327	-0.161899	0.199337	-0.22833	-0.0964609	-0.116543	0.199332	0.641544	0.00302577	0.228159	-0.224497	-0.282886	0.0867419	-0.0535747	-0.108528	-0.492079	0.0739195	0.0729592	-0.102656	0.62879	-0.060397	0.104466	0.070096	0.552044	0.440914	-0.0113691	0.284981	-0.218033	0.267732	0.137691	0.0394477
n1941	2.28843	-	341.908	-0.688649	-0.696185	0.206118	-0.644519	-0.626115	0.117299	-0.584009	0.0916146	0.35229	0.671637	0.323671	-0.722777	0.450752	-0.64772	-0.124259	-0.552286	-0.565153	0.210189	0.46777	-0.686021	-0.0327587	0.313673	0.293025	-0.550812	0.0493802	-0.0020417	-0.772682	0.112278	0.294563	0.416746	0.501505	0.471698	0.397112	-0.544263	0.518854	-0.719022	0.2301	0.223378	0.240987	0.306905	0.605441	0.341838	0.229755	0.358014	0.0740485	0.104309
n1942	4.97277	-	342.091	0.255747	-0.292126	-0.532456	-0.221081	0.0021971	0.603984	0.953313	-0.554285	-0.339886	-0.250347	0.308309	0.161421	0.152972	-0.865552	-0.677207	0.462692	-0.0555771	-0.11416	-0.0721169	0.0243411	-0.858504	0.194399	1.44377	-0.231122	-0.264789	-0.792608	-0.408106	0.0939368	-0.406926	-0.285554	-0.455513	0.0737792	0.755604	1.24765	0.616234	-0.183991	-0.131523	-0.0255896	1.02458	1.92396	-0.512813	0.0169531	-0.627254	0.195904	-0.404522	0.0256109
n1946	4.92895	-	342.24	-0.044499	-1.10035	-0.0882971	0.141582	0.300338	0.196464	-0.205563	0.143648	-1.28249	0.467356	-0.89596	-1.0412	1.23745	0.224325	0.182696	0.272684	-0.138976	0.405223	0.236811	0.0665044	-0.0885527	0.138894	-0.300339	0.190237	0.160972	-0.0669745	0.363879	-0.029344	0.0340716	0.888473	0.445143	0.482031	-0.226308	-1.48423	0.307813	0.538905	-0.205116	-0.627642	-0.5541	-0.458493	-0.0969213	0.190047	-0.153462	0.618432	0.093903	0.242198
n1952	4.97099	-	343.092	0.460326	-0.180829	-0.400761	0.116991	0.210823	0.431632	0.337174	-0.264622	0.093662	-0.576388	0.41017	0.231755	0.38326	-0.302695	-0.225485	-0.0504408	0.0608074	0.296784	-0.486107	0.112081	-0.326211	-0.355846	0.862552	-0.55836	-0.415929	-0.386272	-0.80654	0.088602	-0.153206	-0.13527	-0.137021	-0.448482	0.673878	0.0764666	0.529649	0.22207	0.000126884	0.123274	0.700201	0.919931	-0.299208	0.0511765	-0.224215	0.268099	-0.611492	0.0026326
n1954	5.11509	-	343.103	-0.34486	-0.832789	-0.808384	-0.888803	-0.368326	-0.266661	-0.371219	-1.10901	-0.76946	-0.0445252	0.277393	0.311313	0.385894	-0.183834	0.393514	0.13549	-0.812614	-0.0713114	-0.198245	-0.184182	-0.443359	-0.327279	-0.402954	-0.746584	-0.746792	-0.309056	0.406048	0.807345	0.885358	0.546376	0.206479	0.516413	0.0259703	0.0299451	0.677982	0.0125276	0.127906	-0.0813873	0.0918799	-0.0820851	0.567377	1.35846	0.11027	0.835014	0.528529	0.39119
n1955	3.85033	-	343.106	-0.117091	-0.0368649	-0.162954	0.180824	-0.616996	-0.325099	0.0277927	-0.181239	-0.649803	-0.670136	-0.418427	-0.653869	-0.209019	-0.686702	-0.206351	-0.667057	1.19997	0.828064	0.421916	0.20616	-0.103867	-0.0900593	0.272783	0.0890627	0.644625	0.0641137	-0.047967	0.0513381	-0.596002	-0.61699	-0.341588	-0.566659	0.141258	-0.0559158	1.1295	0.688563	2.35351	-0.294684	0.130553	0.431194	-0.369069	-0.291227	-0.335355	0.561728	-0.092256	0.146049
n1957	3.51018	-	343.13	0.227218	0.497856	0.463694	0.267846	0.610018	0.548845	0.352285	0.392851	0.47178	0.478294	0.393315	0.197837	0.39539	0.294479	0.255779	-0.516483	0.160193	0.292511	0.295713	0.361866	0.202001	0.32237	-0.547302	0.303053	0.266662	0.208929	0.347822	-0.526887	-0.542899	0.461938	0.351276	0.302644	-0.694592	-0.468376	0.0532879	0.20587	-0.521624	-0.776828	-0.616744	-0.662055	-0.672569	0.0616767	-0.604747	-0.431672	-0.676554	-0.543883
n1958	5.30095	-	343.14	0.200911	0.280574	0.623093	0.734693	-0.159921	-0.165565	0.0671368	0.139364	-0.315886	-0.261629	-0.342826	-0.289866	-0.674486	-0.429202	-0.331075	-0.463537	-0.249992	0.29632	0.668136	0.789407	0.372821	0.108777	0.209204	0.871111	0.634297	0.123563	-0.443336	0.491926	-0.42508	-0.168537	-0.0304662	-0.0833765	0.0636504	0.405772	0.349644	0.662058	0.147688	0.107731	0.0926691	0.111155	-0.552785	-0.501698	-0.580023	-0.296552	-0.509422	-0.182911
n1961	5.42079	-	343.153	-0.431477	-0.38403	-0.271474	-0.463097	-0.527332	-0.546348	-0.484768	-0.54076	-0.527761	0.485537	0.438052	-0.32698	-0.255941	0.359432	0.448831	-0.417861	-0.56878	0.416019	-0.255506	-0.204544	-0.400374	-0.278904	-0.554891	-0.449304	-0.285406	-0.298243	0.459452	-0.208324	0.562226	0.557765	0.786469	0.6598	-0.187773	-0.516631	0.797116	0.435495	0.395225	-0.112625	-0.286229	-0.515031	0.491685	0.597797	-0.127567	-0.0880341	0.618447	0.518822
n1962	3.80206	-	343.198	-0.0114793	0.430558	0.144881	0.164918	0.707266	0.767862	0.130577	0.561952	0.153973	0.313208	0.374993	-0.101585	0.0566556	0.208529	0.138017	0.23172	-0.0973388	0.0887547	0.284192	0.288579	0.341022	0.304457	0.0533092	0.081605	-0.0608491	-0.127352	-0.0192012	-0.182825	-0.185026	0.440429	0.213268	0.104217	-0.129996	-0.519642	-0.151252	0.0433889	-0.0604852	-0.677081	-0.282792	-0.320483	-0.786828	-0.386561	-0.45328	-0.329021	-0.37745	-0.393226
n197	5.8381	-	115.921	-0.844417	-0.804549	0.117546	-0.908264	-0.79685	-0.87005	0.24063	-0.728386	0.629701	0.0949315	-0.809692	0.407784	0.502204	0.589431	0.28421	0.653567	0.47883	-0.0251341	0.348544	0.370106	0.128988	0.0939602	0.64092	0.378541	-0.90529	0.143671	-0.479504	0.215677	0.188929	0.348998	1.02879	0.248201	0.71483	0.301906	0.836867	0.30989	-0.674661	-0.788554	0.162472	-0.746836	0.233498	-0.86293	0.303107	1.00384	-0.0752609	0.0944308
n1971	4.25547	-	344.04	0.254459	-0.366541	-0.179114	-0.333586	-0.742423	-0.254305	-0.159401	-0.103267	-0.881226	-0.249253	-0.526458	-0.713946	-0.00562135	-0.754918	-0.573208	-0.77412	-0.622362	0.477601	0.199256	0.654415	1.20041	0.610014	1.93173	-0.158166	1.80972	-0.442546	0.585868	-0.310126	-0.0429157	0.655563	-0.369736	0.0333329	0.944802	-0.819011	0.281986	0.457657	0.0868875	-0.567425	-0.0956349	0.775764	-0.2928	0.246528	-0.333732	-0.0208864	0.166994	-0.258371
n1974	4.19892	-	344.081	0.599394	0.0761421	-0.662124	0.274915	-0.0549659	0.112955	0.175272	-0.618462	-0.0667507	0.475886	0.388271	-0.149919	0.162361	-0.497771	-0.459526	-0.110139	-0.529127	0.29652	0.111597	0.21883	0.187487	0.105183	0.158196	-0.159003	0.161309	-0.0203003	-0.0549678	0.730471	0.0391661	-0.0189212	-0.451303	0.192435	0.0180095	-0.485221	0.642955	0.492251	0.0172529	-0.260468	0.264906	0.0272526	-1.53058	-0.105565	-0.543496	0.870465	0.135086	0.284169
n1978	3.72536	-	344.106	-0.313846	-0.326816	-0.322133	-0.179086	-0.241741	-0.237752	-0.149949	-0.279299	-0.328107	-0.359341	-0.215555	-0.238003	-0.230464	-0.368145	-0.268401	-0.387818	0.653375	-0.155805	-0.250326	-0.242513	-0.369866	-0.258214	-0.052532	-0.309534	-0.297099	-0.341706	-0.380376	-0.319865	-0.302421	-0.324754	-0.41993	-0.225261	-0.0987561	1.47806	0.497157	1.60502	1.20471	0.00464222	0.7276	-0.0028111	-0.194711	1.0279	-0.415434	1.33333	-0.244038	0.179723
n1979	4.18709	-	344.117	0.276716	-0.121788	-0.624037	0.0383712	-0.196625	-0.0857542	-0.0372837	-0.575615	0.993424	0.745764	0.11726	0.713679	0.0169898	-0.490228	0.400124	-0.179052	0.254491	0.0315803	-0.0801469	-0.0162943	-0.0534506	-0.110256	-0.0612987	-0.304282	-0.0697786	-0.193806	-0.235941	0.34752	-0.101112	-0.16309	0.510814	0.45152	-0.169794	-0.479431	0.300701	0.183782	-0.178568	-0.347532	0.0176062	-0.131135	-0.517748	-0.248977	-0.516725	0.458506	-0.114508	0.0320852
n1980	1.7374	-	344.182	0.237732	0.510568	0.256063	0.330592	0.651553	0.612838	0.457817	0.533428	0.453474	0.634664	0.357534	0.104306	0.0466448	0.216154	0.300881	0.261995	0.0467239	0.179408	0.329452	0.345448	0.444233	0.273825	0.315103	0.22236	0.11849	0.0824134	0.0830077	0.0232424	-0.597134	0.505925	0.449353	0.235873	0.0153671	-0.754394	0.0928366	-0.010594	-0.0669331	-0.850406	-0.697843	-0.756992	-0.724487	-0.706151	-0.731571	-0.697607	-0.822377	-0.78405
n1981	4.10336	-	344.182	0.14263	0.469743	0.0346812	0.169871	0.455865	0.619622	0.468825	0.303103	0.445165	0.234386	0.259073	0.0892529	-0.0380226	-0.278088	-0.168619	-0.0133093	-0.445586	0.0203114	0.349285	0.439522	0.436933	0.360128	0.435185	0.050827	-0.183831	-0.249071	-0.114523	0.0091423	-0.152286	0.432828	0.265996	-0.0563044	0.090869	-0.355176	-0.0447953	0.100574	-0.0948551	-0.64388	-0.187415	0.226817	-0.209171	-0.518179	-0.650674	-0.375743	-0.425337	-0.575067
n1983	3.56511	-	344.219	0.116259	0.319113	-0.0785407	0.288863	0.610539	0.532104	0.425933	0.339594	0.0572704	0.426125	0.292057	-0.0385489	0.345372	0.152108	0.299428	-0.0677648	-0.202531	0.0906299	0.29876	0.336348	0.199881	0.130871	0.200266	-0.0508776	-0.123112	-0.209557	0.0770385	0.012071	-0.0212149	0.531647	0.206889	0.278595	-0.0649595	-1.23243	0.0854894	0.134469	-0.147964	-1.27041	-0.296087	-0.062117	-0.365292	-0.0864599	-0.16011	-1.1636	-0.194468	-0.299669
n1993	3.66153	-	345.082	0.164235	0.569646	0.142029	-0.18423	-0.358072	0.339272	-0.235382	-0.0660766	-0.707525	-0.526742	0.205235	-1.08738	-0.204203	-0.0602742	-1.01906	-0.908262	-0.49247	0.423454	0.473875	0.252469	0.20123	0.115362	0.257724	0.353519	0.269756	0.380716	0.274943	-0.0701486	-0.182028	0.0104107	-0.119791	-0.225927	0.329023	-0.477396	0.776973	0.446157	0.325885	-0.158729	0.0102038	0.399339	0.0711996	0.410128	-0.347779	0.241238	0.0682004	0.178313
n1995	3.88233	-	345.119	-0.447029	-0.155511	-0.536703	-0.263885	-0.0764589	-0.0142392	-0.316653	-0.764949	0.0668896	0.151388	0.36659	-0.00445393	0.560755	0.0663583	-0.099942	-0.230897	-0.777373	-0.107828	0.104381	0.0538927	0.0888228	0.160553	-0.191073	-0.221156	-0.2383	-0.360137	-0.088569	0.206197	0.515053	0.422194	-0.165179	0.108047	-0.251985	-0.243047	0.320686	0.0696782	0.135483	0.029487	0.281851	0.0189432	0.491603	0.0576791	-0.18575	0.219426	0.298602	0.242279
n1997	6.00572	-	345.119	-0.32995	-0.291666	-0.374103	-0.380941	-0.416666	-0.315152	-0.472891	-0.286536	-0.345941	-0.522065	-0.297368	-0.203829	0.0265001	-0.128206	-0.0668889	-0.409287	-0.385096	-0.279745	-0.327734	-0.415272	-0.197946	-0.174318	-0.269542	-0.505215	-0.328691	-0.12133	-0.150168	-0.212135	0.228873	0.150605	0.00806714	-0.0377783	0.0962602	-0.181163	-0.084565	-0.167129	1.77011	1.64918	-0.150236	0.046427	1.67933	1.01074	-0.0298765	-0.0563321	0.724218	1.559
n1998	6.344	-	345.155	0.472949	0.173976	0.107178	-0.0483333	0.387439	0.324555	-0.656408	-0.375184	-1.15148	-0.550076	-0.34627	-0.283977	-0.0247309	-0.726358	0.151328	-0.558703	-0.826225	0.754788	0.80761	0.388667	0.205656	0.697534	-0.765041	0.418097	0.364979	0.13232	-0.231471	-0.117115	0.605476	-0.0818112	0.119039	-0.167131	0.547581	-0.914128	1.08933	0.191914	0.450041	-0.0538851	0.423302	-0.619861	-0.726558	-0.0956683	0.214494	-0.2473	0.295845	-0.177271
n20	3.33213	-	78.9595	-1.75596	0.585064	-0.592058	0.680911	-1.82809	-1.86813	0.717863	-0.855477	-0.216965	-0.688384	0.929637	0.723974	0.913408	-0.316776	0.904222	0.390282	-0.569418	0.603428	0.179282	-0.2944	-0.493775	0.659189	0.585824	0.639696	0.470603	0.00385149	-1.33023	0.618068	1.15329	0.442478	0.218901	0.524583	0.446298	-1.95881	0.156912	0.72829	-0.554736	0.43343	0.529308	0.0341651	0.213943	-0.418067	-1.79886	0.908889	0.705153	0.430871
n2000	7.29281	-	345.228	-0.0850335	0.305084	0.234684	0.699239	-0.32307	0.891024	-0.353606	0.955966	-0.285767	0.24339	-0.0975957	-0.0421218	0.207286	0.326581	0.0618138	-0.00478289	-1.56577	0.216417	-0.0386492	0.722243	-0.325489	-0.447748	-0.773247	0.781343	0.470567	0.172908	1.16345	-0.277884	-0.181774	0.110004	0.0420524	0.0194408	-0.389964	-0.59822	0.593313	-0.439051	-0.13242	-1.39489	-1.37426	-0.607845	0.64073	1.25633	-0.0893691	-0.267713	-0.571011	0.515102
n2002	7.02588	-	345.228	0.113021	0.277975	0.610371	0.460221	-0.78387	-0.750344	-0.811097	0.568347	-1.0188	0.109669	-0.148425	-0.205515	-0.641598	0.324579	0.311632	-0.708814	-1.09812	0.561878	-0.657849	0.41715	0.0772412	-0.0886857	-0.779864	0.631051	0.614932	0.147364	0.721393	0.0957343	0.134491	0.100006	0.194309	0.27846	0.324906	-1.03306	0.418894	0.365215	0.1436	0.206643	-0.732785	-0.910017	0.311115	0.840101	0.208549	0.26809	0.208201	0.506816
n2005	10.6376	-	345.228	-0.197251	0.557794	-0.19929	-0.308658	-0.247417	-0.258825	-0.497185	-0.127673	-0.487975	-0.200107	-0.237644	-0.364723	-0.183684	0.641965	0.564655	-0.287256	-0.302094	0.582632	-0.305139	-0.150025	-0.319507	-0.355302	-0.516148	-0.181966	-0.285689	-0.428575	0.650202	-0.321015	-0.165661	-0.0354763	-0.105111	-0.103545	-0.424732	-0.405437	-0.224771	-0.0956936	0.935116	-0.176513	-0.205013	-0.256903	0.812761	1.23474	-0.209234	0.775694	0.729533	0.982945
n2009	4.90442	-	346.046	0.523649	0.179634	0.286283	0.672519	0.283122	0.268631	0.139426	1.41729	0.660492	-0.422618	0.00577439	0.373721	-1.63884	0.672187	0.54281	0.744447	0.531262	0.243217	0.133989	0.0559841	0.0972887	-0.116838	-0.386184	0.545066	-0.0193246	0.232679	0.39295	-0.0948795	-0.423431	-0.456741	-0.50482	-1.06159	-0.0472592	0.217136	-0.778839	0.0332624	-0.0901059	-0.0438085	-0.0805927	-0.502401	-0.33706	-0.816434	0.100555	-0.54029	-0.218274	-0.344256
n2012	3.13172	-	346.055	-0.13109	-0.563093	-0.828397	-0.641678	0.888936	0.599012	-0.863251	-0.58775	-0.291026	-0.134252	1.22555	0.0588954	0.161807	-0.188492	-0.230717	1.16114	-0.186803	1.06309	-0.259152	-0.167405	0.145157	-0.140175	-0.0957942	-0.681004	-0.0750628	-0.378378	-0.0230757	-0.179608	0.396121	1.93655	-0.275645	-0.132427	-0.108192	0.00837145	1.09491	-0.256301	-0.421949	-0.171995	-0.466205	-0.571308	1.23776	-0.446712	-0.019185	-0.463201	-0.035955	-0.368422
n2013	3.45256	-	346.055	0.162378	0.0313133	-0.130676	0.032281	-0.101399	-0.427486	-0.166496	-0.094332	0.905608	0.367812	0.35371	0.327637	0.649381	-0.0221239	0.0531005	0.00563381	-0.110371	-0.0378165	0.138417	0.267134	0.172992	-0.0919703	-0.271891	0.146385	-0.153349	-0.434699	0.406233	-0.154089	0.748528	0.326771	0.101563	0.327096	-0.547186	0.093998	-0.296767	-0.193885	-0.31777	-0.236678	-0.400294	-0.454422	0.240827	-0.315254	0.033666	0.104571	-0.0670827	-0.223392
n2015	2.12201	-	346.055	0.64014	-0.393563	-1.42678	-0.318651	-0.251193	-1.19404	-1.72709	-1.68212	-0.0122284	0.672484	0.777494	0.493457	1.91943	0.671523	0.182665	0.939956	0.695235	-1.36331	0.227268	0.253326	-0.0334777	0.160046	-1.90118	-0.13954	-1.42901	-0.548609	-0.0123777	-0.328798	2.30142	1.1898	0.250862	0.829679	-0.0425209	0.188914	-0.119988	0.0492796	-0.0133871	0.854093	-0.00848987	-1.38011	0.534564	-0.297547	0.51016	0.377793	0.111681	0.230044
n2018	3.66173	-	346.086	0.123102	0.275854	0.167101	-0.0600238	-0.135496	0.204955	-0.0295159	-0.161329	-0.390988	-0.450694	0.277801	-0.812512	0.0355967	-0.0199098	-0.682316	-0.628816	-0.190579	0.287364	0.308034	0.157868	0.136157	0.0637442	0.039579	0.371243	0.0930189	0.238307	0.154256	-0.067964	-0.200849	0.114493	-0.173965	-0.157574	0.249838	-0.418113	0.459606	0.192786	0.386543	-0.0858053	0.09978	0.235372	-0.0221987	0.370705	-0.219427	0.0230359	-0.0301016	0.0180088
n2019	3.8835	-	346.122	-0.179093	-0.0258532	-0.338479	-0.11555	0.0106916	0.151797	-0.232981	-1.02184	0.175126	0.0639679	0.162206	0.0471753	0.422434	0.161411	-0.0282162	-0.600147	-0.645132	0.0273884	0.0568916	0.23964	0.0301369	0.0809951	-0.94179	-0.0752233	-0.198457	-0.142164	0.136953	0.099593	0.415049	0.406663	0.0924318	0.103694	-0.161533	-0.459526	0.275537	0.0827051	0.143278	0.158271	0.226131	0.130939	0.273491	0.103806	-0.0746323	0.000351968	0.338276	0.132294
n2020	6.34454	-	346.159	0.30797	0.109598	0.096086	-0.0539561	0.303457	0.236171	-0.450576	-0.286667	-0.798787	-0.340311	-0.199324	-0.206946	-0.0804058	-0.610639	0.0427104	-0.43235	-0.474261	0.566184	0.53692	0.281833	0.398203	0.466842	-0.548862	0.284272	0.227063	0.0781199	-0.236207	-0.0240433	0.379781	-0.0971075	-0.0282501	-0.17194	0.362303	-0.579411	0.83581	0.134008	0.287552	0.0180135	0.206521	-0.446914	-0.524551	-0.00412535	0.195411	-0.117825	0.237174	-0.16788
n2021	1.73731	-	346.161	-0.111109	0.459915	0.0150203	-0.00903652	0.422874	0.38064	0.184318	0.290207	0.307308	0.461986	-0.137146	-0.328638	-0.0135937	-0.00643135	-0.325414	-0.0100125	-0.207853	0.187923	0.186929	0.117319	0.38367	0.213916	0.528051	0.0893422	-0.035533	0.0751376	0.0922091	0.0189679	-0.0800415	0.475429	0.470048	0.351037	0.0339134	-1.33249	0.152255	-0.200604	-0.200778	-0.455345	-0.283801	-0.185844	-0.196068	-0.104159	-0.494906	-0.0693563	-0.270472	-0.341906
n2022	3.34476	-	346.162	-0.0339043	0.397475	0.0216097	0.187855	0.607246	0.503623	0.265335	0.219347	0.546273	0.304605	0.257187	-0.179767	0.587816	-0.137787	-0.0615007	-0.100421	-0.123733	0.000233345	0.150621	0.206908	0.0585855	-0.050235	-0.00667308	-0.25114	0.11101	-0.0192922	-0.232701	-0.189206	-0.360213	0.427647	0.121525	-0.0832508	-0.114334	-0.109659	-0.00182075	0.0172211	0.0428546	-0.55618	-0.203322	-0.121151	0.06346	-0.185025	-0.327008	-0.0876724	-0.360778	-0.361166
n2024	1.95767	-	347.023	-0.157698	0.222472	0.53033	-0.121702	0.3701	-0.202593	0.121635	0.682762	0.795953	0.0829789	-0.0886624	-0.0784952	0.555725	0.475924	0.0570725	-0.645096	0.465451	-0.215207	0.140668	0.0235605	-0.1238	-0.064746	-0.37791	0.326565	0.00195823	-0.332097	-0.226179	-0.237617	0.351871	0.212988	0.431053	-0.108913	-0.537174	0.313453	-0.877321	-0.479043	0.299436	0.385561	-0.365292	-0.399213	0.253441	-0.199401	0.26216	-0.323169	-0.523059	-0.376277
n2025	1.7998	-	347.042	0.664	0.371398	0.0493508	-0.0669034	0.0579034	0.111107	0.705527	0.127296	-0.50106	-0.511051	-0.121672	-0.121831	-0.0979856	-0.340597	-0.675387	-0.224989	-0.220652	0.300774	-0.120304	0.0976541	0.00641191	0.533373	1.15895	0.311743	0.364431	-0.422089	-1.03756	0.183928	-0.00130302	-0.398114	-0.289821	0.226356	0.714573	-0.440756	0.350832	-0.339947	0.163407	0.971491	0.671476	1.10797	-0.683461	-0.552188	-0.218406	-0.237163	-0.33028	-0.495879
n2026	4.90192	-	347.042	0.711884	0.158806	0.349022	0.922107	0.39702	0.400194	0.174851	1.99594	0.853511	-0.570494	-0.115803	0.488679	-1.24745	0.873655	0.693881	1.05809	0.701788	0.242722	0.232754	-0.00158831	-0.0726221	-0.228861	-0.631312	0.692803	-0.0860143	0.187464	0.609084	-0.162767	-0.630173	-0.627352	-0.792569	-0.81888	-0.196084	0.226009	-1.09535	-0.00235052	-0.164357	-0.121459	-0.161965	-0.835052	-0.56369	-1.04102	0.0777011	-0.785271	-0.396573	-0.56497
n2027	2.11328	-	347.042	-0.342675	-0.271103	-0.200013	-0.363187	-0.192739	-0.364156	-0.261293	-0.0986738	0.424602	-0.340405	-0.349275	-0.301781	-0.222674	-0.232254	-0.312825	-0.358076	1.1404	-0.346595	-0.260418	-0.327437	-0.309916	-0.288379	-0.171615	-0.182506	-0.347098	-0.386274	-0.414682	-0.330364	-0.222583	-0.251037	-0.253799	-0.339257	-0.253139	2.84918	-0.176048	1.87478	1.299	-0.111578	1.16047	-0.219733	-0.216456	0.717849	-0.246672	-0.191532	-0.448361	0.625009
n2028	3.61654	-	347.04	-0.209195	-0.24489	-0.215294	-0.188701	-0.216351	-0.260592	-0.237964	-0.215796	-0.186166	-0.213609	-0.242949	-0.169854	-0.0973452	0.435266	-0.185845	-0.195638	3.27983	-0.311849	-0.198527	-0.19364	-0.293075	-0.320791	-0.399884	-0.259944	-0.106395	3.39308	1.38949	-0.220218	-0.314066	-0.365356	-0.255856	-0.273546	-0.278257	-0.0524699	-0.214545	-0.126503	-0.180085	-0.107201	0.854048	-0.280211	-0.140639	-0.215202	-0.140463	-0.210187	-0.241113	-0.163008
n2031	1.76162	-	347.059	0.75145	0.0205735	-1.65576	0.115895	0.069839	-1.70024	-1.66019	-1.73605	0.174252	0.478677	0.635565	0.942964	1.18217	0.671721	0.860982	0.984748	0.639987	-0.886979	0.259561	0.19434	-0.143213	-1.37204	-1.02539	-1.47035	-0.788443	-0.417463	-0.0286428	0.308995	1.30414	0.587199	0.209804	0.417357	0.069816	0.600532	-0.102838	0.267261	0.0690561	0.836443	0.0458783	-1.78948	0.55649	-1.30554	1.10414	0.338742	0.48626	0.306303
n2034	6.66258	-	347.171	0.4383	0.278648	0.249736	-0.134374	-0.199672	0.36649	-1.16939	-0.0203624	-0.719085	-0.340681	0.16654	-0.369125	-0.0246126	0.0559903	0.567299	-0.186427	-0.218754	0.114275	0.545208	0.539119	0.915441	0.570042	-1.49679	0.544511	0.491287	-0.208417	-0.164326	-0.426225	0.16373	-0.27536	-0.142139	-0.237975	0.487471	-0.614458	0.873129	0.663901	0.409595	-0.289117	0.168532	-0.951371	-0.570759	-0.135635	0.410866	-0.325514	0.276441	-0.318824
n2037	1.80595	-	348.046	0.413247	0.221258	-0.0690278	-0.0261139	0.071778	0.0304706	0.385406	0.0589097	-0.178475	-0.268182	-0.12654	0.0445766	0.031641	-0.236847	-0.390908	-0.126546	-0.131076	0.21019	-0.0332059	-0.126492	0.0609101	0.241934	0.719495	0.227852	0.234698	-0.304563	-0.653353	0.168601	0.121889	-0.202182	-0.123869	0.206179	0.426801	-0.135985	0.224261	-0.210477	-0.14862	0.423298	0.444968	0.591067	-0.452324	-0.307396	-0.331762	-0.154021	-0.257634	-0.219049
n2039	1.75893	-	348.06	0.469877	0.0231097	-0.611699	-0.179184	0.00350095	-0.404704	-0.412875	-0.684792	-0.0317388	0.271379	0.39727	0.731527	0.839423	0.120191	0.0775918	0.660503	0.327739	-0.88873	0.0546171	0.00884574	-0.189326	-0.207463	-0.911314	-0.391802	-0.773828	-0.480633	-0.132838	0.124431	0.857154	0.435758	0.249517	0.295208	-0.0724074	-0.0738823	-0.364255	-0.0720955	-0.00440643	0.181897	0.0591699	-0.566176	0.211145	-0.0851847	0.76016	0.113548	0.0756431	0.0273703
n2040	2.10375	-	348.06	0.302762	-0.662601	-0.782827	-0.648614	0.136182	-0.785771	-0.776127	-0.781675	0.0633469	-0.419627	0.414904	0.320462	0.937688	0.205159	0.263032	0.45217	0.161896	-0.828395	0.17349	0.079434	0.138239	-0.520807	-0.856059	-0.559667	-0.805905	-0.032843	0.143193	0.121426	0.914122	0.615376	0.396781	0.399479	0.128505	0.34636	0.12822	0.369429	0.254773	0.713199	-0.572129	-0.827137	0.360297	-0.576815	0.371452	0.344281	0.48869	0.304736
n2041	4.26774	-	348.062	0.246693	0.00718294	-0.458316	-0.315757	0.0645122	-0.352201	-0.00279377	0.055517	0.805158	-0.0657469	-0.193217	0.781381	-0.900926	0.521506	0.221843	1.20373	-0.0887425	0.103348	-0.248208	-0.303146	-0.241777	-0.538279	-0.20113	-0.153149	-0.110139	-0.0844318	-0.131771	0.141786	0.200071	0.229452	0.106891	0.0594213	-0.230088	0.0522375	-0.646251	-0.151206	-0.140412	0.785848	-0.262273	-0.29266	0.363418	0.127949	-0.302367	-0.0864735	0.625928	-0.751947
n2042	1.66485	-	348.076	-0.00714	-0.134	-0.00198	-0.391	-0.109	-0.263	-0.0904	-0.268	-5.58e-05	0.145	-0.176	-0.0344	-0.0352	0.0813	0.0705	-0.0196	-0.123	0.0517	0.0199	-0.303	-0.302	-0.0639	-0.27	-0.0779	-0.0677	-0.0697	0.138	-0.00899	0.204	0.0532	0.201	0.341	0.145	-0.181	0.342	-0.131	0.0475	0.149	0.158	-0.0123	-0.103	0.136	0.116	-0.112	0.0751	0.172
n2043	1.66804	-	348.098	0.0164099	-0.313939	0.112403	-0.806096	-0.129204	-0.216904	-0.0419156	-0.24932	0.235988	0.244976	-0.0186525	-0.0121118	0.265636	0.113869	0.0915115	-0.518661	-0.151944	0.187063	0.0243872	-0.817956	-0.809952	-0.0313003	-0.854526	-0.101244	0.150954	0.0355455	0.199705	0.0873269	0.132769	0.132531	0.176214	0.470938	0.234729	-0.187447	0.438538	-0.134393	0.12883	0.418086	0.238587	-0.0855594	-0.0660249	0.3217	-0.0125828	-0.0644357	0.218576	0.26476
n2044	8.6844	-	348.1	-0.556894	0.375057	0.501957	1.32214	0.145276	0.708033	-0.00385851	0.47932	1.60039	0.97806	-0.538144	1.03181	-0.711868	-0.521537	-0.647077	0.181799	-0.413355	-0.663151	0.210017	0.610914	1.22813	0.295095	-0.873069	0.617506	0.157304	0.369392	0.619014	0.915788	-0.865494	-0.583267	-0.805227	-0.78157	-0.660807	0.321726	-0.570226	0.4123	0.223233	-0.522072	-0.477699	-0.678107	-0.411748	-0.615958	0.244331	0.182444	0.145802	-0.478897
n2045	5.51986	-	348.148	0.553343	-0.404102	0.221406	-0.434605	0.316062	0.312208	-0.469967	1.25726	-0.817149	-0.526951	0.260745	-0.514882	-0.544885	0.845541	0.807055	-0.350646	-0.512226	0.246659	-0.534785	-0.423676	-0.541893	-0.416619	-0.697706	-0.344604	0.239609	-0.521175	0.351415	-0.437177	-0.313377	-0.312988	-0.21318	-0.445782	0.298102	-0.446895	-0.446795	0.420696	0.41739	0.46286	0.372123	-0.410328	0.540046	0.570478	0.234704	0.615051	0.29454	0.378901
n2046	6.66294	-	348.174	0.212579	0.241767	0.137979	-0.0669899	0.0029938	0.318894	-0.542673	-0.0244759	-0.438255	-0.060921	0.237923	-0.173942	0.115666	0.0772875	0.379542	-0.0697796	-0.167477	-0.125909	0.354806	0.339846	0.427482	0.310961	-1.93762	0.399421	0.168196	-0.096998	-0.122709	-0.227044	0.228206	-0.231115	0.0137546	-0.0620076	0.29098	-0.426018	0.545323	0.437879	0.23679	-0.222396	0.0762711	-0.576788	-0.263443	0.0618379	0.325315	-0.128477	-0.0296343	-0.226466
n2055	4.26781	-	349.058	0.377008	-0.118138	-0.5588	-0.459484	0.0862315	-0.572371	-0.110172	-0.00853057	1.13587	-0.218415	-0.309123	1.082	-1.18885	0.821105	0.238696	1.7694	-0.136152	0.0287737	-0.316098	-0.35257	-0.362163	-0.648946	-0.324597	-0.223924	-0.273307	-0.0787446	-0.140533	0.269588	0.152858	0.204774	0.0110368	-0.0833144	-0.441116	-0.0438347	-0.962781	-0.181791	-0.27428	1.20762	-0.370513	-0.401496	0.391083	0.149905	-0.283762	-0.257402	0.911532	0.0885896
n2056	4.95503	-	349.054	-0.277515	-0.199262	-0.256604	0.286008	0.560034	-0.206787	0.24657	0.0405781	-0.315343	-0.123181	-0.214077	-0.157856	0.62906	-0.437395	-0.367504	-0.0804956	-0.272326	0.523706	-0.21623	-0.147949	-0.475487	-0.253042	0.454112	-0.339265	0.543975	-0.320453	-0.37343	-0.142611	0.413675	0.719809	-0.166768	1.10342	-0.0935678	0.720112	0.53838	-0.164903	0.322525	-0.0497296	0.734	-0.0913754	-0.351095	-0.162994	-0.265429	-0.157336	-0.225547	-0.254656
n2057	9.04962	-	349.063	-0.241366	0.217567	1.12661	0.748702	0.351516	-0.282491	-0.352926	-0.342706	1.25376	0.956233	-0.21282	0.798822	-0.26201	-0.444613	-0.316386	-0.321614	1.03179	-0.294455	-0.153346	-0.394031	0.297004	-0.470698	0.5821	-0.201317	0.362993	1.14852	0.560048	0.137418	-0.527384	-0.282835	-0.497693	-0.35679	-0.573285	-0.325948	-0.327404	-0.468227	-0.564591	0.383537	-0.488762	-0.472982	1.00812	-0.47044	-0.162859	-0.464513	0.711534	-0.338952
n2059	1.65451	-	349.074	-0.212308	-0.222913	-0.0232497	-0.423252	-0.288645	-0.421517	-0.0216412	-0.263751	-0.175887	0.331032	-0.205091	-0.0207213	0.258058	0.174057	0.0922909	-0.402486	-0.266055	0.141561	-0.169791	-0.352877	-0.472888	-0.148865	-0.190421	-0.272108	-0.0555652	-0.0749922	0.201947	-0.0103381	-0.00419668	0.0469631	0.318307	0.376629	0.178158	-0.20828	0.454066	-0.158135	-0.00832497	0.299073	0.252197	-0.104346	0.0330493	0.39261	0.030356	0.05684	0.369634	0.271953
n2067	6.18066	-	349.15	-0.205949	-0.183304	-0.0620422	-0.0486567	-0.118876	1.19711	-0.0654504	1.0303	-0.293298	-0.308141	-0.675895	-0.0271474	-0.111407	0.96362	-0.321834	0.633559	-0.026532	0.065406	0.00223583	-0.0332011	-0.149097	-0.177921	-0.0632845	0.00249324	0.0183652	0.570122	-0.274217	0.70544	-0.414777	-0.276439	-0.352139	-0.290935	-0.182361	0.0359022	-0.0110322	0.0158049	0.0591092	0.0246218	-0.212324	-0.250289	-0.257553	0.829778	-0.168159	-0.646109	-0.427306	0.902045
n2069	6.52451	-	349.186	0.145697	-0.293167	-0.0409758	-0.345442	-0.286867	-0.251228	-0.648416	-0.609499	-0.494811	-0.00328247	0.0675641	-0.106388	-0.0211025	0.157962	0.597697	0.0405066	-0.673191	0.136721	0.0849032	0.167487	0.000415637	0.155751	-0.732015	0.0533977	-0.0599043	-0.208668	0.134565	-0.140729	0.327877	-0.0240064	0.525721	0.272915	0.3071	-0.881263	0.664278	0.296988	0.169265	0.0100916	-0.0739387	-0.314005	-0.203946	0.279836	0.259676	0.0643186	0.279341	0.0660516
n2072	9.04413	-	349.564	-0.275559	-0.183956	1.06057	0.73516	-0.0899979	-0.233037	-0.249188	-0.122555	1.14408	1.04886	-0.0906422	0.28227	-0.0950755	-0.288361	-0.193659	-0.0369302	0.985636	-0.0915944	-0.0570338	-0.098627	0.0268187	-0.53748	0.112829	0.00172826	-0.0578308	1.04947	0.0844928	0.0166234	-0.359229	-0.219721	-0.536762	-0.189424	-0.537319	-0.536712	-0.131403	-0.271435	-0.365667	0.0549088	-0.161018	-0.247542	0.990797	-0.538908	0.052219	-0.367989	0.218278	-0.19729
n2073	1.83348	-	350.041	0.559626	0.541698	0.498466	0.373071	-0.51667	0.367226	-0.405239	1.29779	-0.56981	0.492424	0.598763	-0.501568	-0.431352	0.861447	0.330591	-0.335275	-0.556489	-0.522955	0.328449	0.478962	0.40698	-0.412502	0.307012	0.355867	-0.561658	-0.528803	0.68939	-0.494157	-0.510305	0.270858	0.322237	-0.551856	-0.424934	-0.429389	0.407222	0.176612	-0.508371	-0.607361	-0.43329	0.478113	0.219238	-0.477686	-0.442874	0.370449	-0.558462	-0.512574
n2075	4.25774	-	350.062	0.210017	0.0652121	-0.20097	-0.160133	0.129762	-0.189354	0.012469	0.0246591	0.559457	-0.0304033	-0.152117	0.541581	-1.60047	0.51435	0.0284791	0.917864	-0.013481	0.0746215	-0.172222	-0.21086	-0.112245	-0.435327	-0.159715	-0.0840225	-0.110329	-0.0688756	0.00402783	0.191752	0.103449	0.17149	0.18097	-0.00235751	-0.183073	0.107762	-1.5341	-0.139994	-0.0977883	0.63777	-0.15616	-0.128136	0.234442	0.133428	-0.0199658	-0.0830285	0.558694	0.0648114
n2077	3.24128	-	350.071	-0.619619	-0.559562	0.126921	0.079906	-0.614443	0.114991	0.25632	-0.712883	-0.568103	0.366079	0.248757	-0.661585	0.523288	-0.780829	-0.717667	-0.759246	-0.836339	0.269458	0.251672	0.205029	-0.720128	-0.486802	0.277532	-0.572847	0.295493	-0.112906	0.0847349	0.294855	0.61478	0.562182	0.570366	0.640434	0.295686	-0.660426	0.624377	0.0714937	0.243838	0.00648063	0.387657	0.411764	0.204636	0.650517	-0.632537	0.581351	0.13057	0.238077
n2078	1.66854	-	350.077	0.00341278	0.124458	-0.215941	-0.488909	0.110699	-0.394582	0.116359	0.0506004	0.192369	-0.282328	-0.0606526	0.116859	0.139785	0.289761	0.065725	0.237728	-0.297321	0.0770674	-0.211832	-0.0481308	-0.0483107	-0.299934	0.0642482	-0.116505	-0.081183	-0.30389	0.0210553	-0.181125	0.374604	0.662497	0.599105	-0.204937	0.0232611	-0.335141	0.134123	-0.241735	-0.0111297	-0.154815	-0.161068	0.118421	0.504957	0.289653	0.074096	-0.300415	0.131373	0.0246141
n2082	3.5193	-	350.145	0.0912619	0.184991	0.107005	0.192601	0.00707869	0.335204	0.629193	-0.0333751	0.191192	-0.127275	-0.292452	-0.239175	0.0469485	-0.507242	-0.566851	-0.563573	-0.234868	0.467667	-0.0024974	0.146801	-0.300582	0.128097	0.678893	0.0179056	0.463928	-0.118645	-0.528206	-0.154803	-0.0990378	-0.337213	-0.16846	-0.112	0.336823	-0.0161428	0.498849	0.00703225	0.157377	-0.0589123	0.467482	0.860877	-0.222816	-0.198006	-0.117266	-0.298561	0.0598583	-0.140189
n2083	5.55766	-	350.151	0.390571	0.507604	0.229025	0.381826	0.650037	0.703293	0.374035	0.6373	0.528914	0.362937	0.220348	0.196007	-0.176142	0.0666461	0.366698	0.428437	0.177496	-0.0199731	0.33003	0.335944	0.286791	0.141387	-0.0327709	0.19856	-0.132624	-0.104281	0.158197	-0.232424	-0.23629	0.255298	0.0242304	-0.101372	-0.166259	-0.123642	-0.265056	-0.232674	-0.19587	-0.723143	-0.708983	-0.592136	-0.407463	-0.504669	-0.333261	-0.535324	-0.668159	-0.382319
n2084	7.04743	-	350.161	0.489337	0.196903	0.681166	1.19841	0.421611	0.446882	0.747829	0.92313	0.034097	-0.0532147	-0.250983	0.204985	-0.541437	-0.0318919	-0.0140806	0.355303	-0.44038	0.51778	0.376148	0.408138	0.187515	0.129319	0.586463	0.141021	0.576498	-0.19859	-0.378187	-0.197012	-0.69191	-0.677423	-0.541139	-0.211629	0.122116	-0.221794	-0.0126376	0.195397	0.059845	-0.220886	0.21428	0.0996131	-0.889245	-0.685804	-0.53787	-0.581666	-0.65865	-0.573322
n2086	3.54369	-	350.172	-0.137492	0.779278	0.105744	-0.14792	1.21399	0.264023	0.00386052	0.278854	0.0707676	0.830057	0.169801	-0.0913157	0.135948	-0.0241364	0.839455	-0.0581639	-0.199797	0.857853	-0.0424433	0.133027	0.0263061	-0.161361	-0.196644	-0.208804	-0.0991283	-0.0764282	-0.136422	-0.0972851	-0.164688	0.80232	-0.153796	-0.0453864	-0.307859	-0.250449	-0.0720368	-0.0279692	-0.222026	-0.292658	-0.373496	-0.519023	-0.186629	-0.408037	-0.140071	-0.190093	-0.402482	-0.290276
n2087	2.08886	-	351.037	0.288617	-0.182368	0.277874	0.0913648	-0.126807	-0.228803	-0.0668838	1.17856	-0.0677286	-0.059797	0.435726	0.207565	1.08866	0.138338	0.0998324	-0.176261	-0.488333	-0.036114	-0.191222	-0.136857	0.0331468	-0.405609	0.0236249	0.0819005	0.225945	-0.268983	-0.239939	-0.267794	-0.0277855	-0.491617	-0.194632	-0.514083	-0.0100674	0.169712	-0.234499	-0.0159754	-0.0909382	-0.429263	0.205845	0.512536	0.366556	-0.00532549	0.156731	-0.181531	-0.161604	-0.0199463
n2088	1.82932	-	351.037	0.335423	0.367024	0.214227	0.0350857	-0.428945	0.069039	0.110235	2.11742	-0.452658	0.274342	0.602732	-0.299081	-0.211711	0.420938	0.167964	0.230356	-0.341254	-0.451739	0.113168	0.222224	0.0752719	0.06584	0.166837	0.109043	-0.476865	-0.218373	0.336374	-0.459862	-0.138338	0.0091422	0.0278429	-0.435228	-0.248167	-0.238864	0.0972418	0.0113464	-0.619173	-0.630372	-0.215571	0.31538	0.0585365	-0.235507	-0.0116501	0.237297	-0.324331	-0.196409
n2089	2.14994	-	351.057	0.409777	0.911256	0.0482762	-0.0128186	0.559484	-0.420037	0.871874	-0.492068	-0.677757	-0.287615	0.174487	-0.339747	-0.664844	0.284629	-0.84279	-0.533224	-0.685888	0.644329	-0.360272	0.253922	0.321632	-0.891394	0.365636	-0.683663	0.429893	0.748411	-0.53152	0.850106	0.0921355	0.11494	-0.933231	-0.68831	-0.776754	0.974344	0.552376	-0.4488	0.62424	1.40735	-0.792556	0.0702485	-0.13532	0.0942995	-0.234207	0.303249	0.395898	0.754966
n2090	1.72574	-	351.056	-0.680872	-0.63663	0.421594	-0.664917	-0.508684	0.496477	0.627596	-0.662556	-0.658449	-0.074792	-0.620877	-0.599398	-0.0330423	-0.585685	0.038016	-0.706875	0.713504	0.646163	0.574128	0.313923	-0.735281	0.280699	-0.492011	0.238587	-0.469222	-0.526369	0.514323	-0.58398	-0.477938	-0.537071	0.0614435	0.248701	0.219233	1.19667	0.522819	0.0953483	-0.615441	-0.608701	0.694133	0.678194	0.716684	0.536004	0.494006	0.332817	0.471037	-0.522746
n2091	1.66798	-	351.073	0.0304561	0.172536	-0.242988	-0.2478	-0.0146118	-0.40833	0.245929	0.00775786	0.241645	0.162211	-0.111075	0.148468	0.299782	0.145215	0.167874	0.0904097	-0.332509	0.163155	-0.252326	-0.00509427	0.000815912	-0.185004	0.175123	-0.119895	-0.0796583	-0.452905	-0.307662	-0.301697	0.542721	0.576881	0.78744	0.51117	-0.0572112	-0.468492	-0.136941	-0.540522	-0.223773	-0.274831	-0.383278	0.166247	0.484622	0.300718	-0.12074	0.226768	0.11722	-0.289359
n2092	6.12003	-	351.072	-0.0765415	0.142375	0.0360618	0.086439	0.166943	-0.376817	0.631765	0.376789	-0.0233171	-0.256502	-0.365125	-0.435373	-0.259966	-0.326268	-0.572687	-0.613477	-0.560687	2.14712	-0.183668	-0.159536	-0.348201	-0.432235	1.599	0.26363	0.73339	0.569988	-0.351049	-0.394177	-0.428729	-0.457485	-0.2194	-0.0484802	-0.193393	0.0279731	-0.325881	-0.489698	-0.574955	0.790421	-0.182561	0.437607	0.408941	0.420077	0.171662	-0.220024	0.692829	0.156259
n2093	5.70759	-	351.072	0.212738	0.364433	0.9781	0.531263	0.496271	-0.817199	0.0349778	0.583039	0.768457	0.226149	0.0851266	0.041786	0.0557057	-0.148277	-0.455667	-0.108992	0.401011	0.125875	0.157642	-0.945502	0.188966	0.049189	0.0267513	0.64239	0.57097	0.623379	0.0192471	-0.0288931	-0.0390392	-0.0374012	-0.0804702	-0.0407797	-0.486397	-0.962422	-0.574012	-0.433652	-0.261132	0.276491	-0.22416	-0.224819	0.250522	-0.334845	0.166464	-0.342047	0.0690311	0.0759563
n2094	5.40783	-	351.072	0.524379	-0.733528	1.18018	0.368069	0.391836	0.110099	0.242038	0.244283	1.28106	0.188806	-0.110216	0.310521	-0.0306384	-0.343022	-0.484207	-0.00652738	0.890369	0.0729406	0.056291	-0.386517	0.142653	-0.136776	0.0394938	-0.39984	0.411579	0.959439	0.362126	-0.179709	-0.00522561	-0.214855	-0.90873	0.0363305	-0.432157	0.0228829	-0.751345	-0.419903	-0.538789	0.438371	-0.0571383	-0.656385	0.600054	-0.306371	0.193344	-0.655422	0.204398	-0.196348
n2096	4.33669	-	351.129	-0.365871	0.227089	0.0529202	-0.103725	-0.318627	0.135537	0.296772	-0.335276	-0.922657	-0.0881443	0.0202121	-0.675415	0.372285	-0.615979	-0.952254	-0.53119	-1.26293	0.933621	0.289605	0.40326	0.0548948	0.255894	0.829764	0.37971	0.882952	-0.234228	0.0274607	-0.0557495	0.0915614	0.153886	0.20346	0.240041	0.423967	-0.351635	1.33724	-0.162868	0.137817	-0.565447	0.140729	1.09373	-0.456171	0.354101	-0.854657	0.0937663	0.180309	-0.0840935
n2097	5.98648	-	351.129	-0.255117	-0.589498	0.344125	0.976913	-0.391598	-0.359492	0.856154	0.645867	-0.636953	-0.537715	-0.526632	-0.472148	-0.270707	-0.387462	-0.521184	-0.691272	-0.657626	2.3297	-0.484056	-0.251389	-0.731775	-0.457395	2.08133	-0.138165	0.915635	0.584505	-0.498865	0.358243	-0.373998	-0.517051	-0.682929	-0.0733879	-0.141336	0.0942164	-0.229504	-0.444509	-0.580887	0.990976	-0.0588758	0.620582	0.575784	0.561227	0.223419	-0.239397	0.838535	0.158143
n2098	4.03089	-	351.129	0.107599	-0.0339554	-0.334326	0.178847	0.0209679	0.345224	0.417802	-0.279019	-0.0933637	-0.410684	-0.392293	-0.117934	0.084048	-0.385095	-0.592523	0.0875608	-1.15716	0.228635	0.0973273	0.13428	-0.399549	0.163536	0.500934	-0.108277	0.182129	-0.329904	-0.271889	-0.0598639	-0.162108	-0.377733	-0.170806	0.261124	0.21397	0.137908	0.886448	-0.141239	-0.182957	0.824065	0.23502	0.722514	-0.56563	0.475856	-0.491316	1.57577	-0.179941	-0.0310902
n2099	5.39667	-	351.129	0.270266	-0.391825	0.959938	1.92561	0.307161	-0.235072	0.806427	1.27959	0.476988	-0.100199	0.198548	0.477691	0.0370922	0.397963	0.164555	0.501316	0.309641	1.4492	-0.472855	-0.49515	-0.367485	-0.658333	0.548857	-0.60688	0.0409688	0.797794	0.0516012	0.258746	-0.635971	-0.230166	-0.546475	0.0961153	-1.26423	0.368216	-1.35564	-0.713999	-0.640126	1.42756	-0.641636	-1.22218	0.464154	-1.15281	0.682513	-0.625318	-0.116097	-0.437102
n21	3.9515	-	78.9596	0.336502	0.13396	-0.273241	0.160316	0.223722	-0.00436819	0.15097	0.0864864	0.0423958	-0.0744861	0.0678719	-0.10586	0.0497172	-0.0155634	0.0281299	0.218647	0.294287	0.209729	0.247272	0.381214	0.210097	0.271083	0.630416	-1.89247	0.239975	-0.304918	0.0711532	0.0535127	0.561844	0.326589	0.0388107	0.269419	-0.0118729	0.292934	0.0942572	-0.102282	-0.149896	-0.205846	-0.0267837	0.207331	-0.157184	-0.0985991	-0.0581519	-1.90465	-0.0888646	-0.185049
n2100	6.62132	-	351.129	-0.13212	-0.692398	0.168582	1.36087	0.0052058	-0.339648	0.991828	0.0848589	0.0412829	0.186845	-0.0736348	0.146433	-0.00478677	-0.469614	-0.338208	-0.173643	-0.308264	2.6899	-0.483949	-0.514277	-0.574141	-0.378431	1.90125	-1.42529	0.409064	0.397696	0.178769	0.30619	-0.364687	-0.378873	-0.61241	0.0253775	-0.394044	0.242038	-0.416507	-0.613551	-0.688328	0.92708	-1.14712	0.513283	0.10559	0.385844	0.265731	-0.0845255	0.161583	0.0747827
n2101	3.7959	-	351.129	-0.0469282	-0.17306	-0.352295	0.0863196	0.0474591	0.362515	-0.00846961	-0.378495	-0.338886	-0.153263	-0.244986	-0.1914	0.562399	-0.153585	-0.3744	-0.0713004	-1.89395	0.0414757	0.224382	0.204417	-0.357154	0.205772	-0.059546	-0.163086	-0.0814885	-0.152901	0.195966	0.0973668	0.143789	-0.150773	-0.145264	0.295701	0.0753686	0.518279	0.699736	0.279695	-0.0581094	0.0920753	0.371357	0.318754	-0.285589	0.540811	-0.024817	0.331965	-0.0655937	0.327473
n2102	5.57019	-	351.154	0.0227505	0.0770947	-0.0440658	0.556997	0.87003	0.707162	-0.0309741	0.79014	0.977525	0.0253189	-0.0271966	-0.0564571	-0.521575	-0.0438959	0.611277	0.0350126	-0.0869598	-0.10957	-0.0260261	0.699808	0.83619	-0.0371291	-0.178231	0.015629	-0.296682	-0.0987178	-0.134697	-0.135611	-0.20817	0.770371	-0.0915694	-0.438241	-0.242651	-0.158675	-0.200425	-0.213364	-0.163824	-0.278537	-0.405733	-0.335453	-0.271511	-0.265051	-0.319587	-0.35851	-0.260657	-0.279425
n2107	2.56006	-	351.861	-0.0807853	0.152156	0.116573	-0.205909	0.149902	-0.0594653	0.398703	0.443556	0.28189	0.126671	-0.0122815	0.00904267	0.831155	0.153534	-0.022191	-0.153577	0.0349422	-0.345532	0.10414	-0.018857	-0.491746	0.0112473	0.0525396	-0.121583	-0.066046	-0.433635	-0.680449	-0.226058	-0.194697	-0.37069	0.149299	-0.212077	0.140166	0.244041	0.122508	-0.440103	-0.131077	0.201764	0.225355	0.402721	0.158881	0.0203802	0.21254	0.331792	-0.195045	-0.334803
n2110	2.14669	-	352.06	0.338356	0.357216	0.121894	-0.0378582	0.355507	-0.20451	0.614007	-0.227491	-0.441525	-0.150728	0.00612351	-0.111993	-0.441578	0.237644	-0.501125	-0.334675	-0.440198	0.449734	-0.155508	0.146398	0.239502	-0.640956	0.33894	-0.366672	0.230373	0.429883	-0.320313	0.464725	0.175966	0.0261446	-0.470437	-0.367444	-0.388185	0.532371	0.282747	-0.243141	0.50269	0.932333	-0.396854	0.118993	0.0332792	0.0942478	-0.125374	0.0718729	0.192262	0.423052
n2111	1.72367	-	352.06	-0.288197	-0.393298	-0.182813	-0.236403	-0.0893975	0.55163	-0.0570408	-0.163946	-0.170858	-0.0885449	-0.279357	-0.127598	0.112632	-0.215587	-0.279518	-0.158525	0.66653	-0.0970247	-0.116846	-0.132439	-0.453158	0.372389	-0.190704	-0.153911	-0.0586995	-0.165043	-0.11799	-0.09032	-0.130032	-0.125003	-0.0467718	0.0896545	-0.148242	-0.0179544	-0.0836431	-0.178946	-0.281398	-0.0368749	0.78863	0.726779	-0.0281737	0.732935	-0.124076	0.0656265	0.606528	-0.0609439
n2112	5.40362	-	352.075	0.408316	0.207382	0.877294	0.547481	0.489006	0.29872	0.490087	0.0565905	0.375644	0.349248	0.181008	0.450632	-0.35125	0.0872458	-0.51155	-0.272019	0.789219	-0.338207	0.292849	-0.639028	0.174715	-0.602549	-0.272379	-0.0128145	0.463165	0.535736	0.452545	0.196832	-0.62177	0.165946	-0.653038	0.360709	-0.735123	0.240391	-0.813042	-0.782282	-0.681669	0.50528	-0.626913	-0.207404	0.30361	-0.574589	0.312163	-0.663154	0.218901	0.368595
n2113	1.66779	-	352.077	0.0510492	0.109261	0.0533297	0.0557256	-0.231706	-0.266121	0.176342	0.229204	0.0472489	0.000218231	-0.435143	-0.0061879	0.210139	-0.105636	-0.288726	-0.0876024	-0.114364	0.0767972	-0.513074	0.128438	-0.170291	-0.361206	0.0480684	-0.0132607	-0.188251	0.0580051	0.0146471	-0.03028	-0.0687975	0.535709	0.503664	0.441915	0.0717133	-0.126236	0.0164019	-0.493005	0.00957461	0.199619	-0.126988	0.194765	0.122434	0.676394	-0.0259856	0.207375	-0.428012	-0.257093
n2114	1.65487	-	352.093	-0.333533	-0.633191	-0.41019	-0.379491	-0.278646	-0.44857	-0.329015	-0.367521	0.244453	0.162635	-0.285942	0.310751	-0.202831	0.173979	0.00425504	0.23485	-0.0715905	-0.0739066	-0.126902	-0.207313	-0.806279	-0.401411	-0.300249	-0.102668	-0.0970621	-0.200551	0.133529	0.391997	0.204107	0.0832516	0.422943	0.904833	-0.225541	-0.0452768	0.195469	-0.213649	-0.197363	0.487858	0.00900844	-0.375877	0.360303	1.05261	0.145891	0.439233	0.101391	0.377702
n2116	5.97796	-	352.133	-0.146401	-0.289107	0.241871	0.580191	-0.208985	-0.17967	0.634545	0.526918	-0.974507	-0.242761	-0.295719	-0.217154	-0.0554009	-0.904918	-0.341039	-1.0146	-0.990679	1.69115	-0.226366	-0.0709048	-0.396561	-0.14409	1.25768	-0.0633053	0.576778	0.362136	-0.271753	0.276406	-0.206807	-0.277873	-0.39023	0.0743384	-0.00433502	0.143358	-0.0781316	-0.216566	-0.339372	0.628059	0.0882338	0.431306	0.305717	0.425718	0.153987	-0.0739807	0.517478	0.122956
n2117	4.32359	-	352.133	-0.583541	0.315353	0.282358	-0.464951	-0.607003	0.416552	0.403909	-0.497822	-0.758165	0.151868	0.259684	-0.670033	-0.312065	-0.710515	-0.803006	-0.61765	-0.823415	0.768209	0.323456	0.403788	0.322712	0.373172	0.537896	0.344486	0.694825	-0.541346	0.333514	0.202235	-0.38636	0.308072	0.24593	0.367511	0.485187	-0.554273	0.872096	0.139077	0.360762	-0.581938	-0.374002	0.748146	-0.625296	0.371553	-0.689048	0.248217	0.393365	0.316604
n2118	5.40292	-	352.133	0.254849	-0.137447	0.731281	1.25472	0.306622	-0.0553895	0.641198	0.923194	0.325761	0.0725371	0.200374	0.389065	0.241482	0.385482	0.12925	0.478506	0.414674	0.889462	-0.569636	-0.637244	-0.137534	-0.624203	0.483129	-0.556673	0.161493	0.503122	0.109696	0.281657	-0.628524	0.0806687	-0.647278	0.164724	-0.683299	0.28795	-0.723537	-0.710586	-0.654793	0.926466	-0.599892	-0.61136	0.37243	-0.598031	0.558394	-0.62977	-0.491838	-0.546512
n2119	6.62086	-	352.133	0.192148	-0.698875	0.359349	0.960803	0.267315	-0.541033	0.83753	0.405464	0.18014	0.350167	0.269499	0.363203	0.160324	-0.538577	-0.504386	0.0958358	0.0762438	1.71444	-0.554947	-0.613032	-0.55462	-0.436569	1.27927	-0.639164	-0.220221	0.423949	0.256643	0.473177	-0.453861	-0.529102	-0.601618	0.265315	-0.497879	0.246701	-0.501684	-0.591827	-0.670009	0.755189	-0.403126	0.632522	-0.339116	-0.228073	0.371692	0.162858	-0.293309	0.353388
n2122	6.49684	-	353.051	0.27066	0.371098	0.27868	0.351064	0.0652669	0.030289	0.129941	0.224501	-0.552621	-0.428702	-0.259386	-0.104396	-0.31098	-0.198922	0.219682	-0.435398	-0.180937	0.567015	0.515	0.375258	0.273033	-0.0415162	-0.0813453	0.208349	0.256543	0.0584743	-0.351795	-0.360192	-0.317607	-0.401613	-0.499547	-0.593861	0.148978	0.0909265	0.295116	0.625982	0.730133	0.11106	0.0839541	0.027202	-0.207007	-0.311949	0.321714	-0.603344	0.0332476	-0.253691
n2123	1.74586	-	353.072	-0.595317	0.315319	0.120554	0.285538	0.591031	-0.790086	0.792318	0.209593	0.528557	0.00816036	-0.89662	0.207568	0.311549	0.215946	0.131559	-0.609515	1.18183	0.259456	0.373086	0.285372	0.316533	-0.789465	0.969674	0.269671	0.196232	0.121866	-0.629392	-0.437798	0.264586	-0.00959428	-0.13379	-0.314497	-0.816951	-0.373154	0.0497006	-0.784205	0.239592	0.998726	-0.529899	-0.494411	0.355323	0.0660919	0.572961	-0.408258	-0.573446	-0.530221
n2124	2.07117	-	353.072	0.221787	-0.441582	-0.828473	-0.42753	-0.146606	-0.173823	0.400674	-0.819157	-0.545977	-0.587098	-0.32134	-0.251514	-0.144245	-0.471628	-0.476973	-0.223152	0.391186	0.206941	-0.261448	0.117304	-0.369584	0.304545	1.08283	-0.325867	-0.215568	-0.0553512	-0.106969	0.301869	-0.120002	-0.650939	-0.814905	-0.661887	0.307466	0.932457	-0.198931	0.0557532	-0.138544	1.20612	0.953193	1.89907	-0.126119	-0.134901	0.483715	0.707433	0.126148	0.0856283
n2125	5.4094	-	353.087	0.517923	0.0869741	2.18769	-0.412593	0.961914	0.499739	0.828751	0.783849	-0.115098	0.233236	-0.0956947	0.689721	-0.148615	-0.364514	-0.465026	0.491506	2.01381	-0.392912	0.37315	-0.400706	-0.426278	-0.133455	0.437446	0.539669	0.546777	0.542518	0.581341	-0.117856	-0.992654	-0.704023	-1.01069	-0.115459	-1.1809	0.766111	-1.35454	-1.16199	-0.768093	1.07916	-0.322599	-0.947454	0.515716	-0.352457	0.626985	-0.963159	-0.314263	-0.268051
n2126	7.5018	-	353.087	0.278289	0.190821	1.03412	0.535345	0.553176	0.224728	0.228556	0.404687	1.03943	0.366486	0.0733716	0.637514	-0.298807	-0.179079	-0.0562865	0.341262	1.13381	-0.214063	0.262446	-0.257119	0.111967	-0.0439928	0.203501	0.241066	0.196375	0.589887	0.240692	0.00564786	-0.435298	-0.333911	-0.537789	-0.329734	-1.29533	0.312842	-0.857593	-1.31175	-0.320329	0.489911	-0.245711	-1.25799	0.577896	-0.443995	0.322335	-0.49071	0.113364	-0.139924
n2131	10.6927	-	353.087	0.883006	0.753113	1.08036	0.943267	0.886806	0.545173	0.81685	0.832303	1.40886	-0.168095	-0.207264	0.842135	-0.552271	0.583092	0.624112	0.883748	1.12904	-0.44504	-0.252436	-0.515545	-0.322871	-0.329111	-0.2732	-0.212247	-0.319771	-0.247023	-0.323218	-0.399873	-0.459715	-0.454876	-0.582758	-0.458441	-0.372326	-0.163883	-0.5857	-0.38056	-0.400241	-0.0409269	-0.388222	-0.421433	-0.166619	-0.444319	-0.139276	-0.547308	-0.340687	-0.46265
n2132	6.77162	-	353.087	0.0373273	0.705673	1.9098	0.0814678	-0.402722	1.11129	0.0381861	1.6169	1.6143	-0.144602	-0.201429	0.0790651	-0.523296	-0.229799	-0.0558798	0.0175085	1.43214	-0.213841	0.0177509	-0.204571	-0.110342	-0.131423	-0.0343519	0.0276299	-0.133312	-0.0450421	-0.184516	-0.267038	-0.33969	-0.490365	-0.490255	-0.434601	-0.319652	-0.0297263	-0.550113	-0.339774	-0.265032	0.197156	-0.232348	-0.201869	-0.0790405	-0.516959	0.0621275	-0.52489	-0.232602	-0.390646
n2134	6.03284	-	353.087	-0.0822054	-0.0428999	1.57142	0.000727286	1.41257	0.992218	-0.00641454	1.32905	1.52133	-0.231553	-0.322207	-0.036926	-0.451498	-0.276695	-0.160782	-0.089245	1.68628	-0.251761	-0.068081	-0.286821	-0.124678	-0.13936	0.00581981	0.06515	-0.117112	-0.0194916	-0.218195	-0.201043	-0.279109	-0.394693	-0.428569	-0.340221	-0.385524	-0.0456878	-0.558756	-0.370359	-0.289513	0.106504	-0.169914	-0.236878	0.00777805	-0.412259	-0.0368992	-0.443325	-0.212566	-0.320291
n2135	9.64085	-	353.087	0.133672	0.0268127	0.376584	0.180197	1.07302	0.74387	0.108863	1.2653	1.9687	-0.0823008	-0.115695	0.14131	-0.590519	-0.10981	-0.0268091	0.137852	0.470758	-0.221182	0.0043812	-0.21889	-0.110326	-0.109751	0.0715456	0.0362081	-0.0513762	-0.0067954	-0.0460337	-0.121996	-0.386345	-0.421785	-0.587094	-0.506754	-0.243011	0.111797	-0.696905	-0.24368	-0.174956	0.252245	-0.0905709	-0.242915	0.0158211	-0.442083	0.095017	-0.501666	-0.151055	-0.244733
n2136	7.14418	-	353.087	0.0561404	-0.0687014	1.68501	0.0671885	1.31995	0.951794	0.0669494	1.3417	0.368228	-0.15185	-0.151855	0.114789	-0.485081	-0.170145	-0.0553699	0.0420443	1.67943	-0.248207	-0.000422081	-0.223617	-0.125599	-0.192409	-0.0436942	-0.00813855	-0.142178	-0.0828177	-0.16194	-0.286617	-0.307684	-0.464237	-0.493562	-0.284774	-0.250189	0.0176001	-0.560537	-0.331895	-0.24229	0.193515	-0.2163	-0.191277	-0.0426237	-0.486541	0.0988099	-0.497452	-0.184441	-0.295036
n2137	9.35146	-	353.087	-0.00514925	-0.0838858	2.59491	-0.00912368	0.878453	0.50383	-0.0439685	1.81816	0.825793	-0.16897	-0.187118	-0.0187875	-0.489557	-0.155818	-0.1139	0.00513467	2.37416	-0.293629	-0.06815	-0.241406	-0.143039	-0.217174	-0.0949018	-0.074785	-0.217245	-0.0594191	-0.162335	-0.226991	-0.371162	-0.417441	-0.566759	-0.405114	-0.355742	-0.0345476	-0.687242	-0.307975	-0.286378	0.100935	-0.244442	-0.320676	-0.0444423	-0.477675	-0.00324103	-0.428154	-0.192261	-0.295468
n2138	1.65447	-	353.089	-0.451123	-0.850638	-0.474994	-0.691555	-0.455554	-0.46822	-0.593778	-0.693135	0.226566	0.153078	-0.608122	0.429956	0.366391	0.306123	-0.178385	0.173367	-0.158041	-0.0739599	-0.284393	-0.408257	-1.13395	-0.482252	-0.770727	-0.209442	-0.175441	-0.165801	0.397317	0.53916	0.401288	0.0466736	0.555865	1.09219	-0.408589	0.111516	0.115396	-0.114957	-0.281117	0.582924	0.197082	-0.549913	0.398054	1.57361	0.136311	0.717053	0.400473	0.631573
n2140	5.41859	-	353.181	-0.30347	-0.537568	-0.314058	-0.562242	-0.782916	-0.589905	-0.915344	-0.779271	-0.938007	-0.117233	0.140882	-0.225173	-0.203854	0.248932	0.679278	-0.271447	-0.713008	0.218859	0.0612011	0.00142638	-0.245372	-0.100707	-1.00009	-0.216624	-0.186243	0.122813	0.495587	0.282662	0.267769	0.203007	0.635317	0.613281	0.276739	-0.704688	0.818034	0.294637	0.0169868	0.395045	0.0340482	-0.748025	0.354896	0.71318	0.565102	0.380545	0.633578	0.29971
n2143	2.56254	-	353.858	-0.115781	0.13835	0.153293	-0.0809088	0.145738	-0.0236558	0.417276	0.31028	0.251423	0.234858	0.129334	0.0146311	0.868397	0.0621193	-0.0682994	-0.100353	0.00405172	-0.391994	0.106114	0.00756166	-0.250567	0.0251751	0.0781321	-0.14162	0.0442937	-0.461608	-0.741707	-0.239269	-0.142878	-0.174492	-0.223403	0.062898	0.211863	0.299875	-0.0111454	-0.487712	-0.0688865	0.119345	0.192971	0.474413	0.414306	-0.0407093	0.1113	0.0127856	-0.13094	-0.231953
n2148	2.06712	-	354.076	0.158166	-0.22987	-0.59563	-0.336444	0.00219656	-0.14787	0.319552	-0.496034	-0.267439	-0.403459	-0.234744	-0.115803	0.0757404	-0.196749	-0.306667	-0.218922	0.338603	0.0701767	-0.0539714	-0.166711	-0.201151	0.123384	0.820294	-0.209333	-0.254344	-0.14878	-0.167668	0.259439	-0.0596539	-0.300268	-0.404935	-0.293865	0.180918	0.686644	-0.0353044	0.116204	-0.0197187	0.738248	0.619399	1.13337	-0.0526658	-0.0757155	0.417669	0.293202	-0.124851	0.067641
n2149	5.41036	-	354.091	0.402052	0.122831	1.67678	-0.262623	0.745302	0.423159	0.605078	0.548058	0.159915	0.184626	-0.0639253	0.528645	-0.148651	-0.243313	-0.300545	0.377474	1.54195	-0.331	0.228933	-0.378334	-0.409083	-0.179901	0.236271	0.269765	0.357155	0.457851	0.455859	-0.14929	-0.740414	-0.615997	-0.81026	-0.136434	-0.799362	0.548286	-1.01027	-0.840015	-0.589814	0.796806	-0.173669	-0.66844	0.380371	-0.242585	0.498558	-0.754367	-0.180346	-0.218049
n2151	1.65493	-	354.092	-0.245838	-0.408661	-0.292549	-0.325467	-0.249169	-0.287895	-0.2761	-0.423528	0.175328	0.08983	-0.332681	0.220619	0.305424	0.220474	-0.113923	-0.356179	-0.0619535	-0.122559	-0.0969929	-0.35076	-0.622107	-0.265318	-0.413699	-0.0183581	-0.067568	-0.0398637	0.149681	0.286785	0.204099	0.0566734	0.308438	0.814574	-0.255681	0.148889	-0.038527	-0.115751	-0.0152326	0.397374	0.0526327	-0.283921	0.269199	0.925855	0.18848	0.409705	0.044591	0.191296
n2152	7.50144	-	354.091	-0.152298	-0.0593347	1.00864	1.03689	0.861767	0.764693	-0.210201	-0.0954856	0.925616	0.528162	-0.120109	0.721898	-0.361481	-0.400968	-0.246074	-0.164547	1.01492	-0.365309	0.587663	-0.363869	0.470379	-0.330996	-0.323191	-0.0866672	-0.17316	0.689902	0.515115	-0.251524	-0.513579	-0.343354	-0.464778	-0.418408	-0.486466	-0.0998126	-0.546238	-0.505281	-0.365356	0.816178	-0.284169	-0.429292	0.724641	-0.451174	-0.0562323	-0.442058	-0.244075	-0.408888
n2154	5.41859	-	354.185	-0.602277	-0.651827	-0.577643	-0.639304	-0.76722	-0.657692	-0.770569	-0.788339	-0.808193	0.0494467	0.202755	0.0207949	0.0479525	0.331567	0.496092	-0.582999	-0.697268	0.284471	0.315497	0.0218761	-0.58059	0.113778	-0.867906	0.0907463	0.138026	0.207178	0.369857	0.330227	0.230401	0.362774	0.54272	0.504002	0.267907	-0.756517	0.566235	0.356937	0.163362	0.505666	0.144015	-0.77198	0.404901	0.530663	0.510862	0.329882	0.522924	0.274338
n2159	1.66874	-	355.088	-0.161535	-0.125854	-0.136705	-0.0661921	-0.290423	-0.289449	0.367364	0.089274	-0.545454	0.00457018	-0.300913	-0.0508185	0.0980771	-0.301387	-0.0448214	-0.367397	-0.756516	-0.0777419	0.018248	0.198928	-0.196042	0.0632681	0.548522	0.0602127	0.500601	0.148352	0.0727637	0.253641	0.229786	0.107242	-0.16544	-0.200525	-0.299929	0.0587311	0.298289	-0.0893868	-0.143982	-0.144314	0.405365	0.411714	0.334223	0.25737	0.250357	0.729861	-0.381219	0.134125
n2160	2.10614	-	355.088	-0.408562	-0.367378	-0.259483	-0.260356	-0.321345	-0.536956	-0.164747	-0.330343	-0.333917	-0.171663	-0.17637	0.76331	-0.0581996	-0.321837	-0.202727	-0.314772	-0.302092	-0.134236	-0.241413	-0.292749	-0.263365	-0.303036	-0.0116491	-0.252835	-0.165544	0.842992	-0.0967133	-0.0789756	0.0125407	-0.2367	-0.195331	1.04347	-0.208873	-0.199138	0.883374	-0.244482	-0.33914	-0.0909978	-0.0771446	0.860923	-0.0484124	0.0443625	-0.123091	1.01486	1.01594	0.73555
n2161	5.40939	-	355.092	0.0825234	-0.0239791	0.584251	0.185263	0.320202	0.123508	-0.120291	0.319151	-0.016639	0.164616	0.0199128	0.0397125	-0.49775	-0.088468	-0.178585	-0.0494275	0.56313	-0.260235	0.0674023	-0.25906	-0.281398	-0.0663529	-0.229839	0.0588173	0.193278	0.174563	0.222872	0.0593884	-0.578624	-0.427161	0.130649	0.0239058	-0.491803	0.179719	-0.441869	-0.397797	-0.294382	-0.102161	-0.156777	2.75254	0.27048	-0.116554	-0.0868502	-0.368125	-0.146022	-0.0967655
n2163	5.43213	-	355.103	0.757418	0.369703	0.413863	0.34653	-0.123278	0.070351	0.334752	1.29475	0.767773	-0.57655	-0.576594	0.44292	-0.3813	0.265816	0.0950053	0.203812	-0.0649204	-0.504265	0.178771	-0.0822376	0.0448007	0.112106	1.80654	0.559819	-0.272808	-0.360759	-0.611743	0.128939	-0.432547	-0.513353	-0.601094	-0.426266	0.935682	0.758394	-0.400501	-0.424407	-0.449058	0.383038	0.407331	2.26314	-0.795782	-0.868975	-0.64133	-0.843697	-0.580489	-0.586982
n2164	4.15821	-	355.106	-0.218212	-0.139644	-0.0644649	-0.0766758	-0.242154	0.601821	0.398277	-0.332309	-0.722669	-0.468635	-0.124363	-0.565407	-0.291263	-0.806962	-0.574797	-0.595611	-0.690792	0.336695	0.6245	0.415601	0.0653615	0.551305	0.75904	0.0959533	0.72574	-0.521614	-0.0616937	0.0318065	-0.319354	-0.299518	-0.173062	-0.252118	0.370253	0.142724	0.954875	0.251114	0.0669892	-0.645159	0.627157	1.42359	-0.368347	0.321188	-0.434208	0.536356	0.0187296	-0.325676
n2165	5.07999	-	355.116	0.00758105	0.501485	-0.168357	-0.0681488	-0.0659996	-0.0902926	-0.104017	-0.158308	-0.239476	-0.16138	0.0239125	-0.105259	-0.0374468	-0.265555	-0.153778	-0.00621289	-0.144598	0.000272907	0.0157684	-0.034021	-0.280099	0.0231557	-0.271176	-0.31614	0.0718697	-0.137547	-0.30787	-0.0479743	-0.0895013	-0.187315	-0.26809	0.0515927	0.685791	-0.0250786	0.00264295	-0.0876628	-0.262298	-0.0818342	0.0553207	-0.143606	-0.143896	-0.143647	-0.0816206	1.222	0.46176	0.771709
n2166	1.74613	-	355.124	0.0295245	-0.129165	-0.0643355	-0.121214	-0.448481	0.0876073	-0.255108	-0.359352	-0.632732	0.191502	0.159507	-0.412428	0.299035	-0.522923	-0.476897	-0.588527	-0.676294	0.186034	-0.119803	-0.00746173	0.0382156	0.174731	0.383436	-0.152443	0.138259	0.107489	-0.0500791	0.251933	0.224527	0.141134	0.054667	0.260412	0.204709	-0.120217	0.678939	-0.152211	0.00361508	0.152792	0.0148148	0.39361	-0.0281766	0.254217	-0.386697	0.602962	0.513551	0.000635448
n2167	6.96482	-	355.139	-0.273262	-0.307766	-0.276536	-0.231035	-0.194405	-0.208236	-0.427486	-0.506747	-0.244939	0.744514	0.0410577	-0.0949165	0.178461	-0.0267348	-0.0865613	-0.208762	-0.0973533	-0.220871	-0.366435	-0.020253	-0.538285	-0.0920758	-0.557828	-0.219201	-0.120431	-0.327864	1.08156	-0.0265304	0.0992555	0.811269	-0.0020793	-0.0923124	-0.237572	-0.279077	-0.0670945	0.91853	-0.380133	-0.370267	-0.209634	-0.273511	-0.291329	0.99693	-0.0160965	0.199476	0.847263	0.940999
n2173	5.42989	-	356.106	0.480826	0.272851	0.331548	0.321131	-0.0664414	0.127532	0.34149	0.944973	0.546781	-0.304596	-0.375203	0.355604	-0.241557	0.150994	0.0254293	0.185715	-0.083522	-0.289495	0.0918358	-0.055994	0.124756	0.101534	1.18026	0.395882	-0.163225	-0.21817	-0.437617	0.0580705	-0.205366	-0.404743	-0.405332	-0.269609	0.612921	0.504706	-0.230165	-0.372702	-0.277073	0.301027	0.309392	1.45069	-0.462694	-0.577184	-0.385073	-0.646973	-0.411582	-0.308304
n2177	5.21427	-	356.255	0.0342125	0.634466	-0.19261	0.420708	0.884375	0.864715	0.236341	0.131803	0.267475	0.671889	-0.124397	0.44035	0.260379	-0.11281	0.131846	0.784398	-0.324868	0.260457	0.499064	0.514188	0.567141	0.375017	-0.249719	0.331706	-0.101575	-0.256252	0.13256	0.12155	0.134508	0.685754	0.279753	-0.242687	-0.20914	-0.581978	-0.513394	-0.339889	-0.176663	-0.636385	-0.859873	-0.544656	-0.528631	-0.903731	-0.113659	-0.347516	-0.365302	-0.794121
n2182	8.12027	-	357.073	0.532063	0.206461	0.291063	0.304624	0.736675	0.285313	0.192327	0.270962	0.609684	-0.22545	-0.109506	0.286321	-1.71399	-0.187843	-0.135828	0.659324	0.705284	-0.183882	-0.0203863	-0.0306432	0.245738	0.150766	0.0909862	0.410596	-0.143429	0.109282	-0.0744101	0.00353197	-0.219313	-0.569497	-1.51923	-0.327439	0.0874779	0.169986	-0.68936	-0.128434	0.211957	0.348904	0.71927	0.384552	-0.184955	-0.567233	0.211676	-0.192629	-0.311344	-0.33455
n2184	5.10731	-	357.082	0.937536	0.165901	0.548013	0.74278	-0.218259	0.256011	-0.283662	1.30484	0.078803	-0.658636	-0.343721	-0.261398	-0.494225	-0.683853	-0.00798369	0.315453	0.0315378	-0.0872887	1.2257	-0.297434	-0.138611	0.818229	-0.126959	1.04459	-0.373121	-0.0320939	-0.783456	0.278303	-0.650371	-0.829114	-0.771459	-0.294024	1.05512	1.37655	-0.112207	-0.202083	-0.144005	0.822323	-0.226932	-0.0623774	-0.770562	-0.754674	-0.410214	-0.655427	-0.0925753	-0.237556
n2185	6.02938	-	357.089	0.872985	0.943902	0.260798	0.354132	1.26898	0.59866	0.855105	0.218114	0.939413	-0.713476	0.51124	1.31107	-0.42674	0.433298	0.943555	1.51014	0.583239	-0.442843	0.128767	0.0733558	0.0460741	0.0583604	-0.221968	0.0527608	-0.887032	-0.0981454	-0.905386	-0.265686	0.0177297	-0.728056	0.0156254	-0.59568	-0.364288	0.233413	-1.0661	-0.606364	-0.264127	0.391598	-0.267148	-0.47732	-0.352196	-1.22374	-0.253519	-1.12356	0.0577355	-0.364202
n2187	1.66783	-	357.103	-0.128113	0.0408425	-0.123765	0.112448	0.226946	0.230722	0.437628	0.765446	-0.0569649	-0.267265	-0.258287	-0.172487	-0.28726	-0.222755	0.00105179	-0.298985	0.0883907	0.220313	-0.153409	0.114179	0.00921675	0.176435	0.742649	0.280777	0.358687	-0.0330061	-0.403625	-0.108954	-0.0957021	-0.48166	-0.30222	-0.642435	0.0595744	0.262819	0.311595	0.0399633	-0.0928857	-0.268383	0.420833	0.629097	-0.171729	-0.12239	-0.0863248	-0.279947	-0.0775294	-0.354411
n2188	6.64841	-	357.119	0.0280377	0.0837346	0.760817	-0.0249934	0.0446374	0.127088	0.326337	0.533497	0.618419	-0.0894074	-0.348833	0.412484	-0.187188	-0.163034	-0.0800918	0.242314	0.105954	-0.503263	0.074167	0.0383761	0.249352	0.687432	0.245881	0.466145	0.541282	-0.236417	-0.286672	-0.187686	-0.0162705	-0.24369	-0.26285	0.0674287	-0.0391636	-0.241687	-0.43549	-0.21638	-0.244164	-0.513522	0.0600945	0.335825	-0.208087	-0.396079	-0.252866	-0.21386	-0.07599	-0.449854
n2189	4.92964	-	357.119	1.32358	0.930126	0.654594	1.16544	0.532588	0.884599	1.11844	1.14978	0.634717	-0.623284	-0.76078	-0.0913305	-1.10488	-0.758781	-0.879692	-0.0740486	-0.0319196	-0.526761	0.977594	1.13907	0.477456	0.689482	0.770084	1.10103	0.543602	-0.387143	-1.47614	0.171991	-1.48969	-1.72744	-1.19759	-0.944036	1.35552	1.39733	0.14615	0.841905	0.536105	0.904483	1.17108	1.43633	-1.48125	-1.12366	-0.955556	-1.3073	-1.30267	-1.23277
n2190	3.68359	-	357.214	-0.135808	0.352723	0.032722	0.586223	0.500518	0.611038	0.156537	0.226096	0.337896	0.20191	0.106677	0.55176	0.584307	0.00982312	-0.289682	0.626181	-0.214626	-0.198192	0.169981	0.223161	0.0354694	0.00312323	0.187428	-0.229631	-0.292086	0.271312	-0.14527	0.387648	0.192861	0.265771	0.729062	-0.130366	-0.283721	-0.277376	-0.169657	0.328326	-0.219409	-0.719986	-0.481032	0.0510662	-0.300486	-0.450169	-0.670003	-0.527319	-0.533371	-0.079079
n2193	5.24893	-	357.258	0.431239	0.571529	-0.186536	0.421965	0.873863	0.835128	-0.224643	-0.589002	0.721222	0.431832	0.628644	0.565063	-0.243516	0.59667	0.530471	0.770693	-0.306642	0.443742	0.662661	0.703866	0.497338	-0.171419	-0.360628	0.270184	-0.323279	-0.26292	0.614504	-0.220503	-0.260591	0.580634	-0.299606	-0.198013	-0.428016	-0.237656	-0.341389	-0.250928	-0.400614	-0.537581	-0.493382	-0.678623	-0.379952	-0.576727	-0.420973	-0.574096	-0.493883	-0.44398
n2196	5.81565	-	358.058	0.273838	-0.247549	-0.115994	-0.364708	0.0642935	-0.131507	-0.0657922	0.338326	1.48006	-0.37618	-0.00762292	0.881724	-0.976054	0.752553	0.0853917	1.42984	1.20784	-0.484782	0.131615	-0.303878	-0.244821	-0.348122	-0.168823	0.321122	-0.572045	-0.704105	-1.13142	-0.240025	0.297334	-0.541356	-0.706065	-0.75825	-0.236854	0.808653	-1.18034	0.0849733	-0.130532	0.908348	0.047606	0.0210855	0.0921836	-0.590434	0.932631	-0.258935	0.587246	-0.725389
n2197	5.72714	-	358.093	0.164944	-0.188487	-0.665634	-0.295876	0.0122264	-0.123138	-0.0786163	0.218358	1.13663	-0.10509	0.124446	0.578988	0.116737	-0.00173977	0.132387	1.02435	-0.41516	-0.445345	-0.547286	-0.310693	-0.536839	-0.631183	-0.391678	-0.0771866	-0.771558	-0.421961	0.57869	-0.568735	0.185005	0.598423	0.346196	-0.00322855	-0.314256	0.548826	-0.388164	-0.652216	-0.581202	0.579785	-0.539017	-0.20475	0.317231	0.432127	0.211196	0.303504	0.267298	0.0765572
n2198	6.02732	-	358.092	0.479144	0.480661	0.0776647	0.192162	0.747014	0.259771	0.421649	0.259253	0.562241	-0.495047	0.217045	0.657518	0.301522	0.587123	0.903914	0.817219	0.237729	-0.360572	0.180833	-0.0599621	-0.100948	-0.0437294	0.123534	0.139038	-0.639279	-0.209065	-0.608712	0.0670679	-0.0751719	-0.600643	-0.0393633	-0.426207	-0.345368	-0.0144361	-0.701703	-0.177445	-0.0442254	0.119778	-0.0116014	-0.291141	-0.342904	-0.813354	-0.257387	-0.665602	0.549818	-0.22645
n2199	4.93023	-	358.122	1.01443	0.704675	0.436584	0.853205	0.345692	0.619321	0.819793	0.836346	0.452517	-0.428859	-0.542802	-0.115245	-0.700601	-0.554336	-0.567228	-0.0246987	-0.0686057	-0.392889	0.682031	0.787534	0.309492	0.432898	0.633579	0.759357	0.302633	-0.324047	-1.0355	0.0608657	-1.00733	-1.53391	-0.812371	-0.656233	1.0355	0.994677	0.0548264	0.570141	0.363123	0.596624	0.788329	1.03291	-1.11333	-0.769629	-0.629244	-0.858158	-0.855083	-0.789476
n220	2.01239	-	117.02	-0.0923534	0.0220421	-0.0321102	-0.0318309	0.144121	0.415696	-0.149963	0.0939462	0.18832	0.185482	-0.161708	-0.14388	0.0566337	-0.024799	-0.362983	0.195457	0.690732	-0.579339	0.306799	0.0126069	-0.0562454	-0.0909007	-0.0981429	0.140386	-0.391009	-0.138202	0.222607	-0.196867	0.364801	0.157896	1.36115	0.375741	-0.487907	0.877769	0.407658	0.260868	-0.177008	0.139045	-1.28942	-0.451263	0.241638	0.219212	0.144113	0.227043	-0.276326	-0.782032
n2200	7.26677	-	358.129	-0.803374	0.790501	0.540459	1.02733	-0.44621	0.731276	0.82003	-0.327372	2.07557	1.59007	-0.550321	0.652506	-0.582304	-0.600711	-0.696434	0.664585	-0.335576	-0.492566	0.528386	0.564325	0.989549	0.237299	-0.502923	0.260972	-0.381123	0.113567	0.537774	0.818658	-0.628453	-0.590755	0.157575	-0.663188	-0.485305	1.17193	-0.530829	0.432566	-0.363431	-0.538532	-0.344895	-0.480704	-0.723816	-0.543814	-0.531879	-0.483202	-0.331696	-0.565514
n2201	8.68446	-	358.129	-0.424421	-0.0125382	0.534495	1.1656	-0.103584	0.778326	-0.337085	-0.0496472	1.47361	0.981111	-0.473386	0.955757	-0.380459	-0.349532	-0.393724	-0.114877	-0.167925	-0.384319	0.231561	0.646952	1.26519	-0.0483128	-0.517939	0.701394	-0.111255	-0.0483857	0.735098	0.97235	-0.677024	-0.413026	-0.352691	-0.6762	-0.484833	-0.0404881	-0.531612	0.410998	-0.0951883	-0.335986	-0.27695	-0.527139	-0.171705	-0.541328	-0.114167	-0.194225	-0.201306	-0.311983
n2204	5.05387	-	358.198	0.467345	0.509321	0.041059	0.467652	1.01867	0.75727	0.524869	0.29398	0.754905	0.381321	0.396078	0.414413	-0.127606	-0.0782573	0.125951	0.666233	0.276613	-0.250709	0.235837	0.289458	0.410192	0.320865	0.168712	-0.13722	-0.296998	-0.373529	-0.138387	-0.206124	-0.230903	0.27024	-0.216607	-0.155095	-0.161591	-0.199064	-0.227639	-0.0375249	-0.181885	-0.405089	-0.422912	-0.239197	-0.488532	-1.0035	-0.45807	-0.431504	-0.64053	-0.523603
n2205	5.29667	-	358.198	0.510468	0.450782	-0.202672	0.280603	0.903503	0.500113	0.23656	0.00891677	0.748344	0.371513	0.513115	0.452621	0.0283748	0.14727	0.408567	0.756357	0.330663	-0.257651	0.275438	0.326501	0.315887	0.253112	-0.169214	-0.0728702	-0.457478	-0.285672	-0.108649	-0.128731	-0.12636	0.370539	-0.00445923	-0.0444491	-0.355518	-0.213336	-0.43267	-0.0389068	-0.161926	-0.206919	-0.465162	-0.439918	-0.365639	-0.778841	-0.333432	-0.594829	-0.524477	-0.446737
n2206	3.5789	-	358.198	0.392479	0.492507	0.328005	0.441595	0.753419	0.852584	0.355182	0.869751	0.514382	0.509222	0.528015	0.374971	0.270324	0.414974	0.377685	0.33258	0.0242757	-0.515668	0.417573	0.414852	0.274866	0.367863	-0.587579	0.238413	0.134007	-0.590333	0.329789	0.210509	0.0846062	0.506918	0.320245	0.28397	-0.708898	-0.649022	-0.589607	0.0878668	-0.642773	-0.789694	-0.245592	-0.687877	-0.663142	-0.694621	-0.271529	-0.692877	-0.803309	-0.769554
n2208	1.72349	-	359.042	-0.835824	-0.274312	0.35907	-0.38043	-0.0303391	0.032231	0.269827	-0.63189	-0.92152	-0.144833	-0.461469	-0.718428	0.0677745	-0.272904	-0.44671	-1.20993	0.569779	0.47475	0.792653	0.00269603	-0.631762	0.293164	0.202118	0.0633671	0.085649	0.160054	-0.4682	0.0998057	-0.297209	-0.356991	-0.0530826	0.11864	-0.0630054	0.806392	0.850068	-0.395837	-0.0849937	0.117236	0.691654	0.516284	0.768205	0.0962911	0.465463	0.102288	0.0789863	-0.0182058
n2210	5.80691	-	359.062	0.293859	-0.0618741	0.0350007	-0.531796	0.124748	0.0136727	-0.441819	0.324221	1.01053	-0.539107	-0.432534	0.746731	-0.539044	0.640502	0.790118	0.958688	0.857501	-0.668348	0.144042	-0.552498	-0.723056	-0.520514	-0.757226	0.347427	-0.560693	-0.131344	0.192631	-0.0558228	0.207909	-0.473473	-0.496553	-0.596452	0.0345985	0.68846	-0.679723	0.265577	0.102338	0.664445	0.150927	0.205328	-0.29811	-0.456978	0.0380571	-0.393143	0.512312	0.0758146
n2212	4.05948	-	359.098	-0.0724642	-0.243027	0.141819	-0.142263	0.0410352	-0.124789	-0.265962	-0.22198	-0.395611	-0.146859	-0.254835	-0.136018	0.154196	-0.335524	-0.798775	-0.417978	-0.6086	0.321923	-0.175577	0.271107	-0.283811	0.21134	0.123203	0.00966787	0.113706	-0.0304269	0.134946	-0.11208	-0.178165	-0.0869817	-0.0161837	-0.0903253	0.215879	0.0161725	0.279658	-0.067113	0.89258	0.637657	0.0744184	0.319976	0.611698	0.80684	-0.273123	0.244984	-0.0762246	0.450744
n2214	6.34287	-	359.134	0.448551	0.494226	0.519468	0.555802	-0.13314	0.35509	0.217267	0.644018	0.254764	-0.403285	-0.520363	0.461942	-0.589164	-0.125452	0.616026	0.455288	-0.565852	0.071085	0.601657	0.434951	0.0908207	0.343929	0.369687	0.620753	0.120896	0.103097	-0.577258	-0.0211817	-0.1562	-0.485169	0.101476	0.0908165	0.635567	0.64319	0.000900794	-0.187737	-0.0488802	-0.293342	0.156057	0.154494	-1.17664	-0.834684	-0.400889	-0.989779	-0.635244	-0.589992
n2218	5.54798	-	359.134	-0.331855	-0.371822	-0.407835	-0.446547	-0.399217	0.370823	-0.42142	-0.363862	-0.120448	1.01344	-0.249575	0.44617	-0.238633	0.480954	-0.144294	-0.11639	-0.15613	-0.466905	-0.398211	-0.356635	-0.585993	0.493751	-0.594566	-0.373619	-0.323241	-0.518043	-0.203596	0.492383	0.712125	0.988809	1.10965	-0.343778	-0.310768	-0.186091	-0.36886	-0.221048	-0.431555	-0.268503	0.439408	-0.336777	-0.393647	0.754942	-0.214677	0.818733	0.630307	0.840001
n2219	7.06169	-	359.171	0.135503	-0.0432044	-0.101732	-0.00536034	-0.0110323	-0.11028	-1.28339	-0.0504115	-0.278195	0.149466	0.311842	0.205839	0.414586	0.281386	0.582696	0.413503	-0.30945	0.028139	0.0443282	0.0326741	-0.0055092	-0.14224	-1.48532	0.0270095	-0.250587	0.0434031	0.394651	-0.0771325	0.413104	0.416115	0.199814	0.166113	0.000743644	-1.17328	0.0208827	0.122502	0.154884	-0.0291718	-0.0882557	-1.38391	0.234579	0.282376	0.472189	0.106267	0.301893	0.210852
n222	9.82623	-	117.035	0.160073	-0.0533607	-0.334109	-0.405129	-0.442757	-0.574124	-0.614633	-0.249778	0.316499	0.2873	0.627278	0.285348	0.470598	0.569791	0.433907	0.614489	0.342734	-0.49015	-0.345438	-0.274329	0.0690519	-0.469802	-0.631459	-0.338324	-0.84524	0.627313	0.708368	0.261453	0.44197	0.435107	0.0742513	0.199114	-0.762296	-0.680156	-0.816264	-0.349763	-0.262651	0.151625	-0.739661	-0.680874	1.03868	0.39447	0.745762	0.314717	0.52966	0.328491
n2220	1.72356	-	359.157	-0.0211011	0.117253	0.0632062	-0.0535729	1.04644	1.06517	0.0149729	1.0619	0.133349	0.899172	0.0998746	-0.144559	-0.285599	-0.101659	0.0405659	-0.083711	-0.222848	-0.0845713	-0.0518654	-0.0227838	0.152455	0.181242	-0.10772	0.105026	-0.0759434	-0.0289284	-0.0636473	-0.144123	-0.0616606	0.0471071	0.0257443	0.0652439	-0.193025	-0.175993	-0.160211	-0.160199	-0.0665509	-0.365757	-0.294078	-0.165969	-0.115818	-0.302862	-0.125439	-0.144251	-0.255754	-0.359714
n2221	5.07806	-	359.201	0.501406	0.9971	0.366963	0.464746	0.794821	0.668355	0.533959	0.539937	0.663994	0.457767	0.539839	0.427328	-0.317157	-0.290095	0.383433	0.538493	-0.289557	-0.365808	0.382142	0.592846	0.461861	0.534862	-0.324823	-0.306532	-0.431906	-0.403189	0.233608	-0.343774	-0.304708	0.380866	-0.399807	-0.260995	-0.349044	-0.287208	-0.453445	0.350275	-0.377323	-0.409023	-0.362236	-0.393428	-0.560043	-0.654111	-0.440951	-0.532569	-0.487771	-0.406339
n2223	3.39491	-	360.062	0.479656	0.0575642	-0.277475	-0.0422472	0.229044	-0.106188	0.598501	0.444811	0.659114	-0.616749	-0.0556492	0.337563	-0.0530762	0.090793	-0.995486	1.55909	0.520087	-0.0618466	-0.2397	-0.223602	-0.388815	-0.312385	0.0497871	0.291729	-0.361674	-0.306549	-0.275119	-0.622449	-0.118081	-0.267302	-0.246986	-0.0229772	-0.229819	0.229733	-0.0440404	-0.14657	-0.123044	0.546195	0.139516	-0.263089	-0.232132	0.161894	1.3553	-0.139334	-0.61915	-0.815509
n2225	6.14984	-	360.062	0.877058	-0.0192033	-0.0942206	0.607361	-0.225767	-0.0645027	-0.131382	0.725122	0.745108	-0.322747	-0.373954	0.569141	-0.490518	1.09918	0.531505	1.19538	0.631458	-0.241317	-0.17311	-0.131992	-0.223769	-0.241872	-0.264913	-0.0749877	-0.254954	0.21166	0.606201	-0.254864	-0.388322	-0.511787	-0.236223	-0.260066	-0.104973	0.0203439	-0.388684	0.297166	-0.225523	0.825071	-0.172785	-0.244427	-0.393216	-0.49698	-0.185231	-0.505886	-0.373144	-0.358891
n2227	3.46688	-	360.071	0.0291746	-0.226322	-0.294517	-0.0984164	-0.139423	-0.472955	-0.385221	-0.824892	-0.361889	0.164494	0.284291	0.0332182	0.368632	-0.377718	-0.0153618	0.0927616	-0.58541	0.371177	-0.0258935	-0.00463337	-0.305285	-0.22616	-0.69439	-0.415693	-0.305714	-0.144715	0.539645	0.214203	0.298727	0.0367493	0.0937613	0.509758	-0.0488044	-0.200072	0.418997	0.135634	0.136188	0.125494	0.248213	-0.248697	-0.104915	0.887813	0.0876241	0.58124	0.393748	0.420673
n2228	6.34281	-	360.138	0.305698	0.370772	0.319368	0.315589	0.0290206	0.2344	0.245398	0.447334	0.0532609	-0.31757	-0.403608	0.275446	-0.365878	-0.0598236	0.390554	0.391146	-0.330879	0.0725612	0.349489	0.338043	0.135757	0.244275	0.263677	0.475686	-0.0183198	0.049724	-0.373961	-0.014635	-0.00970817	-0.344865	0.060708	0.10721	0.308277	0.548391	0.0420859	-0.0914874	0.00941209	-0.124328	0.0944686	0.168504	-1.45976	-0.499932	-0.257808	-0.649962	-0.563504	-0.355327
n223	5.19963	-	117.035	0.565856	0.0450481	0.017656	-0.0652299	-0.135958	-0.0734113	0.230575	1.18432	-0.0144631	-0.0685932	-0.0791619	0.0211201	-0.0230453	0.00560091	-0.14114	0.0513193	0.0777311	-0.0299921	-0.0394712	0.00174485	-0.286338	0.0536972	0.181258	0.450069	-0.117584	-0.644198	-0.367036	-0.10001	0.0746864	0.108518	0.110206	0.152228	-0.128	0.191659	0.109197	-0.280462	-0.145445	-0.317956	0.0218571	0.221697	-0.0325603	-0.039641	-0.0651118	0.0183413	-0.362236	-0.199271
n2231	3.47988	-	360.177	0.0202065	0.538086	0.238614	0.270074	0.56705	0.711718	0.0415804	0.368935	0.496502	0.317025	0.337511	0.136995	0.215423	0.0336705	-0.0988548	0.138706	-0.185912	0.0835573	0.21856	0.373577	0.0249159	-0.0537085	-0.0406884	-0.0279096	-0.109555	-0.158818	-0.240865	-0.164592	-0.354714	0.218126	0.245022	-0.0212426	-0.126235	-0.0830074	-0.112323	0.0447123	0.00589611	-0.191377	-0.331327	-0.292236	0.019839	-0.350368	-0.436395	-0.356072	-0.575996	-0.178398
n2235	1.83884	-	361.039	-0.319049	-0.284482	0.441262	-0.257184	-0.210719	-0.21792	-0.134165	-0.189394	-0.300139	-0.255874	-0.235514	-0.394108	-0.158452	-0.26692	-0.366903	-0.511014	-0.500404	0.8193	-0.320871	-0.296084	0.280559	0.478138	0.709148	0.657337	0.655445	-0.283679	-0.337167	0.524451	0.543818	-0.172562	-0.148663	-0.102282	0.744058	-0.309097	0.522962	0.481638	0.650992	-0.148081	0.839853	-0.0651895	-0.33486	-0.278553	-0.342008	-0.220869	-0.328577	-0.295983
n224	6.96376	-	117.035	-0.0245298	-0.139734	-0.0838537	-0.185391	-0.0530746	0.763451	-0.00506182	0.822324	-0.104474	0.618993	-0.135564	-0.0404695	-0.111536	0.73115	-0.153725	0.0162084	-0.0102876	-0.102123	-0.106459	-0.0195272	0.302635	-0.103387	0.0448254	-0.0467775	-0.128467	-0.358672	-0.202961	-0.195429	-0.115958	-0.0643989	1.3202	-0.0146236	-0.0358988	-0.126224	-0.10386	-0.19556	-0.240037	-0.18688	-0.0606455	0.0148953	-0.147499	-0.0827125	-0.0743465	0.00363806	-0.219286	-0.320874
n2245	5.01199	-	361.069	-0.0443551	0.554522	0.790269	0.746133	0.100702	-0.0282804	0.522018	0.726237	-1.34424	-0.748472	0.0901747	-0.304642	0.271189	0.0262677	-1.21053	-0.627456	-0.0739934	1.06376	-0.794203	-0.58453	-0.305419	-0.268021	0.516989	0.251948	0.920157	0.145916	-0.519293	0.13511	-0.224513	-0.46216	-0.466552	-0.0747043	-0.295157	-0.629814	-0.137193	-0.642617	0.101193	0.723812	0.396522	0.614128	0.172012	0.551868	0.109953	0.296418	0.313492	0.42103
n2249	3.935	-	361.111	-0.279155	0.104686	-0.278677	-0.060699	0.0572393	-0.0297608	0.16665	-0.0758265	0.112889	-0.998867	-0.408524	-0.214943	-0.0916023	-0.211586	-0.030968	0.0594043	0.543002	0.359044	0.0204823	-0.320071	-0.0751001	0.0383562	0.338511	-0.235654	0.108331	-0.295527	-0.497618	0.0335548	0.0262071	0.380117	0.0297386	0.179963	-0.123701	-0.0656106	0.57677	0.00889394	0.300159	-0.0605277	0.300162	0.63632	-0.0946093	0.388783	-0.283801	0.192368	0.00296909	0.204617
n2250	5.23127	-	361.15	0.10103	0.237976	-0.00359329	-0.0663432	0.180256	1.14837	0.015346	0.00140523	-0.431472	-0.588719	-0.0204593	-0.305561	-0.249795	0.396147	-0.0543048	0.0163289	-0.304741	0.216364	0.0472354	0.137428	0.422302	0.00428209	0.0366536	0.00484537	0.377931	-0.279699	-0.043707	-0.204137	-0.0689073	-0.514291	-0.406647	-0.26037	0.075002	-0.0199322	0.0393372	0.0121905	0.245944	-0.0847115	0.272306	0.147578	-0.147337	0.188301	-0.201142	0.105617	-0.0549166	-0.217032
n2251	6.55205	-	361.15	0.319149	0.2609	0.414598	0.439404	-0.46236	0.149195	0.116096	0.364495	0.256429	-0.653329	-0.589323	0.28184	-0.793337	0.144411	0.278933	0.330682	-0.0231578	0.161502	0.239822	0.39274	-0.399454	0.309142	-0.551735	0.308723	0.228025	-0.248505	-0.420243	0.0201788	0.263356	-0.429347	0.268925	0.327929	0.680564	-0.344034	0.0562472	0.290288	-0.499685	0.236904	0.0386348	-0.453974	-0.398178	-1.01464	0.252229	-0.56695	-0.354719	-0.170502
n2254	5.78059	-	361.223	-0.734387	0.0597979	0.486202	0.119139	-0.73566	-0.0534586	-0.799977	0.474326	-0.935062	-0.0460518	-0.147916	-0.844319	-0.751741	0.176306	-0.0198828	0.089688	-0.896468	0.617993	0.159396	0.188289	-0.714825	-0.0951171	-0.761477	0.577921	0.85492	0.286927	1.05231	-0.025174	0.111557	0.30533	0.137453	0.313323	0.265997	-0.841537	0.982793	0.137872	0.0153522	-0.682684	-0.0899952	-0.844088	-0.0315583	1.03992	-0.120148	0.603985	-0.0778866	0.621501
n2257	3.87928	-	362.05	0.996053	0.157927	-0.58102	0.0134204	0.771178	-0.083326	-0.598997	0.466349	0.371089	-0.0278677	0.271996	0.723166	0.34998	0.576939	0.770681	0.475623	1.15413	-0.254224	0.330709	0.335862	-4.55708	0.157925	-0.145408	-0.298094	-0.0556978	0.232761	0.58809	0.209986	0.789947	0.529612	-0.368553	-0.15972	-0.233748	0.692357	-0.802886	-0.0956796	-0.103054	0.376407	-0.544057	-0.948628	0.159697	-0.908455	1.07173	-0.631761	0.288878	-0.324562
n2258	3.1956	-	362.05	1.14413	-0.0200009	-0.780641	0.495723	0.514144	-0.529457	-0.286556	-0.248192	-0.0401018	-0.352252	0.0726733	1.22557	0.621974	0.467284	0.869381	1.34706	1.16368	-1.48202	0.00667068	0.386422	-0.0269166	-0.24321	-1.26605	-0.259922	-1.01704	-0.624285	-0.0476914	-0.0856205	0.653732	0.0831732	-0.926884	-0.432924	-0.515193	0.739064	-0.627904	0.373335	-0.220286	0.710603	-0.22021	-0.743715	0.288905	-0.676258	1.09433	-0.217901	-0.120302	-0.029041
n2259	4.33097	-	362.05	0.290377	-0.101854	-0.59811	-0.220296	0.283492	-0.186814	-0.479408	-0.135913	0.0581613	0.247267	0.0914123	0.168423	0.816866	-0.067997	-0.0780193	0.0590118	-0.0582055	-0.132646	0.119831	0.399797	0.802478	0.259916	-0.087221	-0.318663	-0.123072	0.0852653	0.205348	0.110811	1.01839	0.848432	0.0916854	0.353676	-0.27297	0.181284	-0.0579309	-0.268481	-0.110885	-0.231566	-0.43843	-0.733806	0.0923237	-0.262703	0.205616	-0.301432	-0.0105367	-0.204533
n2260	2.9193	-	362.05	1.17215	0.0640096	-0.607245	0.484959	0.520316	-0.440509	-0.318752	-0.188492	0.168161	0.0393644	0.523859	1.30221	0.555659	0.604388	-4.08985	1.64005	0.839518	-1.15256	0.144353	0.395432	0.0055499	-0.165215	-1.22816	-0.29809	-1.00706	-0.232758	0.491312	0.0406766	0.678795	0.164422	-0.701074	-0.340434	-0.504108	0.631203	-0.663026	0.352299	-0.132674	0.563567	-0.183182	-0.803031	0.554676	-0.371387	1.16891	0.0458795	0.068465	0.206902
n2262	3.87994	-	362.052	0.168945	-0.321207	-0.60847	-0.353445	2.3884	-0.4164	-0.663067	-0.126056	-0.241735	-0.454983	-0.282871	0.0962649	-0.146023	0.0997071	0.0296759	-0.0395995	2.51846	-0.442006	-0.154835	-0.169993	0.226856	-0.299829	-0.417995	-0.545362	-0.399593	1.82125	2.09504	-0.222672	0.239406	-0.0232407	-0.59544	-0.46262	-0.530423	0.0718276	-0.871969	-0.442801	-0.420568	1.91794	1.03364	-0.896091	-0.264772	-0.959111	0.223389	-0.750715	-0.164653	1.20448
n2264	1.71008	-	362.077	-0.0199408	-0.00168153	0.0476448	-0.105867	0.0537729	-0.170503	0.365914	-0.716179	-0.122656	-0.018983	-0.180149	-0.196096	0.247275	-0.278362	-0.300705	-0.364007	0.175695	-0.049709	0.0622326	0.0503	-0.352106	0.100791	0.270751	0.0661581	-0.210957	-0.444023	-0.141916	0.0751543	0.363721	-0.138067	0.472071	0.339798	0.0315142	0.0720337	0.417722	-0.276942	-0.0939448	0.210588	0.000305185	0.392483	0.277368	0.21811	-0.0916832	0.146665	0.0070756	-0.161475
n2269	5.23389	-	362.153	0.63261	0.545472	0.629027	-0.19482	0.545276	0.755166	-0.149944	-0.224138	-0.323129	-0.344859	0.509999	-0.336379	-0.407178	-0.310795	0.491925	-0.254501	-0.334442	-0.128354	-0.230333	-0.206932	0.472925	-0.254128	-0.242865	-0.287341	0.607657	0.499415	-0.223339	-0.335215	-0.236863	-0.332227	-0.44153	-0.384316	-0.187167	-0.254499	-0.197667	0.601205	0.715568	-0.281482	-0.157298	0.659411	-0.304209	0.683438	-0.337517	-0.268131	0.540717	-0.424123
n2273	2.12656	-	363.037	0.13488	0.0521698	-0.0911141	0.0695816	0.116222	-0.0625814	0.00676153	0.376388	0.445534	0.0136182	-0.176404	0.448322	0.152682	-0.148592	0.395216	0.560467	0.0959666	-0.31323	0.186125	-0.044948	0.0691428	-0.0498565	-0.938608	0.304181	-0.104866	-0.15888	-0.026712	0.00253702	-0.0745391	-0.258891	-0.116008	-1.11971	-0.0780889	0.520762	-1.26471	0.0535946	0.154273	0.22667	-0.0357677	0.230549	0.248027	0.0998739	0.48292	0.0391995	-0.381389	-0.0598186
n2275	2.91437	-	363.047	0.760208	0.408755	-0.459128	0.603617	0.575719	-0.418891	-0.387679	-0.365244	-0.379537	-0.38646	0.380467	0.763922	-0.240248	0.522515	0.723462	0.852396	0.57121	-0.598437	0.495227	0.485204	0.18325	-0.414799	-0.718807	-0.460222	-0.685755	-0.506589	0.449943	0.41507	-0.300009	-0.362183	-0.489901	-0.500378	-0.521405	0.509246	-0.493893	0.49388	-0.379954	0.537023	-0.36448	-0.500168	-0.326149	-0.465547	0.681187	-0.362611	0.314605	-0.330057
n2276	3.20574	-	363.047	0.848631	-0.172802	-0.350415	0.505394	-0.0310808	-0.297069	-0.238296	-0.0729959	-0.0884306	-0.24097	0.532192	0.964342	-0.0673029	-0.0867482	-0.122588	0.91271	1.38074	-0.361285	-0.118399	-0.0719287	-0.124252	-0.134758	-0.3267	-0.126543	-0.391495	-0.162601	-0.175779	-0.246749	-0.156721	-0.151948	-0.318738	-0.19295	-0.245117	1.52565	-0.314021	-0.0847063	-0.191592	-0.104582	-0.168597	-0.309687	-0.159797	-0.254547	0.883552	-0.21545	-0.165154	-0.0850627
n2277	3.19954	-	363.054	0.776896	-0.0833615	-0.449731	0.182676	0.442284	-0.332963	-0.0788771	0.0284968	-0.040875	-0.10811	0.238635	0.932253	0.398071	0.236187	0.461606	0.481111	0.735914	-1.07559	-0.073471	0.0930029	-0.162057	-0.0894202	-0.676652	-0.158951	-0.592373	-0.474628	-0.0896224	-0.191395	0.377888	0.186937	-0.384453	-0.330067	-0.258327	0.683302	-0.307762	0.0840195	-0.0287289	0.366194	-0.202869	-0.336715	0.0181794	-0.379302	0.743438	0.0152109	-0.165575	-0.166753
n2279	3.87243	-	363.054	0.783896	0.0329332	-0.363479	-0.104351	0.63626	-0.106861	-0.329435	0.256369	0.226125	-0.156791	0.180286	0.560609	0.295099	0.510243	0.631734	0.195884	0.786282	-0.244198	0.102357	0.17467	0.687804	-0.121353	-0.281699	-0.393394	-0.183434	0.093045	0.316318	0.107946	0.533125	0.252582	-0.48285	-0.217817	-0.308455	0.42799	-0.644982	-0.282452	-0.215109	0.139928	-0.509968	-0.7748	0.0368041	-0.859875	0.703272	-0.704188	0.167636	-0.424881
n2280	5.01138	-	363.066	0.0806964	0.425042	0.656544	0.580727	0.186844	0.0453894	0.441421	0.584251	-0.859038	-0.608271	0.218955	-0.603557	0.342222	0.180808	-0.822592	-0.72069	0.0664648	0.858718	-0.75656	-0.651529	-0.562332	-0.536355	0.386344	0.421221	0.765248	0.304374	-0.52727	0.337882	-0.0293035	-0.646325	-0.757715	0.0397456	-0.557868	-0.70689	-0.461455	-0.646963	0.160107	0.655522	0.459306	0.632671	0.294911	0.60704	0.154203	0.331762	0.341516	0.430846
n2281	1.65451	-	363.069	-0.0163895	0.154395	0.00173585	0.0678368	-0.102564	-0.0601493	0.154261	0.0171044	0.150544	0.0794884	-0.2137	-0.0486294	-0.43777	0.29154	-0.0511194	0.318333	-0.108837	0.235349	0.326773	-0.111425	-0.199823	0.101182	-0.104418	0.204157	-0.340409	-0.397599	-0.227238	-0.10763	-0.0898853	-0.0321997	0.238248	0.140482	0.059944	0.0774814	0.199308	-0.28213	0.174717	0.155601	0.253348	0.120702	0.0310048	-0.212859	-0.108029	0.0437305	-0.0498225	-0.392675
n2282	1.71153	-	363.073	-0.128914	-0.0947412	-0.139797	-0.15706	-0.053075	0.111251	0.37052	-0.64476	-0.297611	0.184452	-0.422846	-0.360591	0.324836	-0.262257	-0.427381	-0.521509	0.216155	-0.112049	0.174096	-0.0244191	-0.535192	0.389443	0.369023	-0.0502552	-0.136993	-0.647545	-0.232133	0.162633	0.106054	-0.127755	0.282903	0.566094	0.116749	0.276231	0.445186	-0.41479	-0.2217	0.398681	0.498439	0.464099	0.188117	0.304672	-0.0176779	0.413429	-0.147714	-0.0880246
n2284	5.56854	-	363.166	0.124912	0.101018	1.15208	0.199447	0.0732006	0.539612	0.157666	0.256539	0.02002	-0.548825	-0.40211	0.688945	-0.606836	-0.314402	-0.154219	-0.255978	-0.179826	0.310223	-0.0942484	0.316521	0.351425	0.0580861	0.211219	1.10777	0.239025	-0.124545	-0.354982	-0.109479	-0.404577	-0.606651	-0.575863	-0.538766	0.0160338	1.26074	0.112889	-0.0229536	0.322533	0.0794732	0.209988	0.192415	-0.51986	-0.341732	-0.250302	-0.336928	-0.284423	-0.361279
n2285	5.30971	-	363.166	-0.260506	0.0410651	-0.169812	0.0892884	-0.159182	0.677409	-0.239899	0.0190926	-0.589596	-0.666556	-0.251461	-0.513777	-0.393669	-0.131084	-0.387044	-0.199706	0.597599	0.277501	-0.212294	-0.171351	1.6081	0.188123	-0.240526	-0.148334	0.694277	-0.173471	-0.302371	0.0770399	-0.178126	-0.38685	-0.509433	-0.117047	0.119684	-0.399604	0.759714	0.101288	-0.145436	-0.155854	0.443012	0.110472	0.571036	0.224553	1.14973	-0.168236	-0.179913	-0.114226
n2290	3.89226	-	364.056	-1.38961	-0.27502	-0.998684	-0.260037	0.191648	-1.04386	0.252874	0.276763	1.17878	-0.099629	-0.102816	1.06219	-1.27297	1.28688	-0.230101	2.52378	-1.18812	0.0995937	-0.408024	-0.582626	-0.40742	-0.72314	0.337355	-0.237353	-0.542742	0.663168	-0.291024	0.911877	0.517963	0.272091	-0.103255	0.176595	-0.48144	-0.573903	-1.08868	-0.321328	-0.294424	2.08781	-0.233963	-0.393661	0.877144	0.772253	-0.333367	-0.571153	1.25038	0.946394
n2291	1.83346	-	364.057	0.0831635	0.0890859	0.0846255	0.165306	-0.172313	-0.0353441	0.428735	0.342877	-0.489983	-0.536296	-0.113412	-0.142392	-0.338798	-0.204877	-0.447126	0.180431	-0.375554	-0.098886	0.0301608	0.253823	0.0190509	0.397724	0.829915	0.491808	0.238893	-0.144644	-0.322953	0.00253669	-0.0254283	-0.342779	-0.434934	-0.327973	0.323047	-0.038628	-0.0327932	-0.135039	0.0781994	-0.199288	0.190666	0.721356	0.233986	0.150124	-0.22918	0.37378	-0.130969	-0.320287
n2292	1.70985	-	364.077	-0.488753	0.236017	0.148492	-0.0163977	-0.120104	-0.49368	-0.423858	-0.434227	-0.425318	0.269312	-0.0439853	0.0755733	0.323038	-0.0480991	-0.0216183	0.043717	0.435224	-0.106291	0.116527	-0.514028	-0.604395	0.508529	0.268138	0.248442	0.0609043	-0.194511	-0.100762	0.0204478	-0.260979	-0.473895	-0.319878	0.381657	-0.457512	0.182805	0.154519	0.0358158	-0.466879	0.217208	0.431345	0.32372	0.259182	0.287652	0.211298	0.420076	0.132042	-0.00597504
n2293	1.66779	-	364.093	-0.309258	-0.563098	-0.311325	-0.435455	-0.398322	-0.0698072	-0.277702	-0.255373	0.0485031	0.30763	-0.0155938	0.30545	0.32132	0.385859	0.288248	-0.199442	-0.117534	-0.194541	-0.117472	-0.599149	-0.552443	-0.142985	-0.367705	-0.262055	-0.202685	0.0448925	0.248371	0.0889659	0.301077	0.139359	0.35683	0.507283	-0.12185	-0.094792	-0.0163709	-0.164222	0.0612947	0.465344	0.0396627	-0.222149	-0.0477095	0.594027	0.172757	-0.0510623	0.1482	0.397902
n2294	7.13816	-	364.095	-0.536422	0.638247	0.589054	1.32577	-0.323014	0.607723	0.515173	0.355538	1.6852	1.52801	-0.828334	0.629333	-0.594431	-0.493114	-0.576484	0.522126	-0.383634	-0.538342	0.371002	0.450574	0.885667	0.432235	-0.526312	0.424793	-0.320583	-0.348365	0.403484	0.705147	-0.827706	-0.82858	-0.345704	-0.556535	-0.419309	1.30476	-0.562821	0.580339	0.0796532	-0.411464	0.266328	-0.515269	-0.666678	-0.365846	-0.40581	-0.572908	-0.419443	-0.671218
n2295	3.94863	-	364.124	0.0821004	-0.283256	-0.389551	-0.30333	0.044148	-0.592037	0.128978	0.15387	-1.09949	-1.0724	-0.158802	-0.97796	-0.724223	0.912665	-1.17964	-1.14546	0.459403	0.167318	-0.281604	-0.434212	-0.201693	-0.466485	0.398174	-0.0467034	0.00051263	0.669559	0.285193	0.847511	0.576562	0.362345	0.0130111	0.213128	-0.377866	0.156423	-0.787111	-0.355918	-0.23917	1.62585	-0.177152	-0.300153	0.741044	0.638467	0.233077	-0.0760575	1.02394	0.796393
n2296	3.81477	-	364.151	0.0100576	0.265464	0.2671	0.187374	0.420215	0.363061	0.285869	-0.449889	0.224548	0.386778	0.253516	0.146316	0.297375	0.15483	0.10926	-0.529259	0.0626327	0.270594	0.429993	0.59246	0.351748	0.256761	0.385828	0.436779	0.0285841	0.235135	0.104364	0.0438197	0.123632	0.288473	0.523915	0.313767	-0.63189	0.0179408	0.227995	0.157658	0.227404	-0.67198	-0.64951	-0.615595	0.214764	-0.812451	-0.723071	-0.720869	-0.747557	-0.696253
n2297	5.30959	-	364.169	-0.57497	0.0134151	0.0998927	0.211989	-0.0334543	0.476518	-0.0208321	0.128207	-0.46671	-0.588639	-0.113278	-0.629	-0.496163	-0.00253547	-0.319132	-0.0851017	0.336316	0.29237	-0.442409	-0.14188	1.05139	-0.569193	0.00484838	-0.0178391	0.493148	0.0318569	-0.104179	0.182733	-0.0810919	-0.469921	-0.464658	0.228736	0.291833	-0.603441	0.927713	0.113064	0.0278936	-0.0832265	0.354993	0.263317	0.327208	0.211849	0.836099	-0.670352	0.0680321	-0.110862
n2299	5.24161	-	364.187	0.455028	0.443772	-0.300889	-0.305872	0.142061	0.0225768	0.330856	-0.118979	0.158464	-0.0971759	0.0170538	-0.026755	-0.0147508	-0.0579819	0.0148452	0.27693	0.00646491	0.149049	0.223108	0.831756	0.170914	-0.172038	-0.21353	0.342753	-0.248548	-0.00301557	-0.271804	-0.0762909	0.492596	0.0397152	0.0326428	0.6202	-0.504982	-0.129585	0.167696	-0.427054	-0.117301	0.18935	-0.377437	-0.414893	0.519019	-0.562042	-0.373543	-0.496438	-0.486455	0.225641
n23	2.83972	-	78.9595	0.197231	0.100993	-0.288867	0.238246	0.0959647	-0.0668089	0.426494	-0.413505	-0.426554	-0.353731	-0.047011	-0.191734	-0.36013	-0.0445337	-0.523024	0.778102	-0.0857361	-0.0257536	0.232239	0.447142	0.454593	0.53228	0.861632	0.569857	0.0502297	-0.189496	0.287004	-0.039808	0.696461	0.677843	0.25	0.618436	-0.294633	-0.272294	0.0348571	0.0270973	-0.207314	-0.53783	-0.247879	0.147821	-0.285705	-2.00766	-0.448239	0.469219	-0.698356	0.00713606
n2300	4.25382	-	364.187	-0.295438	0.166887	-0.106532	-0.0927675	0.292307	1.00013	0.476176	0.236217	0.11013	0.168438	-0.062039	-0.175902	0.688684	-0.00542706	-0.864949	-0.00356133	-0.234836	0.569329	0.195212	0.622074	0.805733	0.467368	0.134235	0.508709	0.379129	0.0874551	-0.0452035	0.246986	0.304009	0.802751	0.715022	0.45098	-0.0151464	-1.0093	0.0039162	-0.29466	0.221965	-1.10165	-0.894646	-0.301681	0.120155	0.0777695	-0.447698	-0.891744	-0.989813	-0.0291781
n2314	1.82953	-	365.053	0.0854109	0.262162	0.0487086	0.14164	0.0346036	-0.211428	0.540068	0.474385	-0.516839	-0.605686	-0.0706614	0.024316	-0.705183	-0.506091	-0.643888	0.472206	-0.410361	-0.07523	0.0187736	0.359708	0.125188	0.312878	1.04577	0.73402	0.350426	-0.206969	-0.316602	-0.108616	0.088557	-0.337998	-0.580735	-0.273168	0.183048	-0.0967328	-0.166826	-0.119312	-0.0342836	-0.0454789	0.327648	0.768073	-0.0988289	0.198899	-0.189771	0.456462	-0.185968	-0.252444
n2315	3.89077	-	365.053	0.487097	-0.355335	-0.407589	-0.933548	-0.348879	-0.783088	0.464062	-0.380032	1.84491	0.00390071	-0.804674	1.19858	-1.62912	1.65095	0.757919	3.08231	-1.78104	0.333766	-0.364298	-0.589431	-0.357068	-0.816388	0.41955	-0.101198	-0.612175	0.966867	-2.33153	1.28052	0.933832	0.569872	-0.192951	0.080133	-0.699635	0.55761	-1.43329	-1.11097	-0.232595	1.49033	-0.242536	-0.345655	0.763751	0.409107	-0.211921	0.0816712	0.757903	1.2665
n2316	1.70012	-	365.072	-0.342462	0.520262	0.484785	-0.305992	-0.379658	-0.487491	0.6081	-0.412541	-0.441037	-0.170348	-0.248996	-0.54624	0.100012	-0.123685	-0.474965	0.566478	0.404791	0.421652	-0.286383	-0.103012	0.333849	0.46471	0.703974	-0.397131	-0.255494	0.454871	0.500095	0.023418	0.600882	0.413313	-0.0689566	-0.235593	-0.163631	-0.349029	0.400847	-0.308262	0.518771	0.0575891	-0.0336188	-0.0398566	-0.522019	0.952626	-0.218837	-0.334877	-0.162625	-0.233853
n2317	2.82387	-	365.072	0.24423	0.792242	0.404167	-0.781165	0.183831	-0.00843901	0.305037	-0.629522	-0.570059	0.278876	0.341586	-0.567765	-0.833872	0.562525	-0.610032	-0.357545	-0.740514	1.21239	-0.660145	0.298732	0.02259	-0.904659	-0.593427	-0.694938	0.54374	0.679884	0.0833425	0.477138	0.271417	0.120778	-0.732949	-0.238395	-0.742796	0.465308	0.943531	-0.733053	0.70881	0.555433	-0.743191	0.182272	0.0971223	0.489439	-0.167252	0.249639	0.270287	0.641666
n2318	1.66854	-	365.089	0.305513	0.220202	-0.476961	0.0770621	-0.482447	-0.567126	-0.475198	0.44042	-0.462143	-0.417758	0.519885	-0.246822	-0.246395	0.948609	0.836961	-0.40643	-0.444244	0.400399	-0.521779	0.226946	-0.673294	-0.560514	0.197804	0.28197	-0.426508	-0.460184	0.812431	-0.468386	-0.328894	-0.449329	-0.408086	-0.212283	0.473338	0.555342	-0.528793	0.342659	-0.426981	-0.235168	0.598353	0.0906001	-0.377	1.28462	-0.347064	0.599082	0.951384	0.884642
n2319	1.66783	-	365.089	-0.33552	-0.481091	-0.268208	-0.720694	-0.363377	-0.329581	-0.346198	-0.186855	0.0617832	0.189491	-0.0651902	0.336637	0.589996	0.444375	0.3741	-0.352811	0.0358532	-0.267391	-0.298685	-0.476322	-0.701757	-0.372031	-0.537396	-0.392108	-0.120196	-0.00140213	0.297544	0.0588151	0.296376	0.168997	0.181277	0.738169	-0.127344	-0.0110154	-0.113511	-0.308842	-0.102199	0.555088	0.0104378	-0.665977	0.193487	0.923588	0.287574	0.0813783	0.491187	0.413174
n232	1.66784	-	119.035	-0.256127	-0.366728	-0.147957	-0.177277	-0.10414	0.0476535	0.36329	-0.663846	-0.191402	-0.246847	-0.233527	-0.189344	-0.0153027	-0.365258	-0.539289	0.301965	0.266397	-0.252237	0.0859699	0.0248586	-0.653387	0.124353	0.481449	0.258859	-0.425981	-0.667494	0.113199	0.224877	0.231684	-0.155836	0.0865748	0.578222	0.080431	0.509739	0.0896645	-0.353008	-0.302178	-0.159609	0.0546651	0.374944	-0.0802249	0.333534	-0.122325	0.392069	0.740996	-0.0522062
n2321	5.42413	-	365.145	-0.39206	-0.404314	-0.34491	-0.289629	-0.521714	-0.428993	-0.399795	-0.488662	-0.551209	0.74275	-0.0719784	-0.347447	-0.0550254	-0.173513	-0.080944	-0.301363	-0.406347	0.0594503	-0.165351	-0.186902	-0.260195	-0.311279	-0.430624	-0.322529	-0.169537	0.640236	1.45584	-0.0378849	-0.00633934	0.0441824	-0.00746603	0.0253205	-0.523391	-0.204546	0.0696152	0.747616	-0.0595145	-0.180173	-0.195652	-0.351478	0.0694355	1.21841	0.713698	0.111813	0.855451	1.06205
n2322	5.179	-	365.145	-0.311252	-0.394299	-0.297195	-0.254149	-0.433698	-0.396083	-0.325654	-0.495018	-0.328614	-0.100444	-0.207847	-0.325655	-0.213008	-0.140486	-0.134808	-0.308244	-0.583019	0.730843	-0.259112	-0.290022	-0.344906	-0.344999	-0.360883	-0.433222	-0.175924	-0.176094	1.31293	-0.167544	-0.0621914	-0.0988846	-0.0842251	-0.0365993	-0.229774	-0.335621	1.18544	0.688221	-0.252302	-0.196901	-0.174708	-0.296431	0.604115	1.34591	-0.101736	0.15252	0.681874	1.07921
n2323	5.76667	-	365.181	0.494489	0.723566	1.05778	-0.395257	0.101001	0.403149	-0.0187338	0.398664	-0.0332731	-0.130322	-0.109831	-0.620768	-0.345556	-0.202893	-0.380122	0.70453	-0.145857	-0.529244	0.863366	0.902793	0.367199	0.796608	-0.564569	0.828709	0.42872	-0.169454	0.228034	0.030608	-0.0950502	-0.381982	-0.87433	-0.336013	0.656585	-0.904131	-0.424654	0.116089	0.0817199	-0.693444	0.28948	-0.740711	0.204058	0.0565198	-0.780351	-0.163042	0.300234	-0.851575
n2324	5.36501	-	365.181	-0.517353	0.250707	-0.398518	0.0413498	0.623307	1.58729	0.415213	-0.131772	0.925099	-0.445175	0.190246	-0.32496	-0.227456	0.236015	-0.123799	0.118974	-0.0433611	-0.726646	0.63595	0.363844	1.25262	0.423897	-0.371737	-0.212273	-0.133598	-0.361939	-0.5057	-0.166948	-0.327674	-0.698331	-0.693166	-0.930953	0.659518	-0.0108937	0.149848	0.168123	0.25806	-0.529652	0.82181	0.726765	-0.524135	-0.475095	-0.167055	0.102592	-0.260952	-0.5394
n2325	5.07102	-	365.181	-0.223408	0.431994	0.721679	0.561944	0.355703	0.769298	0.586641	1.09452	-0.285871	-0.784631	-0.18985	-0.520505	-0.458381	-0.389296	-0.685783	-0.429906	-0.253455	0.768668	0.106206	0.396537	0.209759	0.104454	0.681692	0.617725	1.18678	-0.273553	-0.71085	-0.211218	-0.352357	-0.581826	-0.796252	-0.780407	0.142829	0.443832	0.081239	0.203483	0.304285	-0.143014	0.508	0.649119	-0.448008	-0.232577	-0.414802	-0.220856	-0.34687	-0.322523
n2331	3.89226	-	366.056	0.225387	-0.188275	-0.318165	-0.716186	-0.398546	-0.908259	0.199088	-0.309697	1.23345	-0.0325956	-1.74943	1.53225	-0.67594	0.395735	-0.242127	2.05128	0.567636	0.117649	-0.293849	-0.439169	-0.318344	-0.57504	0.361298	-0.169875	-0.404796	0.5611	-0.34863	0.697877	0.465213	0.249341	-0.0450523	0.125647	-0.342293	-0.368545	-0.912841	-0.779576	-0.225258	1.74295	-0.610234	-0.306327	0.710586	0.114314	-0.302457	-0.0341253	0.992913	0.750804
n2332	1.83323	-	366.056	0.309941	0.341198	0.342741	0.385571	-0.432769	-0.470568	0.544343	0.439244	-0.520049	-0.517073	-0.408501	0.326603	-0.428079	-0.55025	-0.53734	0.466504	-0.592421	-0.409003	-0.428983	0.376454	0.361247	0.208988	0.704527	0.420826	0.426449	0.148436	-0.563806	-0.490708	0.263878	-0.477603	-0.427776	-0.425063	0.471458	-0.480771	0.237445	0.26432	0.347548	0.235108	0.486811	0.652156	-0.4318	0.398228	-0.465728	0.507549	0.121952	-0.449318
n2333	1.65502	-	366.072	0.065617	-0.117244	0.00369533	-0.318254	0.0836245	-0.0430129	-0.0448887	0.689734	0.300293	-0.546125	0.228306	0.410052	0.332963	0.362084	0.396202	0.20639	0.0586491	-0.0486339	-0.0335765	0.026814	-0.148846	-0.172891	-0.580358	-0.00425074	-0.0617837	-0.0407041	-0.0564615	-0.32454	0.318999	0.389556	0.13885	0.0177333	-0.133188	0.0756957	-0.40989	-0.385994	-0.0823462	-0.312153	-0.628582	-0.302242	0.378138	0.448747	0.167228	0.0818457	-0.213627	-0.285545
n2334	1.6678	-	366.093	-0.248274	-0.402349	-0.291118	-0.261	-0.229955	-0.327358	-0.171901	0.0163055	-0.0045235	0.296175	-0.0248446	0.214789	0.515273	0.311372	0.301649	-0.210229	-0.293782	-0.10748	-0.197214	-0.208806	-0.48494	-0.113037	-0.210305	-0.170981	-0.234631	-0.0954152	0.0295062	-0.220542	0.0949985	-0.0890901	0.193451	0.33591	-0.108392	-0.084168	0.117646	-0.228107	-0.0509898	0.244797	0.261483	-0.139475	-0.103037	0.593354	0.188289	0.115177	0.239103	0.474432
n2335	7.1423	-	366.092	-0.218751	0.166348	0.72804	1.22377	-0.347306	0.669729	0.133587	0.0530761	1.53017	1.35374	-0.496683	0.697098	-0.494878	-0.185039	-0.499199	0.127551	-0.186894	-0.360575	0.057562	0.114294	1.00085	0.0714878	-0.492453	-0.0219121	-0.158911	-0.186379	0.00981862	0.19105	-0.495888	-0.496993	-0.279881	-0.495015	-0.334682	1.25716	-0.495589	0.142846	-0.141874	-0.34925	-0.198451	-0.218336	-0.341573	-0.164775	-0.259217	-0.345246	-0.11075	-0.499899
n2336	1.65453	-	366.108	-0.268971	-0.4892	-0.30599	-0.0466738	-0.0515805	-0.095196	0.0221623	-0.833739	0.30304	0.607158	-0.347722	-0.0358425	0.445477	-0.236098	-0.411418	-0.134067	0.199812	-0.3287	-0.0433459	-0.159109	-0.686649	0.0645242	-0.173625	0.0049211	-0.270647	-0.429083	-0.167208	0.309975	0.198325	-0.325202	0.329126	0.569942	0.0232447	0.217337	0.500132	-0.196665	-0.200191	0.386839	0.61879	-0.158649	0.22744	0.57405	0.181794	0.752296	-0.113064	0.138334
n2338	3.45466	-	366.14	0.0514303	-0.241769	-0.0573207	-0.0575687	-0.133576	0.0286362	0.441559	-0.158858	-0.249059	-0.169697	0.188087	-0.247402	0.352003	-0.219267	-0.357014	-0.520439	-1.44155	0.461844	0.0478724	0.0736087	-0.242409	0.0136781	1.05372	-0.0702222	0.525282	-0.149402	-0.3744	0.0916886	-0.114362	-0.0659438	0.059674	0.154811	0.306038	-0.134164	0.50721	-0.0233623	-0.149111	0.00726325	0.276737	1.12014	-0.214767	0.0595328	-0.282485	-0.0657866	0.191708	-0.172142
n234	5.00376	-	119.051	-0.0721508	0.370147	0.748611	0.72565	0.03374	-0.126049	0.417182	0.523337	-1.69732	-0.704758	0.0247705	-0.32713	-0.0426103	0.073636	-1.59126	-0.741918	-0.111049	1.33292	-0.855357	-0.685616	-0.214081	-0.199045	0.646733	0.369057	1.09638	0.586633	-0.319612	0.187804	-0.20515	-0.501441	-0.687485	-0.250992	-0.264126	-0.258748	-0.230671	-0.637935	0.184426	0.817646	0.473479	0.744604	0.0925823	0.623802	0.0631378	0.259466	0.500201	0.58324
n2340	5.76798	-	366.185	0.591394	0.329866	0.635639	-0.309882	0.0763797	0.469648	-0.417804	0.600299	0.0629901	-0.288838	0.29163	0.0292457	-0.246282	-0.0518631	-0.197583	0.14166	-1.51876	-0.401522	0.0844855	0.124534	0.602355	0.564129	0.224589	0.619142	0.0632221	-0.266367	0.197179	-0.388201	0.442028	-0.27152	-0.345195	0.0571591	0.261795	-0.158341	-0.271222	-0.061628	0.358573	-0.520865	-0.146232	-0.496139	-0.137978	0.0564969	-0.522336	0.270696	0.248648	-0.489223
n2341	5.36501	-	366.185	-0.334394	0.14342	-0.323155	0.461978	0.121595	0.965369	0.366033	-0.225335	0.51785	-0.370653	0.0526666	-0.239965	-0.385594	-0.0722236	-0.201067	0.125737	0.1819	-0.489078	0.385564	0.35556	0.733003	0.193161	-0.220411	-0.32939	0.5081	-0.230488	-0.439018	-0.125468	-0.127925	-0.496359	-0.434643	-0.570651	0.404022	0.342162	0.0966683	0.220298	0.0507101	-0.299149	0.583946	0.544821	-0.190817	-0.293285	-0.106975	0.161668	-0.0982346	-0.344328
n2344	2.27652	-	367.052	0.295428	0.429664	0.50047	-0.161412	-0.196922	-0.271921	0.291227	0.0896254	-0.0753502	0.272403	-0.259568	-0.0245101	-0.3374	-0.103567	-0.087111	0.48802	-0.686578	0.517404	-0.00524499	0.248312	0.0306551	-0.835048	0.227302	-0.390888	0.204618	0.428938	-0.47848	-0.118154	-0.399934	-0.067024	-0.10238	-0.651009	-0.453765	0.268017	0.881362	-0.409701	0.155263	0.130992	-0.0465862	0.658272	0.391724	0.0914087	-0.34576	0.391653	-0.120133	-0.0948646
n2346	3.8506	-	367.058	0.327963	-0.305911	-0.0987155	-0.344387	0.355219	0.0416604	0.0444352	-0.0982156	0.969982	-0.0262195	-0.664635	-0.420879	0.0965397	0.774825	-0.607242	1.60098	-0.342375	0.185937	-0.285666	0.0901887	-0.0650656	0.0540365	0.415091	-0.0707715	-1.10452	0.221393	-0.636228	0.641586	0.506413	0.284388	0.0750935	0.296935	-0.0802744	-0.606104	0.424872	-0.350365	-0.863011	1.04469	0.0703744	-0.082931	0.105612	0.616012	-0.720924	-1.21458	-0.574052	-0.818195
n2347	1.65561	-	367.068	-0.0266373	-0.202018	-0.0200979	-0.299115	-0.0144731	0.0752158	-0.173007	1.10901	0.377582	-0.712953	0.324577	0.792006	0.275266	0.659092	0.490447	0.428122	0.0590631	-0.0267713	-0.198915	0.0332007	-0.273307	-0.450082	-0.238065	-0.0468955	-0.100865	-0.0730927	-0.119786	-0.403711	0.113673	0.465037	0.140321	0.0112836	-0.351178	0.0281259	-0.455723	-0.35994	-0.283548	-0.46725	-0.661762	-0.411955	0.3814	0.5288	-0.057218	0.011636	-0.122902	0.0135393
n2348	5.31913	-	367.067	0.356366	0.180131	0.872897	0.486595	0.542877	0.302247	0.40923	0.45144	0.780392	0.257249	-0.512758	0.376772	-0.449803	-0.118509	-0.143064	0.244686	0.880957	-0.0134692	0.206132	-0.585661	0.128667	-0.46681	-1.24931	0.402017	0.4325	0.465233	-0.273973	0.0691925	-1.60563	-0.680062	-0.249367	-0.00191746	-0.351762	0.322138	-0.39601	-0.384539	-0.689641	0.496106	-0.0598923	-0.288247	0.338157	-0.0654821	0.307934	-0.32406	0.150771	0.0228835
n235	6.77268	-	119.051	1.34853	0.171052	0.680285	0.851695	0.593099	0.309137	0.145163	1.02782	-0.277996	0.40579	0.234286	0.0477907	0.156042	0.368259	0.319464	-0.233029	-0.464287	0.0469999	0.144684	-0.0355861	-0.165652	0.108874	-0.00603521	0.89096	0.0571676	-0.0477528	0.346443	-0.102516	-0.0769392	-0.516407	0.190932	-0.399528	-0.00719636	-0.438275	-0.218706	-0.149238	-0.301058	-0.585505	-0.654235	-0.255613	-0.718175	-0.449381	-0.277877	-0.544377	-0.413499	-0.310568
n2350	1.72165	-	367.088	-0.335876	-0.513009	-0.209933	-0.481039	-0.0245966	0.0629199	0.326696	-0.660133	-0.503755	0.142549	-0.0970186	-0.25309	0.261112	-0.217593	-0.173806	-0.491783	0.490009	-0.151326	-0.0391823	-0.185358	-0.645345	0.262968	0.150783	-0.271518	-0.0959179	-0.0131457	0.194703	-0.0729675	0.0476349	-0.171785	-0.0686441	0.526	0.262506	0.741682	0.123596	-0.345867	-0.15626	0.266011	0.571317	0.316325	-0.0971641	0.365144	0.247077	0.0138812	0.187766	0.19003
n2351	6.27426	-	367.103	0.0201581	0.693421	1.18555	0.922291	-0.0636243	0.604864	0.129045	-0.00966756	-0.761458	0.278204	-0.0280488	-0.604956	-0.439063	-0.508992	-0.832005	-0.969105	-0.707834	0.699489	0.0604043	0.637667	-0.245082	-0.108232	0.673468	0.771066	1.08787	0.330953	0.289047	-0.104432	-0.329678	-0.387893	-0.53432	-0.514775	-0.298405	-0.360799	-0.142716	0.0301367	0.0260828	-0.574193	0.0435903	0.304706	-0.391909	0.393044	-0.278728	-0.190184	0.199055	0.273192
n2352	1.65442	-	367.105	-0.534655	-0.827902	-0.328474	-0.294434	-0.239533	-0.403032	0.0084215	-1.25018	0.203189	0.719441	-0.580858	-0.14154	0.650032	-0.52864	-0.785397	-0.0945024	0.221978	-0.249357	0.125142	-0.251225	-0.96563	0.222732	-0.00180355	-0.0819624	-0.205325	-0.571284	-0.254411	0.389284	0.206201	-0.308341	0.441745	1.11723	0.0322619	0.365958	0.510499	-0.157208	-0.296021	0.573372	0.83815	0.268751	0.129972	0.939332	0.0549604	1.05223	-0.143097	0.21099
n2353	3.76844	-	367.124	0.411252	0.0311036	0.406762	-0.595279	-0.0612154	-0.428123	0.99851	0.569213	-0.347401	-0.391957	-0.649002	-0.243789	-0.719018	-0.396961	-0.612629	-0.0490896	-0.590615	1.98082	-0.658219	0.209814	-0.269898	-0.0568831	1.50337	-0.551787	1.66447	-0.104839	-0.395624	-0.0414938	-0.494267	-0.50967	-0.588677	-0.512256	0.568279	0.062956	0.566482	0.760148	0.403485	0.295392	0.306432	0.972155	-0.464972	0.0626275	-0.649724	-0.608977	-0.0381689	-0.16445
n2356	5.17979	-	367.161	-0.18064	-0.27442	-0.300443	-0.302339	-0.403738	-0.333081	-0.500164	-0.429062	-0.309454	-0.330794	-0.204248	-0.20174	-0.277781	0.98748	0.947372	0.849808	-0.339931	0.576281	0.627227	-0.338288	-0.287493	-0.309366	-0.392947	-0.320461	0.657635	-0.260441	0.762579	-0.239911	-0.343307	-0.271653	-0.102332	0.84569	0.47968	-0.148361	0.653195	0.417884	-0.218097	0.861797	-0.214132	-0.362315	0.568473	-0.22991	0.703999	-0.397593	-0.381593	-0.269826
n2357	6.17181	-	367.161	-0.13258	-0.261663	-0.720563	-0.143568	0.0587818	-0.335863	-0.256908	-0.671561	0.218056	0.645581	0.136579	0.452504	0.167286	0.00952719	0.352448	-0.0987202	-0.288945	-0.202104	-0.637479	-0.429354	0.0993536	-0.223064	0.111211	-0.524429	-0.365067	-0.322998	0.351024	0.130802	0.651605	0.82585	0.69828	0.183597	-0.275789	-1.1455	-0.198816	-0.154056	-0.458202	-0.0977524	-0.427068	-0.116367	-0.439523	0.424373	-0.0695739	0.403609	0.956806	0.623081
n2358	4.3099	-	367.197	-0.238162	-0.141144	-0.247433	-0.375721	-0.394585	-0.28847	-0.379591	-0.393336	-0.623997	-0.203242	-0.106795	-0.310438	0.064389	-0.192929	-0.282586	-0.335439	-0.934674	0.917556	-0.0116917	0.0293239	-0.173538	-0.182257	-0.259741	-0.0833869	0.0401383	-0.024451	0.878793	0.0355609	0.00604444	0.773012	0.0710748	0.802552	-0.125732	-0.458294	1.03008	-0.0347369	-0.102879	-0.202887	-0.174795	-0.141639	0.662876	1.1848	-0.211715	0.0942122	0.0332758	0.858256
n2361	1.65494	-	368.072	0.079207	0.10523	-0.14001	-0.277754	0.0590622	-0.175769	-0.427989	0.6232	0.212586	-0.653618	0.206539	0.343864	0.112622	0.308784	0.332776	0.105055	-0.0553882	0.229735	0.169113	0.080777	-0.0640855	-0.269979	0.045459	-0.300407	0.0289373	0.052332	-0.200212	-0.335846	0.283178	0.368629	-0.0237269	0.259705	0.0578746	-0.012337	-0.657719	-0.179406	-0.0741926	-0.149423	-0.541115	-0.0878278	0.103344	0.264496	0.210376	0.225769	-0.26115	-0.127858
n2363	1.71076	-	368.091	-0.427573	-0.397273	0.104497	-0.452234	0.325871	0.154418	0.341817	-0.348852	-0.38075	0.314566	-0.325634	-0.306158	0.29961	0.0647159	-0.354973	-0.324277	0.480012	-0.40723	0.113394	0.0760066	-0.49936	0.310287	0.394924	0.0687723	-0.377343	0.176176	0.272257	0.292063	-0.297859	-0.28749	-0.188903	0.570374	0.274987	0.529885	0.401769	-0.413149	0.0896422	0.431096	0.535171	-0.390169	-0.330798	-0.272717	-0.348895	-0.176639	0.293145	0.421376
n2370	1.91837	-	369.063	-2.32005	0.758628	0.406269	0.697242	0.940919	0.675677	0.966388	0.919273	0.722177	0.293391	0.551071	0.552061	0.663709	-0.0861895	0.192971	-1.84904	0.722229	-2.40586	0.810831	0.490859	0.681568	0.949635	1.35164	-2.07786	-0.16765	0.188996	-0.281053	0.0799124	0.416673	0.900428	0.824373	0.577105	0.41187	0.636527	0.440415	-0.105467	-2.18816	-0.37482	-2.4268	-2.33978	0.804879	0.0392962	0.213533	0.335887	-0.281449	-0.0951099
n2371	1.64099	-	369.067	0.386401	0.547675	0.127885	0.660263	1.27708	0.362862	0.915833	1.02919	0.830275	-0.37458	0.36285	0.558363	0.98738	-0.528567	-0.0429886	0.441539	1.25846	-0.767172	0.711281	0.141725	0.286524	0.635638	0.922605	-0.0483019	-0.857759	-0.348633	-1.01398	-0.755061	-0.198611	0.494994	0.237557	-0.256865	-0.294128	0.444204	-0.515207	-0.711634	-0.4363	-1.20396	-0.674079	0.54547	0.565063	-0.866676	0.0759584	-0.411432	-1.28298	-0.969354
n2374	1.65509	-	369.084	0.325781	0.45545	0.246313	0.493029	0.9239	0.329274	0.661039	0.846218	0.612942	-0.154336	0.311302	0.43862	0.74205	-0.255834	0.143298	0.38362	0.890567	-0.426413	0.527992	0.170706	0.270775	0.520017	0.685521	0.0546637	-0.490436	-0.138616	-2.35436	-0.421262	-0.0684391	0.417946	0.249629	-0.0869254	-0.119564	0.382324	-0.236435	-0.38912	-0.207322	-0.718822	-0.380875	0.409358	0.447472	-0.504811	0.118203	-0.217839	-1.84987	-0.565157
n2375	4.97258	-	369.12	-0.588298	0.854995	-0.316867	-0.326511	1.2468	-0.433095	-0.491648	-0.445876	-0.422122	-0.417249	-0.234857	-0.514255	-0.281437	-0.611574	0.374955	-0.616058	0.401107	-0.186347	-0.278438	-0.235407	0.816992	0.536773	0.361034	-0.331967	-0.23755	0.0715201	0.0669065	0.0215438	0.58552	-0.397592	0.63459	-0.232422	-0.18922	-0.213189	0.128831	0.156622	0.477046	-0.353482	-0.333999	-0.311557	0.0746923	0.174652	0.532855	0.307515	0.444947	0.097302
n2376	4.2549	-	369.122	-0.627632	-0.554811	0.154483	0.120692	-0.677651	0.221147	0.137872	-0.64602	-0.761372	0.0340244	0.0290386	-0.79515	-0.509251	-0.773435	-0.828715	-0.720706	-0.882262	0.810509	0.497115	0.498206	0.0758135	0.162461	0.282429	0.579248	0.701102	0.172268	0.406964	0.161303	-0.583321	0.151072	0.112048	0.205718	0.334962	-0.499938	0.844257	0.572099	0.415673	-0.585414	0.535128	0.533109	-0.650447	0.493846	-0.685175	0.636954	0.155324	0.310107
n2377	6.77284	-	369.155	-0.233214	-0.090404	-0.161287	-0.348564	-0.223997	-0.217947	-0.24811	-0.341392	-0.04258	-0.258296	-0.000328232	0.746983	-0.0337961	0.799034	0.843917	0.879518	-0.0737424	-0.157248	-0.262202	-0.245353	0.758104	-0.0908989	-0.253766	-0.259667	-0.249016	0.452734	-0.229804	-0.190305	0.00777094	-0.214151	-0.0824804	-0.0476827	-0.280857	-0.126322	-0.310465	-0.372291	-0.0763833	-0.267312	-0.153938	-0.33291	-0.0965245	-0.112916	0.801653	-0.142872	0.805129	-0.209761
n2378	5.76797	-	369.158	-0.336772	-0.252306	-0.146276	-0.504547	-0.50421	-0.184997	-0.2262	-0.503146	-0.50511	-0.188774	-0.50431	-0.271094	-0.0392574	-0.156589	-0.183041	-0.0398837	-0.505689	0.0773352	-0.183014	-0.064515	-0.2735	-0.503797	-0.299295	-0.146545	-0.106106	-0.0530462	-0.116893	-0.0973433	-0.0606584	-0.197114	-0.00854247	0.108205	0.0415398	1.96958	0.231778	0.804669	0.117546	0.199229	0.852756	0.0053176	-0.0605948	1.29081	0.068561	0.147087	0.139488	0.0631836
n2382	3.72217	-	370.054	-1.43201	-0.18741	-0.381072	-0.102287	-0.131207	0.0497539	-0.0389218	-0.546523	-0.223244	0.188092	-0.229212	-0.372096	-0.296028	0.0315105	0.294225	-0.299582	-1.3841	0.546856	0.244576	0.27776	0.232718	0.344638	0.563459	-0.11999	0.163934	-0.299357	0.0960259	0.110706	0.062171	0.0738674	0.223036	-0.213319	0.0664696	-0.345807	0.795475	0.240302	0.170135	-1.27269	0.477268	0.936787	-0.17072	0.241257	-0.117334	0.647225	0.126962	0.421852
n2383	1.89726	-	370.07	0.0126872	0.56359	0.232999	0.456338	0.860293	0.463213	0.797624	0.748415	0.401987	-0.14633	0.2316	0.172305	0.762133	-0.872223	-0.162522	0.868582	0.296966	-0.567788	0.552375	-0.0287807	0.3896	0.788859	1.25218	-0.0408433	-0.726288	-0.125194	-0.922717	-0.602475	-0.193838	0.748066	0.505691	0.109291	-0.0860753	0.231564	0.0027587	-0.864371	-0.546977	-1.24472	-0.518847	0.727101	0.626201	-0.622302	-0.470854	-0.164285	-1.14041	-0.843163
n2384	1.64099	-	370.07	0.423819	0.587474	0.425	0.620065	1.00793	0.428798	0.691011	0.925248	0.752574	-1.04474	0.373872	0.538063	0.815439	-0.0521415	0.212773	-0.776874	0.868077	-0.119162	0.662347	0.251531	0.433013	0.564798	-0.685278	0.110944	-0.220969	0.0197539	-0.264737	-0.179607	0.0513744	-0.810147	-0.843926	-1.0576	0.000184198	0.432397	-1.00176	-0.236514	-0.0427354	-1.27406	-0.0946229	-0.808804	0.553183	-0.202417	0.321214	-1.05974	-0.44076	-0.281306
n2386	9.82627	-	370.986	0.316797	-0.018337	-0.226195	-0.401644	-0.348108	-0.690537	-1.65611	-0.21443	0.450862	0.265116	0.600146	0.35458	0.701406	0.60686	0.544749	0.595659	0.687829	-0.262108	-0.0495872	-0.0739972	0.52921	-0.21733	-1.61152	-0.127366	-0.811734	0.567337	0.73784	0.540718	0.450732	0.571988	0.287826	0.316415	-1.49148	-1.14106	-0.861958	-0.184144	-0.140608	0.365707	-1.25177	-1.7465	0.894722	0.510541	0.605667	0.547502	0.587035	0.588496
n239	9.82623	-	120.054	0.149335	-0.0423651	-0.0937051	-0.245695	-0.262416	-0.722333	-0.821226	-0.0921511	0.376637	0.254027	0.500183	0.357125	0.604342	0.570921	0.460701	0.616666	0.377912	-0.647828	-0.108982	-0.0890045	0.188028	-0.696139	-0.802467	-0.650721	-0.76893	0.608199	0.606248	0.325082	0.467869	0.428351	0.121158	0.228525	-0.966963	-0.814593	-0.801564	-0.0847461	-0.0832732	0.293644	-0.781141	-0.787543	0.832369	0.330291	0.580624	0.397399	0.490485	0.380443
n2390	1.89748	-	371.072	-0.145118	0.395628	0.328852	0.314608	0.291374	0.390036	0.652637	-0.224661	0.33344	-0.0123253	0.205945	0.139895	0.558339	-0.524759	-0.260453	0.566938	0.312386	-0.359021	0.399753	0.07683	0.305594	0.531397	0.91262	0.108213	-0.591387	-0.194843	-0.531148	-0.388557	-0.480822	0.558107	-0.0794782	0.245313	0.0646431	0.37556	-0.630905	-0.472275	-0.250488	-0.756626	-0.176987	0.609357	0.483337	-0.721332	-0.191081	0.161297	-0.59851	-0.432696
n2391	1.72154	-	371.083	-0.154597	-0.501615	-0.139174	-0.221819	-0.0299704	-0.520698	0.145589	0.374632	-0.236059	0.326497	-0.105317	-0.0942628	0.469754	0.739813	0.268261	-0.08027	-0.224556	0.0254241	-0.14393	-0.212068	0.0847534	0.0445765	-0.0511842	-0.0767763	-0.250103	0.0219224	-0.0055429	-0.0563373	-0.15415	-0.260296	-0.0864853	-0.261305	-0.108169	-0.0205987	-0.154097	-0.199643	0.39522	0.11073	0.153238	0.200036	-0.148303	0.235504	-0.111852	0.351949	0.718622	-0.271216
n2392	4.96004	-	371.098	-0.118605	-0.550275	-0.072047	-0.363839	-0.828815	-0.671529	-0.378377	-0.424722	-1.3917	0.0178247	0.235046	0.0120209	0.223666	0.0779421	-0.059392	-0.602576	-0.706252	0.410972	-0.30023	0.11737	-0.955116	-0.418523	-0.197622	-0.347918	0.179334	0.0577984	0.341627	0.136586	-0.0420539	0.0839537	-0.121631	0.5007	0.234798	-0.327551	0.586167	0.161018	0.0843176	0.111775	0.354065	0.188099	0.565817	0.834718	0.0582246	0.852794	0.539792	0.53972
n2394	6.38711	-	371.098	0.43369	0.401376	0.33135	0.64652	0.430631	0.239856	0.976295	0.787245	-0.315932	-0.469722	-0.236275	0.128718	-0.280626	-0.487146	-0.0248347	-0.378959	-0.484661	0.621589	-0.148133	0.0515465	0.053633	0.0964812	1.01721	0.375733	0.461953	-0.284915	-0.3664	-0.127118	-0.348021	-0.366944	-0.387824	-0.382222	0.0796573	-0.0228974	0.132937	0.0890489	-0.0620939	-0.240152	0.204156	0.580019	-0.624583	-0.334945	-0.303252	-0.313772	-0.0512394	-0.401859
n2396	5.75129	-	371.098	-0.0283887	-0.205138	0.830713	-0.0865729	0.676948	-0.175585	0.945917	0.991911	0.686105	-0.151549	-0.220798	0.815286	-0.221677	-0.167663	-0.105388	0.840772	0.710567	-0.146212	-0.333251	-0.227266	-0.277484	-0.207294	-0.00663608	-0.199807	-0.107806	-0.372554	-0.174075	-0.18798	-0.200157	-0.230269	-0.167246	-0.0665517	-0.151347	0.796336	-0.24545	-0.283994	-0.248742	-0.190891	-0.299161	-0.0742478	-0.230681	-0.152215	-0.126723	-0.237886	-0.144485	-0.230521
n2397	5.27286	-	371.111	0.315823	0.0524808	-0.809949	0.117142	0.289511	0.24767	-0.714411	-0.0561257	0.450813	-0.141111	-0.0995673	0.47436	0.450116	0.625088	0.406925	0.538013	0.508017	-0.195043	0.138572	-0.0388206	-0.221958	-0.0220575	-0.725183	-0.176658	-0.313423	-0.016228	-0.0580715	0.317234	0.0296545	-0.0452595	-0.857773	0.114414	0.145228	0.712671	-0.0021304	0.134616	-0.00053341	0.719623	0.173762	-0.11687	0.0233414	-0.114669	0.49617	-0.889905	-0.805741	0.00126767
n2398	1.66798	-	371.119	-0.39854	-0.57183	-0.417478	-0.286752	-0.213089	-0.0364157	0.233875	-0.808393	0.0793479	0.557833	-0.161115	-0.0332609	0.712639	-0.0785923	-0.223628	-0.228347	0.406873	-0.350444	-0.398875	-0.307274	-0.65754	0.152767	0.0741403	-0.434982	-0.227725	-0.377559	0.0407436	0.187652	0.302867	0.0385853	0.167473	0.704564	-0.031155	0.291342	-0.248604	-0.331746	-0.189882	0.420207	0.336661	0.274509	0.314032	0.581437	0.226558	0.32691	0.113081	0.14396
n24	1.74848	-	78.9595	0.541953	-0.144434	-0.561261	0.0607168	-1.11447	-0.375108	-0.263539	-0.487138	0.138043	0.193933	0.348302	-0.708669	0.532564	0.43742	0.504189	2.18585	0.332281	-0.703695	0.425693	0.0641797	-0.127994	-1.25195	-1.53615	0.204809	-0.677745	-0.335459	0.0555602	0.320697	0.846877	0.256098	0.343233	0.417988	-0.103082	0.574974	-0.239264	-0.961233	-0.0475085	0.563568	-0.0554083	-0.52473	0.307612	-1.19202	0.848567	0.115377	0.213681	0.311206
n240	5.00937	-	120.054	-0.132159	-0.105772	-0.0269918	0.0328892	-0.0238238	-0.21693	0.0175185	0.0501836	-0.151235	-0.189823	-0.140795	-0.316667	-0.108616	-0.128129	-0.197737	-0.155728	-0.142836	1.09839	-0.14119	-0.127916	-0.0767753	-0.167669	0.0836119	0.0782289	1.10264	0.677289	-0.287255	-0.0454956	-0.171407	-0.199931	-0.448984	-0.21886	-0.122823	-0.259396	-0.197532	-0.310501	-0.139706	0.797424	0.0491563	0.840639	-0.082816	0.0555782	-0.0157789	-0.0397398	-0.0414347	0.650713
n2401	7.44909	-	371.134	0.24485	0.00705869	0.500363	0.314393	0.328684	0.301004	0.531308	0.413246	0.00236918	-0.0616425	0.242303	-0.0891614	-0.602518	-0.122166	0.0209464	0.269742	-0.273866	-0.101526	0.185661	0.16197	-0.0510372	0.455771	0.478683	0.303148	0.498088	-0.681042	-0.0534483	-0.266213	-0.3414	-0.114369	-0.315168	-0.262117	0.354163	0.112835	-0.357994	-0.275069	-0.0918124	-0.57659	0.34584	0.44553	-0.671055	-0.0219207	-0.337462	-0.109954	-0.305158	-0.46011
n2402	4.12905	-	371.23	-0.0148283	0.809406	0.163784	0.219799	0.583112	0.931592	-0.148904	0.0494461	0.461889	-0.119944	0.0861512	-0.0304648	0.318476	0.137862	-0.230253	0.322399	0.100091	-0.113843	0.0834775	0.912231	0.048677	-0.0733573	0.0321226	-0.195842	-0.193377	-0.24414	-0.0932282	-0.202091	-0.0305307	0.425596	0.273445	0.0486394	-0.648898	-0.228859	-0.240345	-0.303465	-0.466284	-0.266077	-0.463325	-0.428689	0.0890846	0.314907	-0.198657	-0.297353	-0.340233	-0.291524
n2403	4.42028	-	371.23	-0.683664	-0.0287895	-0.594052	-0.044145	-0.502084	0.240896	-0.0738951	-0.699257	-0.626747	0.637636	0.157599	-0.692994	0.744546	-0.704968	-0.857487	-0.648801	-0.798639	0.622118	0.412637	0.458439	0.619925	0.722389	0.756638	0.323099	0.261477	0.29352	0.0469964	0.354996	0.457443	1.04257	0.874366	0.759967	0.378615	-0.722558	1.16734	-0.578997	0.273541	-0.811595	0.267603	0.33201	-0.590184	-0.575341	-0.830002	0.0578494	0.0212107	0.171367
n2404	3.44982	-	371.23	0.76576	0.770721	-0.205181	0.723775	0.95981	0.863158	-0.157843	0.758818	-0.0459878	0.943746	0.833382	0.824397	0.0741328	0.845115	0.520951	0.637523	-0.204848	-0.211877	-0.153172	-0.166927	-0.109726	-0.263837	-0.398432	-0.240612	-0.273892	-0.31282	-0.238338	-0.212101	-0.275375	-0.0177024	-0.135089	-0.173839	-0.360762	-0.355322	-0.328612	-0.265043	-0.263232	-0.430192	-0.408464	-0.561974	-0.177329	-0.433073	-0.312763	-0.379019	-0.344504	-0.317179
n2405	3.41197	-	371.266	0.317939	0.411958	0.229473	0.329955	0.439222	0.487255	0.273794	0.327007	0.487165	0.444905	0.409605	0.22916	0.276613	0.250294	0.201772	0.265411	-0.0100387	-0.378859	0.361661	0.301741	0.179875	0.183778	0.131155	-0.0114403	0.138988	0.0885499	0.0262674	0.0363082	-0.905829	0.34594	0.280617	0.253646	0.0352419	-0.0871352	0.146783	0.118966	0.115329	-0.252713	-0.956075	-0.920557	-0.940584	-0.256041	-0.0341306	-0.955076	-0.145408	-0.963473
n2407	9.83981	-	371.987	0.258891	0.167719	-0.279536	-0.387345	-0.3586	-0.487936	-0.936872	0.297871	0.277898	0.634753	0.338252	0.304232	0.270064	-0.0679143	0.400319	0.275707	-0.0598991	-0.328361	0.343626	0.418759	-0.056468	-0.30195	-0.925898	0.103144	-0.627849	0.337772	0.449212	0.280011	0.563419	0.747992	0.533124	-0.145952	-0.955417	-0.663435	-0.539068	-0.287667	-0.278795	0.323207	-0.711662	-0.995964	0.521224	0.385596	0.814978	0.399216	0.138818	0.2926
n2408	9.83975	-	371.989	0.25011	0.119778	0.0540388	-0.133411	-0.0799694	-0.322707	-1.25405	-0.0517527	0.257628	0.207587	0.455996	0.218416	0.485126	0.437697	0.34265	0.363034	0.366089	-0.0488681	0.111938	0.0771661	0.368356	-0.0253801	-1.2444	0.0714018	-0.982236	0.31999	0.365994	0.402277	0.341004	0.396302	0.256581	0.266621	-1.27037	-1.01348	-0.903878	0.0345636	0.0438922	0.330366	-1.05596	-1.30603	0.581811	0.377539	0.481352	0.446851	0.318473	0.349113
n2410	4.16731	-	372.07	0.674351	0.466378	-0.502464	0.403827	0.465699	0.561767	1.10502	-0.12123	0.443063	-0.121333	0.411927	0.367421	-0.0266637	-0.012341	0.439587	0.361598	0.193715	-0.215099	0.161425	0.629709	0.323313	0.405477	0.735603	-0.589958	-0.231874	-0.664533	-0.146962	0.0622225	-0.089201	-0.327823	-0.715087	-0.328673	0.0122453	0.262987	0.506441	0.294001	0.0328297	-0.829531	0.240231	0.743169	-1.38901	-1.23208	-0.824748	-0.121193	-0.423336	-0.728587
n2411	1.89655	-	372.075	-0.00936814	0.12974	-0.00648796	0.0966523	0.227737	0.0237377	0.220936	1.01086	-0.00786916	-0.131326	-0.0566026	-0.0735107	0.0979323	-0.288208	-0.17484	0.14842	0.0386453	-0.164264	0.0773311	-0.0105885	0.0602141	1.15124	1.21039	-0.246869	-0.543863	-0.0484411	-0.353549	-0.195994	-0.0676061	0.23387	-0.0535793	-0.0140034	-0.0411846	0.0878017	0.0260735	-0.281722	-0.217705	-0.43811	-0.0227678	0.174873	0.134969	-0.157015	-0.194466	-0.119122	-0.349241	-0.160778
n2414	4.93419	-	372.101	-0.303146	-0.390982	-0.284572	-0.318168	-0.420663	-0.433651	-0.312147	-0.408009	-0.618539	0.39088	0.432543	-0.465033	-0.262525	0.373192	-0.322468	-0.433303	-0.550713	0.688554	-0.438624	-0.458222	-0.45559	-0.339959	-0.321686	-0.450143	0.482731	0.37856	0.526633	0.423002	-0.266032	0.284968	-0.337387	-0.307293	-0.257466	-0.469227	0.520558	0.433507	-0.245482	0.419708	0.456441	-0.226186	0.663723	0.872889	0.316044	-0.601212	0.727372	0.749933
n2418	3.59262	-	372.214	0.317757	0.296853	0.0462523	0.354579	0.672828	0.762179	0.184074	0.661917	0.226979	0.390876	0.307723	0.139497	0.337975	0.292006	0.282744	0.0308435	-0.168544	0.221936	0.0823621	0.348403	0.314145	0.214509	-0.314244	-0.0379013	-0.0929113	-0.178764	0.177813	0.0310768	-0.0197246	0.519164	0.290472	0.21511	-0.221036	-0.449989	-0.124144	-0.106576	-0.259728	-0.556503	-0.444679	-0.592685	-0.328396	-0.698442	-0.586622	-0.528454	-0.494793	-0.29596
n2423	4.59364	-	373.022	0.476379	-0.142165	-0.19021	0.590661	-0.121193	-0.189272	-0.152639	0.280116	0.973874	-0.357021	-0.203088	0.691662	-0.566448	0.829398	1.17393	1.08337	1.44838	-0.436557	-0.218896	-0.240692	-0.175581	-0.329315	-0.168684	-0.148342	-0.376461	-0.36638	-0.228206	-0.320788	-0.280335	-0.331572	-0.356008	-0.486108	-0.231036	0.829799	-0.621894	-0.275041	-0.316537	0.966804	-0.21028	-0.189334	-0.224703	-0.382937	0.821002	-0.331872	-0.309931	-0.294543
n2425	1.73481	-	373.038	-0.343963	-0.276905	-0.0233633	-0.286165	-0.248585	-0.185351	-0.0688022	-0.279409	-0.370704	-0.188966	-0.296329	-0.444007	-0.114337	-0.160204	-0.475873	-0.64723	-0.109239	0.827806	-0.0573885	-0.267965	-0.505658	-0.147522	-0.0960692	-0.10835	0.762389	-0.161473	-0.246421	-0.125542	-0.370612	-0.0999699	0.636856	-0.0380631	-0.0595941	0.65208	1.033	-0.264462	-0.0934472	-0.219924	0.898139	0.944477	0.833961	0.0168247	-0.0968822	0.507263	-0.105674	-0.113239
n2426	4.16666	-	373.073	0.785286	0.24645	-0.295088	0.258868	0.281849	0.337031	0.643715	-0.0834611	0.34615	-0.122518	0.150536	0.146392	0.0189819	-0.0693227	0.262971	0.155599	0.16185	-0.108878	0.0505265	0.272647	0.149725	0.288472	0.494208	-0.348717	-0.183032	-0.389574	-0.143271	-0.0544376	-0.0332857	-0.173916	-0.406506	-0.375245	0.0408857	0.422176	0.33092	0.0940652	0.106273	-0.65813	0.0839616	0.515282	-0.831262	-0.766141	-0.471181	0.0864945	-0.292018	-0.444518
n2427	1.65433	-	373.098	-0.123936	0.0899089	-0.072614	0.0936757	0.453095	0.0319671	0.686378	0.153522	0.452973	-0.260576	0.0352737	0.00543915	0.425359	-0.0842789	-0.0851334	0.0843654	0.377508	-0.406528	-0.115884	0.072871	-0.138697	0.0916588	0.537784	-0.262174	0.00589076	-0.331073	-0.326969	-0.248273	0.300764	-0.0891372	-0.203096	0.0325105	-0.107313	0.219617	0.00339286	-0.273113	-0.0922256	-0.00034569	-0.102296	0.319022	0.294708	-0.393668	-0.162932	0.118494	-0.311882	-0.209564
n2430	3.56537	-	373.117	-0.107952	0.0126279	0.0330398	-0.167199	-0.104138	0.0765941	0.13425	0.0526636	-0.0804573	-0.128906	-0.120674	-0.0103013	-0.230757	-0.219641	-0.179816	-0.103072	-0.172568	0.13906	-0.142592	-0.0188398	-0.0564352	0.0357347	0.192438	0.0253336	0.207204	-0.0443869	-0.252992	-0.0680247	-0.0344111	-0.26529	-0.0790452	0.00625232	1.07556	0.0466783	-0.0193771	-0.0950685	-0.0161409	0.0243711	0.12277	1.33804	-0.173458	0.0494645	-0.304638	-0.0244718	-0.125427	-0.0900997
n2432	5.27671	-	373.15	0.0845643	-0.20514	0.349307	-0.240999	-0.602172	-0.0908519	-0.128477	0.218018	-0.638376	-0.732518	-0.455693	-0.612611	-0.561271	-0.496804	-0.337494	-0.599101	-0.742645	1.2453	0.0700205	0.304689	0.135003	0.394088	0.142802	0.630131	1.36451	-0.405567	-0.275306	0.211904	-0.110466	-0.430371	-0.185234	-0.46659	1.22	0.182107	0.79597	0.190481	0.528043	0.612931	0.394605	0.307138	-0.540105	-0.0481894	-0.458411	0.266273	0.0359347	-0.138091
n2434	3.49199	-	373.172	0.183134	0.381448	0.28383	-0.0853599	0.560735	0.701228	0.604103	0.480628	0.419706	0.177837	0.156801	0.0756467	0.09763	0.096863	0.0378665	0.177465	0.0535381	-0.000392155	0.00127452	0.545879	-0.617058	0.289962	0.146311	-0.738916	-0.159792	-0.132619	-0.0481647	0.0674914	-0.787882	0.438765	-0.619062	0.148927	0.143724	-0.658009	-0.00988454	0.185497	0.222467	-0.106574	-0.767178	0.409971	0.0977622	0.0712953	-0.213016	-0.76037	-0.898228	-0.161386
n2435	7.08856	-	373.186	-0.085597	-0.107572	-0.0319248	0.266257	-0.293921	-0.101218	-0.0736903	0.0539603	1.41319	1.48891	0.20866	0.663006	0.0530929	-0.240574	0.0687309	0.0245236	0.204904	-0.718247	0.0477445	0.0248627	0.389694	-0.0474571	-0.179974	-0.223508	-0.321253	0.369838	-0.16491	0.0977112	-0.207833	-0.140554	-0.219396	-0.241565	-0.25469	-0.232592	-0.720027	-0.155026	-0.131452	0.519058	-0.26792	-0.121067	-0.0215421	-0.536094	0.155657	-0.12529	0.0770546	0.128809
n2436	6.88131	-	373.186	-0.0740511	-0.241476	-0.31725	0.325597	-0.213775	-0.307142	-0.333504	0.12883	1.18321	0.452621	0.524771	1.08965	0.390381	-0.108365	0.555115	-0.164559	0.513212	-0.770877	0.151295	-0.020101	0.0123877	-0.047094	-0.411299	0.0209522	-0.350568	0.491319	0.0614397	0.238215	-0.0338773	0.0470839	0.127963	-0.511206	-0.110004	-0.366455	-0.723391	-0.271668	-0.36058	-0.25516	0.00867787	-0.141174	0.166606	-0.528798	0.390245	0.00641796	-0.0716883	0.0540507
n2438	5.52178	-	373.188	0.525559	0.665877	0.348028	0.493783	0.648433	0.696316	-0.34894	0.641929	0.704528	0.503802	0.611977	0.462544	-0.210093	0.450554	-0.17448	0.643482	-0.314832	-0.29374	0.56159	0.508541	0.550435	-0.248891	-0.539378	-0.24516	-0.306752	0.277246	0.401879	-0.360825	-0.247677	-0.249048	-0.315532	-0.28812	-0.299667	-0.372147	-0.398527	0.257262	-0.304593	-0.419228	-0.350448	-0.556534	-0.382122	-0.566524	-0.285185	-0.366081	-0.345821	-0.437434
n2440	1.72191	-	374.041	-0.510304	-0.44649	0.504509	-0.519474	-0.453593	-0.461456	0.430386	0.216509	-0.568657	0.22899	-0.455277	-0.58967	-0.381137	0.217236	-0.469316	-0.783577	0.521719	0.384926	0.467464	0.261796	-0.543664	-0.402597	0.519055	0.273798	0.401515	0.148307	0.134676	-0.443775	-0.484249	0.321655	0.301709	0.295221	0.118198	-0.272992	0.640721	-0.528561	0.239882	-0.429771	0.486265	0.550001	0.588344	-0.404555	0.241904	0.374421	0.120342	-0.464471
n2441	5.17086	-	374.053	0.281708	0.0743336	-0.349275	0.165965	0.326921	-0.376733	0.588519	0.469563	0.817563	-0.594876	-0.499287	-0.341774	-0.830505	0.703944	0.641529	1.469	0.804686	-0.294025	-0.419993	-0.318529	-0.506785	0.255412	0.167169	0.773455	-0.392298	0.323076	-0.443315	-0.185769	-0.364559	-0.674517	-0.835895	-0.728088	-0.349802	0.466069	-0.804069	0.713822	0.524913	0.776455	0.481915	-0.297084	-0.478085	-0.603785	-0.46891	-0.511233	0.666539	-0.0153481
n2442	1.71006	-	374.077	-0.466565	-0.358599	-0.0582897	-0.332525	-0.188908	-0.0940299	0.155802	-0.712789	-0.468644	0.17092	-0.195192	-0.171508	0.372922	-0.139605	-0.0626735	-0.775413	0.23041	-0.296642	0.0174222	-0.3175	-0.512014	0.327451	0.249192	-0.104449	0.0984699	-0.13622	0.0669157	0.0044395	0.157654	-0.291364	0.0109174	0.387593	0.0657112	0.499113	0.328166	-0.400661	-0.24317	0.337708	0.566984	0.146933	0.281297	0.337638	0.357023	0.301728	0.147609	0.305609
n2444	4.15538	-	374.074	0.880589	0.755329	-0.303275	-0.0841691	0.681413	0.793339	0.0551599	-0.228474	0.841897	-0.141921	-0.0998639	-0.135004	-0.263845	-0.255023	-0.100184	0.738968	-0.153391	-0.18923	-0.127665	0.754368	-0.183004	-0.139219	-0.0999226	-0.333738	-0.334431	-0.345922	-0.24131	0.641832	-0.280793	-0.214395	-0.618426	-0.205624	-0.205966	-0.0727429	0.693889	0.704811	0.707569	-0.317736	-0.177465	-0.0960439	-0.348121	-0.340522	-0.336837	-0.13059	-0.248369	-0.307841
n2447	5.27709	-	374.153	0.173753	-0.0208619	0.361185	-0.456397	-0.326031	-0.356325	-0.412647	0.238931	-0.474437	-0.45228	-0.450982	-0.489434	-0.518493	-0.488773	-0.413615	-0.464805	-0.519804	0.921593	0.103639	0.23788	0.194939	0.268756	0.219052	0.609747	0.965982	-0.112969	-0.476076	0.291995	0.0010008	-0.411046	-0.284505	-0.453572	0.984268	0.315782	0.604545	0.255063	0.45656	0.506785	0.467022	0.304508	-0.556939	0.105814	-0.564723	0.285273	0.216158	-0.0305256
n2448	1.72166	-	374.156	0.0326686	0.312957	0.349568	0.251211	0.482043	0.39778	0.260816	0.409132	0.328949	0.34176	0.204365	-0.0818494	0.088615	0.0229325	0.0348111	0.090874	-0.121173	0.357457	0.297819	0.432562	0.18605	0.297539	0.0476379	0.449435	0.197714	-0.244948	-0.122884	0.0534498	-0.314348	0.0174354	0.234489	0.183543	0.0321032	-1.13282	-0.0531412	-0.0155054	0.0565883	-1.20106	-0.150661	-0.140805	-0.0512065	-0.278652	-0.195519	-0.12353	-1.17863	-0.439565
n2449	3.68919	-	374.157	0.054783	0.550473	0.0957037	0.183944	0.436326	0.466114	0.306523	0.189489	0.370737	0.881983	0.176488	0.37486	0.210225	0.0112283	-0.107256	0.541252	-0.759141	0.480954	0.42025	0.373676	0.243813	0.126174	-0.761437	0.0537374	0.154623	0.0732349	0.125905	0.313332	-0.0133221	0.474259	0.0226437	0.029661	0.0959275	-0.829657	-0.707221	0.00809118	-0.0258111	-0.863393	-0.833574	-0.848864	-0.741678	-0.894376	-0.404725	-0.0617131	-0.0374353	0.110887
n2451	6.67546	-	374.2	0.14281	-0.0701665	0.032629	0.0300067	-0.869363	-0.250035	-0.926873	-1.00086	0.875181	0.337159	0.44519	0.182442	0.286811	0.250019	0.435851	-0.0948638	0.632611	-0.132433	0.102663	-0.14283	0.127711	-0.0357886	-0.205963	-0.126222	-0.220666	0.519034	0.0701436	0.0356805	0.227166	0.0991379	0.102606	-0.859256	0.338424	-0.827489	-0.135396	0.11091	0.128603	0.24793	-0.837923	-0.0784734	0.425609	-0.775935	0.379435	0.0648852	0.271379	0.275466
n2452	5.04899	-	374.211	-0.115231	0.647257	0.494106	0.435541	0.918405	0.776511	-0.170011	0.78559	0.777201	-0.0618058	0.481189	-0.170477	-0.127335	0.504387	0.702739	0.544779	-0.14071	-0.138153	0.59201	-0.09616	-0.109189	-0.100424	-0.325661	-0.204373	-0.310658	-0.29842	-0.16879	-0.255305	-0.172316	-0.00214745	0.555889	-0.141738	-0.377407	-0.390349	-0.256165	-0.344698	0.202923	-0.364675	-0.391301	-0.455085	-0.193377	-0.396092	-0.30493	-0.512649	-0.32518	-0.325959
n2453	4.39226	-	374.212	-0.392187	-0.104414	0.00742562	-0.295469	0.0753739	0.0245744	-0.203337	-0.367635	-0.593301	0.221923	-0.258137	-0.305739	0.0959311	-0.217539	-0.351083	-0.383959	-0.385015	1.07804	0.0238792	0.255341	0.995854	0.165244	-0.0233184	0.27667	0.244256	0.0507807	0.0889618	-0.0695451	0.133531	1.20815	1.03334	0.279611	-0.0304369	-0.590879	0.25136	-0.162175	-0.0176996	-0.314587	-0.203784	-0.146762	-0.236519	0.194449	-0.592807	-0.0578759	-0.136292	0.00466202
n2454	1.72361	-	375.037	-0.389946	0.0749208	0.356426	-0.274711	-0.15614	0.000659781	0.267959	-0.322134	-0.655473	0.178443	-0.0658516	-0.666694	0.201288	0.0185359	-0.344497	-0.877322	0.320236	0.056443	0.546685	0.0964307	-0.408228	0.234461	0.179958	0.0536597	-0.128022	-0.283534	-0.113125	-0.192597	0.000375653	-0.202312	0.549693	0.202789	-0.0423676	0.523355	0.728023	-0.367296	-0.484004	0.119884	0.316747	0.456497	0.409293	0.183474	0.135526	0.154648	-0.192622	-0.162305
n2458	1.71407	-	375.073	-0.482234	-0.618552	-0.126487	-0.608509	-0.240228	-0.209911	0.0771621	-0.940664	-0.674284	0.322803	-0.390292	-0.351334	0.466899	-0.144456	-0.356615	-0.834845	0.500266	-0.195067	0.11082	-0.324931	-0.716038	0.308778	0.159516	-0.312983	-0.140413	-0.179889	0.183675	0.154399	0.0894785	-0.107108	0.017631	0.579565	0.206297	0.767792	0.440715	-0.466819	-0.253163	0.469341	0.789194	0.180761	0.290817	0.482255	0.484004	0.252267	0.161839	0.328225
n2463	5.20727	-	375.129	0.502361	0.341855	0.750312	0.425829	0.110545	0.110019	0.229598	0.335312	0.22933	-0.234913	0.101413	0.0971155	-0.0392988	0.161374	-0.328106	-0.04042	0.319993	0.0483693	0.180503	0.354027	-0.118187	-0.00298654	-0.0507305	0.151462	-0.156444	-0.0378564	-0.0434836	-0.340416	-0.186619	-0.0191187	0.0337746	0.0262866	0.229037	-0.000565703	-0.471362	0.317184	0.194944	0.211732	-0.291925	-0.555915	0.0912416	-0.331195	0.0239884	-0.622326	-0.275932	-0.317537
n2465	5.63777	-	375.166	0.175136	0.0733409	0.145048	-0.0159077	-0.901796	-0.913167	-0.954855	-0.90969	-1.07461	0.0257675	0.192802	0.164258	0.0510704	0.317503	0.484859	0.161664	-0.0263391	0.196545	0.0916063	0.13427	0.067989	-0.20847	-1.0637	0.177191	0.21282	0.0185942	0.203692	0.0735667	0.440203	0.236894	0.397238	0.0872798	0.29072	-1.12204	-0.0276286	-0.0314827	0.281719	0.205943	0.286673	-0.932412	0.245539	0.198586	0.486745	0.387019	0.475448	0.381163
n2466	5.22672	-	375.166	-0.872843	-0.169224	0.16575	0.452233	-0.881128	-0.188894	0.0674462	0.144815	-0.916986	-0.944881	-0.83152	0.0315214	-0.0108892	0.0161317	-0.126779	-0.0319611	-0.807815	0.963157	-0.228179	-0.145883	-0.0583631	-0.011254	0.352583	0.0328844	0.587831	0.289062	0.095601	0.186034	0.0944343	-0.842146	0.152253	0.350345	0.349655	-0.97027	0.423548	-0.0256033	-0.00693849	0.388605	0.411784	0.523377	0.0427435	0.344965	0.325304	0.178476	0.471912	0.292344
n2467	4.94269	-	375.166	-0.236442	-0.237619	-0.234013	-0.300816	-0.372629	-0.270014	-0.535318	-0.374748	-0.329341	0.48605	-0.147804	-0.179279	0.603638	0.717297	0.67309	-0.167151	-0.393835	-0.154315	-0.204847	-0.251187	-0.298593	-0.316304	-0.634977	-0.282118	-0.246694	-0.22516	0.656024	-0.189831	0.563005	0.640538	0.616677	-0.113901	-0.214253	-0.693484	0.704207	-0.200155	-0.173084	-0.19435	-0.285835	-0.576755	-0.0488805	0.00763492	0.676962	-0.0991945	0.717673	0.668853
n2468	9.20231	-	375.166	0.971197	0.773274	0.0754597	0.787695	-0.0759884	0.0159327	0.000318545	-0.0740435	-0.0937663	-0.0236518	0.0697957	-0.263776	-0.356466	0.685137	-0.107011	0.936471	-0.353238	0.988193	-0.103093	-0.0623916	-0.124204	-0.173957	-0.172951	0.987144	-0.106093	-0.11306	-0.187161	-0.442091	-0.33976	-0.275107	-0.0915552	0.0733001	-0.210089	-0.0294096	-0.00755258	-0.0609664	-0.193355	-0.371918	-0.0451153	-0.168526	-0.192537	-0.236255	-0.136305	-0.327373	-0.116725	-0.344175
n2471	1.72183	-	376.056	-0.329	0.292	0.0342	-0.0698	0.27	0.318	0.75	-4.13e-05	-0.449	-0.571	0.0578	-0.292	-0.0692	-0.188	-0.233	-0.221	0.491	0.0749	0.471	0.336	0.143	0.233	0.847	0.0946	0.119	-0.191	-0.391	-0.241	-0.113	0.223	-0.00539	-0.158	0.109	0.674	0.0289	-0.783	-0.16	-0.668	-0.0455	0.667	0.48	-0.208	-0.0649	0.026	-0.424	-0.388
n2472	4.25387	-	376.066	-0.0903466	-0.215868	-0.389067	-0.315083	-0.275955	-0.450909	-0.173512	-0.366871	-0.647318	-0.291888	0.0458846	-0.0618433	0.272848	-0.399251	-0.301867	-0.113765	-0.850908	0.555394	-0.167396	0.257842	-0.135428	-0.194178	-0.133921	-0.149851	0.0501552	-0.0164424	0.800965	0.0856356	0.264111	0.0223098	-0.0765993	0.450767	-0.0648517	-0.333967	0.674784	0.166466	0.205479	-0.324623	0.102708	0.0789395	0.0295582	1.16773	-0.200735	0.638701	0.262202	0.382197
n2474	1.71008	-	376.077	-0.376802	-0.267734	-0.0686208	-0.497906	-0.179053	-0.214169	0.244284	0.0192479	-0.748938	0.00657165	-0.229151	-0.360448	0.413015	-0.12146	-0.332671	-0.302029	0.000401844	-0.0900114	-0.0849431	-0.20014	0.0223918	0.262829	0.108279	-0.153138	-0.226184	-0.198075	-0.0225718	0.160216	0.160149	-0.221533	0.135378	0.240087	0.114634	0.432681	0.0870143	-0.259937	-0.223456	0.207281	0.730427	-0.0288759	0.0403359	0.315739	0.328944	0.270831	0.271499	0.265244
n2477	5.19495	-	376.224	0.192636	0.304455	-0.0984713	0.0104697	0.819571	0.67273	0.166013	0.570187	0.331569	0.310788	0.315478	0.146397	0.0346183	0.299998	0.669602	0.363682	-0.0415602	0.025323	0.259374	0.237643	0.285057	0.0362576	-0.272042	0.029522	-0.196495	-0.209155	-0.0619477	-0.135454	0.00352057	0.401239	0.206706	0.0831983	-0.255889	-0.522595	-0.300975	-0.190243	-0.253286	-0.625325	-0.836509	-0.263699	-0.226019	0.0340294	0.297926	-0.452683	-0.560306	-0.465683
n2479	1.72174	-	377.053	-0.35934	0.299491	0.0651628	-0.0257861	0.462161	0.412635	0.83703	-0.0753106	-0.704025	-0.832306	0.0448889	-0.498284	-0.135501	-0.309577	-0.387772	-0.382276	0.843668	0.0697178	0.691343	0.486509	0.325052	0.561468	1.30334	0.0484415	0.0703448	-0.302313	-0.471935	-0.335327	0.00921206	0.232264	-0.0554475	-0.34186	0.238898	1.04873	0.0230277	-0.946605	-0.280433	-0.742862	-0.0583138	0.966578	0.635834	-0.304466	-0.0186938	-0.00294934	-0.75519	-0.584262
n2481	4.25379	-	377.069	-0.0120976	0.000495819	-0.00407339	-0.0813386	-0.920634	-0.147883	0.136985	-0.128501	-0.124526	0.00687801	0.163222	0.107478	0.22954	-0.0044216	-0.0393286	0.214221	-1.06002	0.254823	0.0527719	0.212643	-0.0699567	0.0814649	-0.992777	0.0282762	0.0965712	0.0603055	0.447208	0.023384	0.239785	0.223314	-1.00942	0.256516	-0.0284112	-0.0994467	0.41285	0.128088	0.203191	-0.0497369	0.113703	0.174563	0.131798	0.550532	-1.04958	0.37873	0.226293	0.242938
n2482	1.69481	-	377.089	0.0431483	-0.0610937	-0.0364391	-0.0807786	-0.283182	-0.446198	-0.0696437	-0.242161	-0.186197	0.276448	-0.167041	-0.258003	0.363048	0.252693	-0.302397	-0.746372	-0.434699	0.242785	0.205938	-0.170645	-0.490378	-0.140491	-0.0340151	-0.0811919	0.125899	0.0368877	-0.2703	0.226555	0.0610533	0.000931145	0.201316	0.176108	0.00146861	-0.312284	0.499146	-0.10031	0.265254	0.511556	0.340972	0.3587	0.0204785	0.196476	0.0166346	0.128395	0.441564	-0.0209734
n2483	5.14937	-	377.109	0.736272	0.0432642	-0.816217	-0.00980467	-0.0665008	-0.0636036	0.136742	-0.717924	-0.402726	0.768853	0.296001	-0.425483	0.10739	-0.175587	-0.340897	-0.528503	-0.523538	0.622463	-0.318895	-0.110867	0.0771275	-0.0571672	0.156315	-0.390476	-0.17859	-0.1525	0.457705	0.169806	0.0726568	0.214881	-0.317994	0.0163658	-0.0661765	-0.642492	0.594207	0.219301	0.133699	0.216169	0.0410554	0.171442	-0.482772	0.270347	-0.237965	0.685641	0.430876	0.480174
n2485	6.85396	-	377.171	0.412572	0.420542	0.744716	0.644898	0.261605	0.515377	0.334013	0.615987	-0.522817	0.0237433	0.104157	0.119929	-0.584221	-0.0489219	-0.582578	0.162353	-0.637373	0.447748	0.36453	0.413419	0.225204	0.319045	0.390976	0.388707	0.591428	0.0850047	-0.133713	0.0270848	-0.689277	-0.801523	-0.646109	0.095668	0.424815	-0.781372	0.239528	0.244782	0.25108	0.03295	0.355314	0.249319	-0.855486	-0.638301	-0.60142	-0.610905	-0.0649282	-0.673361
n2486	5.97809	-	377.181	-0.316686	-0.424592	-0.446396	0.134362	-0.397607	-0.234746	-0.455502	0.103135	1.46088	0.560126	-0.0471335	0.784791	-0.246941	-0.180558	0.498961	-0.213114	0.937365	-0.705136	0.158997	-0.0627626	0.199209	0.155065	-0.335534	-0.0356902	-0.577043	0.405299	-0.335342	0.323407	0.317747	0.0915176	0.439363	-0.311991	-0.0141105	0.167029	-0.497425	-0.261317	-0.211908	-0.12788	0.378874	-0.302408	-0.233182	-0.672786	0.19414	-0.301121	0.168501	0.15822
n2490	6.31714	-	377.181	-0.384414	0.542524	-0.23348	0.637734	-0.309513	-0.309842	-0.291173	0.918911	-0.0779749	-0.305277	-0.217932	0.748699	-0.32187	-0.331838	0.934707	-0.392539	1.02718	-0.291168	-0.216517	-0.209111	-0.168044	-0.19757	0.719721	0.701154	0.536813	-0.21861	-0.417964	-0.309975	-0.204321	-0.3197	-0.0705514	-0.357285	-0.139957	-0.21034	-0.323416	0.559379	-0.325621	0.672494	-0.159922	0.539787	-0.321041	-0.357377	-0.198637	-0.251544	-0.190619	-0.301936
n2491	5.45066	-	377.181	-0.160345	-0.208861	-0.239665	-0.276047	-0.140391	-0.0990648	-0.331766	-0.176009	-0.279125	-0.171763	0.794207	-0.173303	0.945311	-0.0856249	-0.0511751	-0.0965348	-0.264164	-0.0874924	-0.201145	-0.16174	0.394674	-0.169299	-0.36286	-0.268894	-0.207489	-0.194586	-0.0835224	-0.146205	-0.0724681	-0.099286	-0.0474296	-0.0962186	-0.130651	-0.4047	-0.0515208	-0.16796	-0.175968	-0.204804	-0.111489	-0.378146	-0.101945	1.50847	-0.0738914	-0.0124562	1.37613	-0.0725549
n2493	1.95236	-	377.952	-0.115153	0.0793977	0.376704	-0.091588	0.27534	-0.249631	0.028999	0.62604	0.79138	0.144158	0.0329324	-0.0762795	0.345467	0.365326	0.214185	-0.154171	0.557632	-0.0901777	0.223272	-0.0845504	0.17987	0.113951	-0.163438	0.48742	0.000748298	-0.184392	-0.059605	-0.0724132	0.101655	-0.026126	0.0321795	-0.358697	-1.26996	0.305752	-1.37285	-0.350761	0.162265	0.18224	-0.25568	-0.24605	0.330188	-0.202916	0.313081	-0.165646	-0.192548	-0.233098
n2497	1.7217	-	378.056	-0.173014	0.113816	0.0434169	-0.22837	0.366069	0.211285	0.496368	-0.0032555	-0.357368	-0.492875	0.0386745	-0.444407	-0.00394967	-0.3079	-0.216098	-0.34911	0.281629	0.0464626	0.445323	0.227927	0.20634	0.424246	0.842055	0.164899	-0.0885032	-0.157659	-0.335967	-0.187337	-0.145088	0.280675	-0.037527	-0.00326522	0.141746	0.669996	0.0285628	-0.56982	-0.142322	-0.464252	-0.0745324	0.668867	0.332488	-0.0902063	0.0235132	0.102588	-0.542256	-0.323712
n2501	1.66871	-	378.072	-0.164407	-0.489868	-0.184016	-0.320852	-0.0507189	-0.208448	0.114664	-0.0826927	0.000535212	0.781456	-0.24133	-0.0707103	0.831425	0.00995986	-0.349248	-0.459066	-0.0619044	-0.303224	0.0124215	-0.333781	-0.706545	-0.0272387	-0.00297243	0.0156285	-0.284201	-0.403401	-0.284262	0.29867	0.184703	-0.0724945	0.238793	0.151914	0.0354954	0.0194555	0.226685	-0.337384	-0.229653	0.541353	0.774647	0.207353	0.099377	0.408837	-0.067432	0.421021	-0.0620735	0.190313
n2503	3.93092	-	378.072	0.710681	-0.170339	-0.113087	-0.10564	-0.0391874	0.836629	0.715406	0.821278	-0.0990924	-0.38822	-0.177349	-0.0332043	-0.398433	0.750446	0.292622	-0.0639759	1.4946	-0.349863	0.910653	-0.116855	-0.247757	-0.220185	-0.0111793	-0.127593	-0.333088	-0.269444	-0.229047	-0.216641	-0.477932	-0.704156	-0.409009	-0.303358	-0.281714	1.01605	-0.381072	0.608859	-0.261298	-0.170652	-0.11166	-0.0283759	-0.292225	-0.430513	0.923263	-0.282207	-0.335242	-0.36289
n2504	1.65496	-	378.108	-0.230621	-0.641229	-0.321238	-0.419669	-0.129131	-0.228299	0.053065	-1.19637	0.138563	0.798475	-0.302536	0.040169	0.892856	-0.357067	-0.271922	-0.46012	0.391897	-0.484681	-0.0870114	-0.402949	-0.986037	0.410551	-0.191005	-0.404337	-0.441208	-0.498257	-0.0305084	0.342041	0.106265	-0.105276	0.250059	0.856104	-0.00190001	0.670855	0.160827	-0.34423	-0.305473	0.624368	0.817712	0.126125	0.0574636	0.51636	0.511329	0.463294	-0.0312459	0.254262
n2506	3.56519	-	378.134	0.85242	0.132774	0.10053	0.750762	0.871185	0.582258	1.05206	0.460348	0.242474	-0.357934	-0.0649496	0.259197	-0.569413	-0.458539	-0.283348	0.125289	1.00363	-0.0561337	0.181276	0.245237	-0.000408258	0.12907	0.521314	-0.035011	0.374065	-0.729829	-0.602637	-0.108037	-0.706974	-0.755399	-0.762984	-0.116686	0.185237	0.413575	-0.0526935	-0.0765611	0.863802	0.322777	0.465768	0.648185	-1.25792	-0.498339	-0.565603	-0.543459	-0.665857	-0.358536
n2508	5.97736	-	378.185	-0.246969	-0.175851	-0.316696	0.130378	-0.346715	-0.171847	-0.437097	-0.0273795	0.98653	0.354631	-0.144608	0.599259	-0.0656169	-0.236096	0.384094	-0.0332966	0.732993	-0.585301	0.0202117	-0.0454047	0.189861	-0.167787	-0.00816641	0.030272	-0.381847	0.296637	-0.258521	0.177947	0.392995	0.0233437	0.295713	-0.155227	0.0955487	0.101977	-0.180302	-0.214505	-0.132849	-0.0314559	0.188026	-0.386655	-0.3252	-0.398872	0.0795549	-0.0431401	0.103696	0.15279
n2512	5.22782	-	378.203	-0.219202	0.762738	-0.196912	-0.318445	0.835058	0.695868	-0.278258	0.832997	-0.0878838	0.369264	0.624116	-0.270003	-0.376705	0.555411	0.581256	-0.0353116	-0.168894	0.313298	0.643212	0.508904	0.571016	0.543214	-0.368442	-0.201138	-0.299693	0.353285	0.341165	-0.297816	-0.32405	0.568133	-0.335979	-0.346156	-0.281101	-0.3055	-0.462894	-0.203816	-0.236227	-0.324845	-0.26624	-0.342919	-0.377159	-0.315847	-0.279281	-0.282951	-0.400873	-0.391775
n2513	4.07472	-	378.203	-0.183102	0.437545	-0.297635	-0.0969375	0.765154	1.45241	0.710572	0.745699	0.691021	0.756589	-0.158129	-0.0995635	-0.127269	-0.157079	-0.198981	-0.168574	-0.294929	-0.15507	-0.0850703	-0.0817064	0.54708	0.661891	0.559102	0.485177	-0.229524	-0.218549	-0.209466	-0.174127	-0.217024	-0.040828	-0.0592484	-0.135803	-0.293611	-0.375866	-0.138359	0.495879	-0.308472	-0.426606	-0.277667	-0.48663	-0.387564	-0.252032	-0.376702	-0.195308	-0.411727	-0.288782
n2517	6.42655	-	379.034	0.424525	0.456854	0.0902841	0.211862	0.180634	0.544881	0.304309	0.23672	-0.0953082	-0.285827	0.0460702	-0.122676	-0.580742	-0.120425	0.0441476	-0.53676	0.0809818	0.384105	-0.0475017	0.0984774	0.148413	0.0204458	0.111505	-0.0227241	0.379129	0.130794	-0.0751658	-0.0670847	-0.115915	-0.184938	-0.452413	-0.395118	0.233775	-0.507177	0.15249	0.57254	-0.0440679	0.0379717	0.566615	0.433716	-1.62828	-0.415552	-0.111158	-0.132894	-0.0952609	0.0390067
n2518	6.02643	-	379.034	0.109022	0.332118	-0.304533	-0.0502251	0.358435	0.981298	0.49824	0.459824	0.848141	-0.410139	-0.497523	0.0151581	-0.544196	-0.14863	-0.347493	-0.389484	-0.0171801	0.0345108	-0.123654	-0.0425269	0.478959	0.16653	0.797771	0.524631	0.1716	-0.148797	-0.411002	0.419725	-0.475782	-0.634114	-1.46949	-1.50153	-0.0465947	0.111155	0.00642531	0.194795	0.729128	-0.232661	0.987416	0.288445	-0.266646	0.111041	-0.623123	0.0317244	-0.224514	-0.138014
n2525	1.6649	-	379.068	-0.153989	-0.452871	-0.168013	-0.263354	0.000630795	-2.71349	0.225403	-1.1415	0.132013	0.594538	-0.116019	0.139972	0.852377	-0.0950868	-0.133004	-0.211887	0.54929	-0.29794	0.040653	-0.191125	-0.770524	0.358721	0.0434073	-0.142203	-0.133429	-0.229999	-0.156027	0.393568	0.516625	-0.494736	-0.15355	-0.152596	0.186282	0.682014	-0.315807	-0.213297	-0.0978498	0.605762	0.710595	0.264253	0.141556	0.537312	0.467665	0.535801	0.0615875	0.275035
n2531	1.6668	-	379.069	-0.295264	-0.646269	-0.310578	-0.423384	-0.112139	-0.145065	0.150003	-1.45518	0.0429777	0.584173	-0.251208	0.0505107	0.888396	-0.225948	-0.26862	-0.364754	0.532562	-0.462251	-0.066594	-0.337994	-1.01966	0.308093	-0.0641048	-0.281266	-0.269735	-0.385531	-0.297414	0.349842	0.494249	-0.717668	0.279506	0.888297	0.105567	0.686714	0.0858676	-0.364661	-0.22872	0.597527	0.721217	0.196924	0.0522502	0.516091	0.436407	0.515289	-0.0410054	0.210434
n2532	1.6466	-	379.086	-0.337898	-0.668762	-0.324435	-0.441991	-0.125231	-0.1586	0.134257	-1.56702	0.034008	0.560101	-0.298685	0.015734	0.67795	-0.250455	-0.285168	-0.365766	0.534202	-0.460633	-0.0601632	-0.351467	-1.05089	0.301654	-0.0701395	-0.283421	-0.324617	-0.40115	0.0476118	0.360222	0.462079	-0.0376223	0.265838	0.858328	0.0898486	0.708328	0.0749303	-0.373666	-0.227636	0.584293	0.725589	0.181941	0.0456402	0.444479	0.442404	0.492324	-0.0766999	0.186831
n2533	1.65451	-	379.105	-0.320752	-0.823073	-0.391316	-0.533385	-0.133513	-0.132658	0.171735	-1.77698	-0.00057033	0.606126	-0.271254	0.0903699	1.1451	-0.558582	-0.607876	-0.41419	0.723223	-0.556375	-0.0866941	-0.351986	-1.21457	0.480307	-0.0202599	-0.906173	-1.04712	-0.432301	0.0854116	0.474444	0.595673	0.00928424	0.411127	1.15947	0.0281616	0.843159	-0.0888164	-0.417204	-0.2597	0.774615	0.956332	0.241945	0.0805544	0.544305	0.536686	0.672514	-0.0275087	0.307672
n2534	5.30609	-	379.116	-0.103373	0.697491	0.783019	0.837484	-0.231484	-0.229362	-0.0383752	-0.142638	-0.155834	-0.110945	-0.241945	-0.149435	-0.264948	-0.239245	-0.233537	-0.321532	-0.190689	-0.0504787	0.0755969	0.93583	-0.0132341	-0.0997107	-0.144495	0.849586	0.866519	-0.327147	-0.213214	0.725249	-0.269167	-0.213727	-0.151131	-0.130985	-0.0457783	-0.0397804	0.0406689	0.866665	0.523572	-0.0704015	-0.0507175	-0.280151	-0.429417	-0.245594	-0.372413	-0.211019	-0.29105	-0.141201
n2536	3.57283	-	379.137	0.21052	-0.163939	-0.235683	0.206744	0.263159	0.0131743	0.425991	0.0591692	-0.0711445	-0.29331	-0.363148	-0.152974	-0.76667	0.443312	0.688238	1.18365	0.381485	-0.493504	0.311219	-0.160907	-0.337846	0.212574	0.0613844	0.480715	0.0592785	0.137163	0.453051	-0.326843	-0.0742708	-0.735911	-1.04122	-0.839034	-0.133155	0.00649626	-0.366788	-0.231018	0.253739	-0.181423	0.0251273	0.231538	0.18475	-0.262919	0.76105	-0.0747368	0.101268	-0.524733
n2537	4.26817	-	379.161	-0.387264	0.170508	-0.33613	-0.344398	-0.317781	0.0675414	-0.242101	-0.615799	-0.419435	-0.318998	-0.201053	-0.516474	-0.00472864	-0.559899	-0.659958	-0.513118	-0.794259	0.676544	0.147213	0.324853	0.168969	0.246961	0.289723	0.234822	0.44246	-0.0898736	-0.082933	0.138747	0.114951	-0.0659495	-0.112394	0.903718	0.146808	-0.207788	0.977862	-0.101151	0.687435	0.0119563	0.469315	0.174621	-0.161976	0.522104	-0.508954	0.389285	0.370826	0.128449
n2539	5.22127	-	379.161	-0.0961508	-0.0897875	-0.143495	-0.145954	-0.174619	-0.0995243	-0.218045	-0.261035	-0.301406	-0.200029	-0.237872	-0.147494	-0.119685	-0.201474	-0.164879	-0.18146	-0.129785	-0.0752687	-0.0340123	-0.155666	-0.172041	-0.176725	-0.130327	-0.0908096	-0.0745493	-0.0803134	-0.0333557	-0.115963	-0.254208	-0.455485	-0.291227	-0.0950462	0.913053	0.820954	0.146824	1.35926	-0.0767366	0.828425	1.12823	-0.151375	-0.113238	0.0383254	0.862252	-0.176881	-0.0763032	-0.0763776
n2540	5.49943	-	379.197	-0.287429	-0.150407	-0.129303	-0.0494397	-1.13602	-0.0490743	-1.17195	-0.31552	-1.292	0.0341082	0.0466395	-0.304235	0.0409668	0.00178261	-0.00798869	-0.181801	-0.316591	0.372263	0.0645825	0.189275	0.395341	0.0907323	-0.403	0.022226	0.259296	-0.0866677	0.422002	0.0256732	0.159728	0.0467693	0.219883	0.118062	0.448413	-1.20105	0.512765	0.241117	0.0442047	-0.260461	0.269712	0.131895	0.125934	0.632859	0.69066	0.286368	0.232783	0.409902
n2545	2.72739	-	380.072	-0.49188	0.104077	-0.385464	-0.00703707	0.0713133	0.221319	0.393126	0.0183063	0.617685	-0.120371	-0.189806	0.481383	0.202183	0.231858	-0.461412	0.221258	1.15199	-0.308957	0.0739992	0.236437	-0.420384	0.0257249	0.243454	0.0306267	-0.273483	-0.133785	-0.622718	0.501542	-0.0939879	-0.438192	-0.486983	-0.396791	-0.0471707	0.615894	-0.470485	0.671475	0.259616	-0.282686	0.078854	0.321212	-0.176797	0.0858968	-0.0735213	0.0880049	-0.704908	-0.128084
n2546	3.26397	-	380.072	-0.227005	-0.352777	-0.249827	-0.199631	-0.29519	-0.162752	0.0145517	-0.631881	-0.424089	-0.189829	-0.136264	-0.431432	-0.117671	0.133302	0.878883	1.15819	1.45938	0.0704909	-0.00717493	0.0794765	-0.529324	0.0524551	0.113149	-0.343348	0.234196	-0.405376	0.0111631	0.379862	-0.232242	-0.0362804	-1.0069	-0.113597	0.0503074	0.320174	0.354881	-0.136518	-0.142167	-0.371297	0.0651055	0.130159	-0.406772	0.263917	0.972637	0.425526	-0.120703	0.0134431
n2548	1.65441	-	380.087	0.119117	0.0450037	-0.145573	0.142277	0.5929	0.335459	0.797799	-0.732212	0.345662	-0.400023	0.125656	0.048683	0.559382	-0.603898	-0.639239	0.408257	0.939605	-0.362325	0.444147	0.42942	-0.177857	0.454703	1.00638	0.231984	-0.128684	-0.66512	-0.668728	0.00392152	0.210795	0.207719	0.0613641	0.288172	0.110177	0.945669	-0.32592	-0.717704	-0.380167	-0.533732	-0.02449	0.596146	0.226262	-0.284284	-0.0360149	0.305332	-1.03695	-0.628123
n2549	1.65503	-	380.108	-0.398463	-0.510821	-0.229347	-0.342424	-0.0859658	-0.0839854	0.11199	-1.00646	0.0850185	0.696823	-0.139418	0.0147789	0.810884	-0.204867	-0.290184	-0.429073	0.425562	-0.451415	-0.0770722	-0.293342	-0.767283	0.224551	-0.0535097	-0.265416	-0.293343	-0.502464	-0.106826	0.173816	0.21734	-0.0752972	0.216744	0.781322	0.135968	0.511441	0.129165	-0.394872	-0.143164	0.422459	0.612839	0.00589378	-0.0252344	0.471319	0.426802	0.376082	-0.179176	0.120466
n2550	3.78463	-	380.156	0.371142	-0.318727	-0.12456	-0.262885	0.033033	0.358983	0.912767	-0.484477	-0.0915235	-0.124495	0.0553504	-0.113266	0.0418511	-0.547876	0.120468	-0.247421	-0.219812	0.213315	0.208606	0.00426101	-0.0029451	0.341503	1.44815	-0.470263	-0.141122	-0.473704	-0.459892	-0.0545269	-0.162143	-0.312413	0.149795	0.42587	0.343435	0.119832	1.24763	-0.404359	0.126456	-0.187988	0.379509	1.33069	-1.15539	-0.492044	-0.692497	-0.09841	-0.147435	-0.581015
n2551	3.78463	-	380.157	0.0436623	-0.0915102	-0.167255	-0.318944	0.109295	0.585443	0.57008	-0.577316	0.055783	0.0308769	-0.1566	-0.219718	0.0819629	-0.327576	-0.0839317	-1.41234	-0.106478	0.160874	0.282632	-0.0817074	0.0832152	0.219333	1.34337	-0.40138	0.0378279	-0.350471	-0.294039	0.250775	-0.330373	-0.175127	0.140472	0.401583	0.493052	0.109623	1.31148	-0.177171	0.125583	0.0488829	0.169014	1.47625	-0.856343	-0.562756	-0.742428	-0.185329	-0.189588	-0.666925
n2552	4.25523	-	380.164	-0.378365	-0.111764	-0.203354	-0.197205	-0.106898	-0.0515426	-0.157479	-0.353289	-0.153365	-0.104079	-0.222004	-0.292585	-0.0995023	-0.281021	-0.295052	-0.19124	-0.410414	1.01895	-0.08838	-0.0482018	0.510154	0.450255	-0.098961	-0.0496354	0.528183	-0.162641	-0.173153	-0.137305	-0.136621	0.00988481	-0.00850738	-0.0476704	-0.177604	-0.44122	1.16045	-0.255808	0.675987	-0.494785	0.549921	-0.326281	-0.197737	0.459194	-0.362113	0.721541	0.734405	0.547241
n2554	3.26762	-	380.987	-0.233941	-0.0029365	-0.0853458	-0.105767	-0.303969	-0.170065	-0.157537	-0.294808	-0.332976	0.0204854	-0.0296453	-0.159116	1.09373	-0.221837	-0.178075	-0.345082	-0.487658	-0.0953132	-0.124767	-0.143004	-0.24377	-0.208629	-0.34937	-0.289773	-0.196636	-0.302289	-0.274058	-0.179311	1.24023	1.39601	1.65494	0.244384	-0.114371	-0.161012	1.03178	-0.252313	-0.111551	-0.302746	-0.0651321	-0.189976	-0.0386951	0.0171888	-0.233331	0.655476	-0.107119	-0.0828799
n2555	2.67402	-	381.01	-0.232258	-0.158623	-0.348357	0.261925	-0.18829	-0.139587	-0.0709366	-0.42228	0.286748	-0.501656	-0.0304106	-0.272282	0.125212	0.0816747	-0.229105	-0.422555	0.201909	0.582892	0.287173	0.105159	-0.554072	0.0205839	0.0500051	-0.178576	0.177998	-0.359168	-0.394397	0.197669	-0.129195	-0.202998	-0.614849	-0.206483	0.262537	-0.0275614	0.242141	0.347848	0.0958729	0.158474	0.389349	0.064089	0.00489576	0.322464	0.424794	0.39017	0.066637	0.0354801
n2557	1.73718	-	381.067	0.162037	0.0867	0.440798	0.0567698	0.412168	0.442856	0.77624	0.0539543	-0.59563	-0.698079	-0.263231	-0.167866	-0.339044	-0.173975	-0.272155	-0.584386	0.202912	0.868086	0.0180229	0.013473	-0.352891	0.138235	0.415382	0.257633	0.588054	0.0499052	-0.451811	0.00673805	-0.308831	-0.663853	-0.67361	-0.0882808	0.427085	0.0237783	0.0529879	-0.0986463	0.249444	0.768312	0.767385	0.913599	-0.573306	-0.397975	-0.0528381	-0.453748	-0.212417	-0.411376
n2559	1.65447	-	381.084	0.0860327	-0.0407621	-0.220149	0.128614	0.670861	0.366837	0.998366	-0.651192	0.270414	-0.53059	0.161834	-0.0433475	0.685961	-0.734812	-1.11028	0.439075	1.09165	-0.431232	0.447513	0.517692	-0.193223	0.709455	1.31768	0.181573	-0.0898682	-0.7934	-0.741818	-0.0402533	0.439012	0.322934	0.207404	0.439225	0.101552	1.11592	-0.503236	-0.896257	-0.424434	-0.527971	0.00499637	0.887578	0.216932	-0.345339	-0.0746402	0.333735	-1.23302	-0.896466
n2560	1.69491	-	381.12	-0.537771	-0.585391	-0.677894	-0.542667	1.29586	-0.542285	1.38459	0.883713	1.11614	-0.326278	1.05527	-0.562147	-0.519708	-0.545365	0.754482	1.03628	1.31021	-0.589758	1.10822	-0.542123	0.94211	-0.553782	1.38493	1.07051	-0.60383	-0.663647	-0.615868	-0.361609	-0.354536	-0.519251	-0.387131	-0.411558	-0.525828	1.32673	-0.335271	-0.519057	-0.56336	-0.450654	-0.508225	1.31888	0.97168	-0.309464	-0.681902	-0.401945	-0.479228	-0.63844
n2561	4.13107	-	381.14	-0.864548	-0.004385	0.186759	0.0613926	-0.810611	0.242551	0.212673	-0.168764	0.0835879	0.189994	-0.070127	0.0768022	0.236146	-0.184192	-0.925857	-0.826052	-0.171334	0.461267	-0.685965	-0.182296	-0.0475871	-0.871252	0.207346	0.0116848	0.356486	0.0714855	0.206902	0.245169	0.213033	-0.718856	0.280325	0.274755	0.606439	0.530401	0.768074	-0.12682	0.111425	0.0368487	-0.684161	0.182238	-0.744474	0.616384	0.301834	0.266168	0.525259	0.282124
[truncated: 6,044 more rows]
[truncated: 2 more columns]
