# Supplementary material for: Metabolomics to Exploit the Primed Immune System of Tomato Fruit
Source: Metabolites. 2020 Mar 6;10(3):96. doi: 10.3390/metabo10030096 (PMC7143431; doi:10.3390/metabo10030096)
Supplement: Supplementary file 1 [file metabolites-10-00096-s001.zip › Supplemental Material 2.xlsx]

## Sheet: Fig 3A 6887 mz
Variable	RT (min)	ESI mode	Detected m/z (Da)	PC1	PC2
n3403	7.34998	-	433.113	0.064383	0.015604
p4340	7.33776	+	273.076	0.06431	0.013523
p4338	7.96752	+	273.076	0.064077	0.023994
n3410	7.34999	-	433.115	0.063231	0.016019
n3408	7.98274	-	433.115	0.060858	0.024043
n1285	7.34996	-	271.061	0.054864	0.01639
p4339	6.63306	+	273.076	0.054015	0.0099266
p7990	7.34763	+	435.129	0.053051	0.016796
n4001	8.2101	-	475.124	0.052611	0.021438
p7995	8.02247	+	435.129	0.05142	0.031489
p4388	7.3376	+	274.079	0.048317	0.011428
p4383	7.96752	+	274.079	0.048139	0.018356
n3409	6.64865	-	433.114	0.046916	0.0028307
p4752	6.61935	+	289.071	0.046572	0.019306
n3436	7.34998	-	434.117	0.046106	0.014622
n3665	6.6214	-	449.108	0.044709	0.017772
n3402	6.64837	-	433.113	0.044432	0.0057716
p4751	7.50033	+	289.071	0.043906	0.015546
p4342	8.62775	+	273.076	0.043805	0.017261
p9194	8.18751	+	521.13	0.04287	0.017555
n3440	7.98276	-	434.117	0.042687	0.013987
n5038	8.83571	-	595.145	0.042475	0.016353
n3664	7.50181	-	449.109	0.041307	0.017715
n4199	7.5404	-	491.119	0.041052	0.017938
p8015	7.34794	+	436.132	0.040439	0.0135
n3917	7.35002	-	469.09	0.040337	0.0087527
n4014	8.21507	-	476.128	0.039764	0.016165
p1815	7.34762	+	153.018	0.039662	0.0097833
p9360	7.5135	+	537.125	0.039548	0.016304
n1303	7.34996	-	272.064	0.039395	0.0098825
p4984	4.86053	+	298.223	0.03909	-0.054566
p2776	3.23528	+	193.134	0.039061	0.016231
p4223	5.07873	+	268.202	0.039041	0.046417
p4384	6.63286	+	274.079	0.038486	0.006948
p8013	8.02255	+	436.132	0.038448	0.025582
n4641	7.34996	-	531.081	0.038254	0.0091675
n3406	7.58394	-	433.114	0.03818	0.022178
p6407	5.57413	+	358.244	0.038137	-0.054266
n4543	8.21646	-	519.114	0.038003	0.015155
p6031	5.24073	+	342.249	0.037484	-0.053599
n4677	7.54231	-	535.109	0.037169	0.017301
p7989	6.60617	+	435.129	0.036849	0.016708
p7006	5.57402	+	386.275	0.036755	-0.051882
n4054	7.35033	-	479.119	0.036592	0.010265
p4341	6.03025	+	273.076	0.03643	0.043857
n5057	8.83638	-	596.148	0.035782	0.016005
p9183	6.87992	+	520.315	0.035764	-0.056461
p8307	6.61936	+	451.123	0.035676	0.01474
p4757	8.88262	+	289.071	0.03563	0.033176
p7357	5.86262	+	402.269	0.035223	-0.050957
p9627	7.04582	+	564.341	0.035177	-0.053722
n3688	6.62143	-	450.112	0.034927	0.014878
p3849	3.9921	+	248.149	0.034627	0.034483
p8230	6.11015	+	446.296	0.034614	-0.04983
n4224	7.54207	-	492.122	0.034382	0.014176
n4000	8.68427	-	475.124	0.03428	0.013561
n3455	7.67996	-	435.129	0.034053	-0.00031879
n3668	5.40982	-	449.108	0.033971	0.015466
n3916	7.98273	-	469.09	0.033907	0.013848
p8708	6.70189	+	476.289	0.033873	-0.056495
n1302	8.20124	-	272.064	0.033809	0.015156
p7991	5.15267	+	435.129	0.033748	0.005024
p9628	7.04582	+	564.343	0.033734	-0.052898
n3459	8.09284	-	435.129	0.03367	0.0073618
n3687	7.50706	-	450.112	0.033443	0.016063
p9366	7.51353	+	538.128	0.033364	0.015402
n3456	7.03288	-	435.129	0.033357	0.0039887
n5123	8.27156	-	611.14	0.033322	0.018933
n3942	7.35002	-	471.087	0.033142	0.010085
p9209	8.18754	+	522.134	0.032969	0.012556
p4755	5.92071	+	289.071	0.032936	0.013099
p8306	7.44463	+	451.124	0.03284	0.017352
p10020	7.1851	+	608.368	0.032811	-0.050398
p3683	5.68395	+	240.16	0.032771	0.03667
n1405	8.89064	-	287.056	0.032639	0.025039
n3441	6.6483	-	434.117	0.032639	0.0033685
p1811	6.03059	+	153.018	0.032496	0.040396
p8863	6.33057	+	490.322	0.032444	-0.045509
p2646	4.26886	+	187.123	0.03232	-0.0012106
p7170	6.02789	+	394.095	0.032153	0.040687
p2229	4.26759	+	170.097	0.032111	-0.0022266
n4558	8.21673	-	520.117	0.031891	0.01456
n4051	7.98273	-	479.119	0.031711	0.013563
p4978	2.97347	+	298.186	0.031678	0.02588
p4413	7.66483	+	275.092	0.031551	0.0022811
n2974	4.25135	-	403.16	0.031446	0.036861
n3931	7.35005	-	470.094	0.031319	0.0095276
p4416	2.93465	+	275.11	0.031214	0.02423
p4281	7.2934	+	271.06	0.03102	0.019302
n3198	5.68555	-	418.208	0.030941	0.033799
p2365	3.23349	+	176.107	0.03087	0.013091
n2820	6.04191	-	392.081	0.030804	0.040116
p2417	5.66981	+	178.09	0.030711	0.019561
p1813	9.81074	+	153.018	0.03067	0.044346
n3407	5.67166	-	433.114	0.030663	0.0082715
n3453	7.98273	-	435.119	0.030617	0.010848
n1406	6.6221	-	287.056	0.030533	0.014967
n3437	7.58407	-	434.117	0.030524	0.01784
n4390	8.28291	-	505.135	0.030326	0.010388
p3933	4.8627	+	253.165	0.030303	-0.045072
n4657	7.98279	-	533.039	0.030275	0.012124
p4959	5.24123	+	297.191	0.030228	-0.04445
n5131	8.56337	-	612.143	0.029999	0.0044426
n5045	6.6072	-	595.167	0.02993	0.012892
p6015	6.57809	+	342.133	0.029877	0.016137
n5041	6.60718	-	595.166	0.029761	0.014091
n3930	7.98277	-	470.094	0.029685	0.011887
n1528	8.27228	-	301.072	0.029669	0.0080948
p6006	5.57408	+	341.217	0.029606	-0.043229
n4524	7.98276	-	517.075	0.029537	0.013694
n4346	7.99573	-	501.101	0.029423	0.015557
n3941	7.98279	-	471.087	0.029359	0.013495
p4409	7.96752	+	275.082	0.029285	0.011832
p9944	9.23035	+	597.162	0.029252	0.022501
p4979	2.63606	+	298.186	0.029245	0.025017
p4344	5.64482	+	273.076	0.029241	0.011454
p1604	3.54666	+	144.081	0.029192	0.020206
n5030	7.35059	-	593.955	0.029176	0.0048187
p7840	5.83524	+	428.204	0.029175	-0.0024112
p5574	5.1153	+	322.168	0.029145	0.0024846
p3890	5.07873	+	250.192	0.029121	0.03612
n3369	7.2952	-	431.098	0.029103	0.019856
p8666	6.1101	+	474.327	0.029069	-0.041104
n3663	6.62083	-	449.077	0.029025	0.0096843
n1283	6.03299	-	271.061	0.028995	0.037215
p4997	7.24572	+	299.092	0.02894	-0.011863
p5153	4.8156	+	305.066	0.028931	0.0065966
n4647	7.98277	-	532.031	0.028762	0.0093036
p10436	7.32105	+	652.395	0.028734	-0.037343
n4800	7.98279	-	551.049	0.028698	0.012823
p3400	3.45481	+	227.139	0.028663	0.005768
n5068	6.53836	-	597.181	0.028605	0.0078034
n3667	7.7902	-	449.109	0.028586	0.026135
n5056	9.26687	-	596.148	0.028536	0.022814
n5029	8.02405	-	593.955	0.028491	0.013596
p7896	5.86202	+	430.3	0.028412	-0.044585
n5054	8.02399	-	595.952	0.028332	0.012102
p2777	1.74589	+	193.133	0.028331	0.012744
p3112	3.89538	+	210.17	0.028311	-0.036421
p9947	6.60573	+	597.182	0.028311	0.015885
p8833	7.96753	+	488.041	0.028283	0.0093274
n5055	7.35084	-	595.952	0.028181	0.0059501
n4276	7.98272	-	496.109	0.028162	0.010703
p5891	2.32491	+	336.048	0.028053	-0.016499
n4071	7.98279	-	480.123	0.027916	0.011088
n1138	3.98057	-	246.135	0.02784	0.028557
p9806	6.4678	+	580.16	0.027796	0.01497
p3110	3.7182	+	210.16	0.027788	0.023645
n5127	5.92086	-	611.161	0.027715	0.0060029
p9945	8.8341	+	597.162	0.027525	0.011405
n1497	2.9919	-	297.119	0.027488	0.023079
p4756	7.7892	+	289.071	0.027336	0.018913
n5227	5.17058	-	631.143	0.027143	0.0041486
n4567	8.21673	-	521.13	0.027089	0.011042
p1504	6.71565	+	140.053	0.026891	0.013815
p1361	5.50354	+	134.063	0.026888	0.017317
p9963	6.52309	+	599.197	0.026865	0.01271
n4933	6.49687	-	578.144	0.026846	0.014973
n5044	5.08268	-	595.167	0.026825	-0.010287
p10787	4.98623	+	772.449	0.026773	-0.01872
n3479	7.98277	-	436.121	0.026728	0.011665
p9174	6.33059	+	518.354	0.026687	-0.039338
p4257	5.0787	+	269.205	0.026655	0.030555
n2637	5.06265	-	387.166	0.026569	0.044234
p5096	7.45854	+	303.087	0.026469	-0.002292
n4203	8.25785	-	491.119	0.02645	0.0098229
n4147	1.99617	-	487.13	0.026429	0.021244
p4785	6.61936	+	290.074	0.026417	0.010034
p8092	7.00433	+	441.103	0.026355	1.9855e-05
n5061	6.60723	-	596.169	0.026339	0.015492
p6983	5.86208	+	385.242	0.0263	-0.040202
p4283	8.02246	+	271.06	0.026271	0.014738
n4409	8.28531	-	506.138	0.026209	0.0063761
p4385	6.02789	+	274.079	0.026163	0.033222
n5069	6.53835	-	597.184	0.026154	0.0043757
p4783	8.88232	+	290.074	0.025944	0.023135
p1694	7.98018	+	147.044	0.025905	0.0028078
n5275	6.60756	-	641.171	0.025867	0.014075
p1661	3.54845	+	145.084	0.025847	0.024436
p7045	6.27389	+	388.236	0.025804	-0.04895
p7866	6.10833	+	429.269	0.025789	-0.039103
n1713	5.40509	-	321.155	0.025714	-0.0032995
p7658	6.6336	+	417.118	0.025698	0.0061443
p8319	6.61937	+	452.127	0.025694	0.0141
p9503	7.41752	+	551.104	0.025605	0.010402
p7955	7.29341	+	433.113	0.025501	0.016778
p6049	5.24089	+	343.252	0.02548	-0.038706
n1209	4.04774	-	260.114	0.025457	0.026071
n5040	5.08279	-	595.165	0.025404	-0.0089147
p3536	1.65395	+	233.063	0.025398	0.0012177
p9204	6.88074	+	521.318	0.025396	-0.040338
p7943	6.49544	+	432.262	0.025388	-0.046873
p4275	4.85978	+	270.191	0.025335	-0.037802
p9506	8.25635	+	551.142	0.025316	0.0056238
p2050	3.54668	+	161.108	0.025141	0.021772
p8248	6.11044	+	447.299	0.025075	-0.037395
p3040	4.23972	+	207.102	0.025036	0.027927
n3109	8.88292	-	411.921	0.025018	0.019175
p2203	5.23049	+	169.05	0.025008	0.0014128
n1414	8.89059	-	288.059	0.025004	0.019942
n4117	7.52875	-	485.085	0.024881	0.0057421
p7371	5.86208	+	403.272	0.024873	-0.036111
n5134	5.91789	-	612.164	0.024844	0.010301
p7031	5.57418	+	387.278	0.024759	-0.037089
n4286	7.98279	-	497.113	0.024648	0.009136
p5371	5.24283	+	314.218	0.024641	-0.041275
p8229	5.75273	+	446.278	0.02459	-0.037717
p5575	4.8724	+	322.168	0.024512	-0.00088139
n3702	2.99598	-	451.126	0.02447	0.022735
p10030	7.18444	+	609.372	0.024436	-0.039185
n3480	7.03351	-	436.133	0.024405	0.002213
p10662	7.44478	+	696.421	0.024348	-0.037039
p6508	4.35556	+	363.092	0.024282	0.0042419
p8725	4.00584	+	478.108	0.024278	-0.011914
n3404	5.00967	-	433.114	0.02425	0.027291
p8721	6.70189	+	477.292	0.024213	-0.040129
n5517	6.62064	-	693.133	0.0242	0.014101
p2751	6.57267	+	192.069	0.024129	0.012175
n3862	6.85412	-	463.088	0.024111	0.015636
n1458	8.21675	-	293.043	0.024087	0.011148
n1547	7.15863	-	303.051	0.024005	-0.0044046
p3950	3.45741	+	254.187	0.023995	0.032204
p8641	6.33092	+	473.296	0.02395	-0.034768
p10084	5.96046	+	615.192	0.023875	-0.0015291
p9193	6.55058	+	521.129	0.023875	0.0073307
p8796	6.04135	+	484.231	0.023872	-0.0046717
n4770	7.51501	-	547.076	0.023831	0.0034862
p9635	7.04582	+	565.344	0.023824	-0.039988
p1965	6.71568	+	158.063	0.023788	0.013737
n1311	9.82617	-	273.065	0.023782	0.036646
p9950	6.60573	+	597.184	0.023765	0.016909
p1688	9.81072	+	147.044	0.023758	0.032613
p4415	8.07752	+	275.092	0.023631	0.0072008
p9502	7.41725	+	551.103	0.023624	0.011803
p6439	5.73911	+	360.107	0.023527	0.0044464
n2996	4.25259	-	404.164	0.023526	0.027614
p7957	8.02242	+	433.113	0.023477	0.010811
n5352	5.31467	-	659.293	0.023462	-0.023739
p9330	7.51355	+	535.109	0.02345	0.01114
p4410	6.63348	+	275.082	0.023429	0.0037984
p7356	5.49606	+	402.252	0.023426	-0.03891
p10789	4.98616	+	772.453	0.023417	-0.01813
n5347	5.31467	-	658.791	0.023405	-0.023974
p10762	5.34092	+	754.439	0.023405	-0.024403
p2366	1.74606	+	176.107	0.023337	0.012666
n4048	7.21963	-	479.083	0.023275	0.010703
n1954	5.11509	-	343.103	0.023195	-0.003075
p8533	6.86699	+	465.103	0.023186	0.0091223
n1304	6.03315	-	272.064	0.023143	0.028376
n2138	1.65447	-	353.089	0.023116	0.00088683
p4392	4.24043	+	274.147	0.023101	-0.002641
n2659	5.05273	-	388.169	0.023037	0.035155
n913	1.68005	-	209.067	0.023031	0.016723
n2015	2.12201	-	346.055	0.023012	0.0237
p9517	8.25636	+	552.145	0.022975	0.0049878
n3973	1.85625	-	473.114	0.022957	0.017032
n1702	5.12158	-	320.153	0.022933	-0.0020921
n4868	7.271	-	565.156	0.022929	0.0091821
n3962	7.35002	-	472.091	0.022919	0.0089588
p1048	6.02789	+	122.027	0.022902	0.026232
p3958	7.96753	+	255.065	0.022834	0.0075059
n1540	8.28291	-	302.075	0.022825	0.0090492
p4998	7.56913	+	299.092	0.022808	-0.0073919
p10435	6.21265	+	652.405	0.022804	0.021088
p8105	6.7019	+	441.252	0.022804	-0.038979
p6064	1.65299	+	344.134	0.02279	-0.0082896
p9325	6.53681	+	534.349	0.022742	-0.035788
n2908	4.02751	-	397.171	0.02273	0.017043
p8810	6.88073	+	485.278	0.022715	-0.03711
n1313	7.678	-	273.077	0.022683	-0.0010071
p977	9.81073	+	119.049	0.022645	0.031671
n1323	5.12086	-	274.166	0.022612	0.025789
n3141	8.88499	-	413.918	0.022603	0.017179
n4012	4.04681	-	476.093	0.022553	-0.014006
p4123	3.07088	+	264.087	0.022542	-0.0029277
p9323	6.5368	+	534.347	0.02254	-0.035465
p3416	4.55439	+	228.087	0.022507	0.012903
p10450	7.32104	+	653.398	0.022472	-0.028683
p6404	5.21788	+	358.226	0.022464	-0.04072
n5538	6.42837	-	697.161	0.02242	0.0025458
p6479	7.55482	+	361.721	0.022348	-0.033176
n5783	7.98968	-	867.233	0.022344	0.0066542
n2852	6.04171	-	393.084	0.022324	0.0307
n4784	7.45997	-	549.088	0.022309	0.010885
p6432	5.57408	+	359.247	0.022309	-0.034956
n2588	5.84163	-	383.138	0.022291	-0.0072506
n3439	5.00185	-	434.117	0.022287	0.023692
n2140	5.41859	-	353.181	0.02223	-0.0013165
p7196	6.02788	+	395.099	0.022223	0.029252
p9816	6.52309	+	581.187	0.022189	0.010334
n4387	7.45769	-	505.098	0.022186	0.011169
p6364	5.53129	+	356.228	0.022164	-0.031274
p8537	7.43107	+	465.14	0.022141	0.0012018
n380	9.82621	-	151.004	0.022137	0.035579
n1196	8.0928	-	259.061	0.022134	0.0021747
p4184	7.96749	+	266.541	0.022127	0.0057803
p6060	1.65292	+	344.133	0.02211	-0.0040868
n1407	8.0927	-	287.056	0.02204	-0.00074944
p6948	7.66432	+	383.735	0.022026	-0.034201
p1844	6.02789	+	154.022	0.02202	0.024739
n3197	6.05623	-	418.208	0.022018	0.035895
n4277	7.34999	-	496.109	0.021866	0.0080577
p9057	6.17923	+	506.299	0.021843	-0.030025
n5102	8.35436	-	605.187	0.021787	0.0068592
p1517	4.93772	+	141.055	0.021784	-0.02289
p9025	6.70189	+	504.32	0.02178	-0.031364
p608	3.23137	+	105.033	0.021748	0.0088145
p10629	7.89887	+	683.184	0.021728	0.011619
n2031	1.76162	-	347.059	0.021706	0.021292
n1801	4.65383	-	329.088	0.021597	-0.0053794
p10766	5.34028	+	755.443	0.021589	-0.019281
p8295	4.24066	+	450.234	0.021581	0.020999
n2619	8.87695	-	386.981	0.021543	0.01348
p3039	4.54337	+	207.102	0.021529	0.020977
p6093	6.6997	+	345.154	0.021512	0.0097327
n5074	6.53836	-	598.185	0.021463	0.0058262
p9494	6.35843	+	550.326	0.021451	-0.032159
p5097	5.76666	+	303.086	0.021428	0.00072037
n382	7.35031	-	151.004	0.021416	0.0092647
n3666	6.26449	-	449.109	0.021359	0.0075555
n3387	7.29847	-	432.101	0.021352	0.015146
p8693	6.1104	+	475.33	0.021345	-0.031591
n1389	7.15737	-	285.04	0.02127	-0.0032354
n3646	8.8858	-	447.897	0.021265	0.019095
n3765	5.15837	-	455.213	0.021256	0.013378
p8876	6.33052	+	491.326	0.021205	-0.029073
p6374	4.48731	+	357.129	0.021184	0.0042566
p2398	3.2318	+	177.11	0.021145	0.010766
p4047	4.14306	+	260.132	0.021134	0.0010993
p5776	4.95487	+	331.096	0.021106	0.0069601
p3077	5.05015	+	209.117	0.021083	0.034106
n5139	5.96852	-	613.176	0.021061	-0.0036378
p4636	3.24152	+	284.099	0.021041	-0.011459
n4955	7.30869	-	580.175	0.021027	0.0096442
p10793	4.98985	+	773.453	0.021023	-0.015748
p4408	9.81076	+	275.08	0.021022	0.030319
n4942	6.49702	-	579.148	0.021014	0.0096878
p7305	8.40717	+	400.291	0.021001	-0.035365
p9725	7.18634	+	573.331	0.020952	-0.032192
n5144	5.9684	-	614.18	0.020941	-0.0021226
p5323	8.02254	+	312.238	0.02093	-0.032821
p8181	8.54444	+	444.317	0.020923	-0.034437
p4128	4.07504	+	264.127	0.020851	0.0063941
p4678	3.88214	+	285.666	0.020845	-0.010234
p8556	7.43143	+	466.143	0.020807	0.0049398
n5060	5.08357	-	596.169	0.020781	-0.0072875
p6408	4.20107	+	358.244	0.02077	-0.024126
n2952	6.96482	-	401.145	0.020757	0.0012391
p10154	4.98724	+	623.316	0.020737	-0.016667
p7661	5.13371	+	417.118	0.020726	-0.00074656
n3940	7.40475	-	471.074	0.020714	0.0080995
p4999	5.37716	+	299.091	0.020703	-0.0055161
n2154	5.41859	-	354.185	0.020702	-0.0012676
n125	2.3837	-	103.004	0.020699	-0.013067
p8318	7.43267	+	452.127	0.02068	0.012982
p1586	3.54695	+	143.073	0.020661	0.01545
n3999	9.11031	-	475.124	0.020638	0.038524
p7102	6.00005	+	391.123	0.020635	-0.024991
n4053	5.47812	-	479.119	0.020634	0.0069472
n4791	7.06113	-	549.197	0.020554	0.034107
p6039	5.80768	+	343.136	0.02053	0.0020154
n3683	8.88164	-	449.894	0.020522	0.018789
p331	9.81073	+	91.0537	0.02047	0.024365
p8240	4.35807	+	447.209	0.020464	-0.010574
p2994	6.57797	+	205.049	0.02044	0.0039415
p9611	6.53682	+	562.379	0.020399	-0.029863
n4082	7.67947	-	481.135	0.020395	-0.0061613
p7443	4.34981	+	408.15	0.020385	-0.0052326
p4348	5.08201	+	273.09	0.020365	0.0062883
p3976	6.00037	+	256.064	0.020334	-0.00024773
p6026	5.57396	+	342.22	0.020328	-0.02898
p10080	5.34012	+	614.812	0.020325	-0.017731
p1845	7.96792	+	154.022	0.020322	0.0050577
n523	1.73981	-	167.021	0.020321	-0.031323
n3559	4.02958	-	443.177	0.020246	0.016414
p5008	4.87471	+	299.226	0.020215	-0.034707
n1408	5.43793	-	287.056	0.020189	0.016675
n1020	9.82617	-	227.072	0.020167	0.03308
n4173	8.01028	-	489.103	0.020159	0.0092621
p2684	6.88079	+	188.201	0.020074	-0.015524
p9896	5.34082	+	592.385	0.020056	-0.025157
p5706	5.53233	+	328.197	0.020052	-0.027687
n5073	7.34996	-	597.949	0.020035	0.0090316
n2566	6.73094	-	381.176	0.020031	0.0090317
p9815	6.5231	+	581.185	0.020026	0.0098833
p4981	5.2422	+	298.194	0.019978	-0.029327
n4361	1.86606	-	502.059	0.019971	0.01015
p9219	6.6057	+	523.138	0.019958	0.0062511
n5251	5.31467	-	635.788	0.019927	-0.020055
p7925	5.86208	+	431.304	0.019909	-0.032007
n1043	2.01113	-	231.032	0.019884	-0.013422
p9485	6.88072	+	549.35	0.019858	-0.031723
n3389	8.03781	-	432.101	0.019856	0.010077
p5777	4.64262	+	331.103	0.019833	0.00039006
p2430	7.5548	+	179.034	0.019821	-0.0080441
p2431	7.25212	+	179.034	0.019793	-0.003866
n3866	5.78266	-	463.124	0.019775	0.0016021
p3343	1.65301	+	224.095	0.019769	-0.0075294
p3949	4.86194	+	254.168	0.019728	-0.029006
n4295	5.27684	-	497.187	0.019693	-0.010631
n1728	1.65453	-	323.079	0.019684	-0.0033832
n5283	6.60723	-	642.174	0.019669	0.011392
p9546	4.99341	+	556.149	0.019649	0.035211
p5131	7.45916	+	304.09	0.019637	-0.0023677
p4448	6.11568	+	276.126	0.019625	-0.012164
p10745	5.49228	+	743.217	0.019618	0.010927
n2386	9.82627	-	370.986	0.019605	0.030964
n3717	8.88264	-	451.891	0.019586	0.016189
n1961	5.42079	-	343.153	0.019551	0.0010282
p1843	9.81073	+	154.022	0.019544	0.028766
n3074	1.66788	-	409.115	0.019504	0.0066399
p5708	5.72524	+	328.215	0.019476	-0.043919
n1410	2.80753	-	287.09	0.019455	0.016991
n5035	8.02399	-	594.958	0.019438	0.0095935
p10599	5.50789	+	675.32	0.019418	-0.0096703
p6308	6.27368	+	353.199	0.019413	-0.040954
p8843	8.66898	+	488.344	0.019374	-0.031957
n5321	5.31412	-	653.777	0.019354	-0.017916
p10669	7.44471	+	697.424	0.019319	-0.029905
n515	1.66785	-	165.041	0.019316	0.0035135
p10768	5.34555	+	756.446	0.019313	-0.018064
n1912	1.65518	-	339.074	0.019298	0.0038493
p7640	6.14929	+	416.249	0.019291	-0.026877
p1807	2.79865	+	152.057	0.019283	-0.0079793
p10157	5.34361	+	623.818	0.019276	-0.018592
n1449	3.65278	-	291.108	0.019244	0.0094452
n4110	5.24835	-	484.185	0.019237	-0.0024572
p4763	5.7248	+	289.107	0.019232	0.0033815
p9912	5.34021	+	593.389	0.019232	-0.018721
p4225	7.78868	+	268.212	0.019229	-0.032431
p4510	4.13477	+	278.142	0.019207	0.0027498
n5284	5.16258	-	642.175	0.019191	0.0019854
p7841	5.57853	+	428.205	0.019163	0.0044765
p647	9.81069	+	108.214	0.019159	0.021684
n3729	5.04339	-	452.221	0.019145	-0.0042071
n3690	6.2642	-	450.112	0.019141	0.0099132
p7692	4.81712	+	418.265	0.019137	-0.019953
p8164	4.66632	+	444.15	0.019128	0.010442
p9338	6.53682	+	535.351	0.019107	-0.027573
p4634	1.74621	+	284.099	0.019102	-0.0055196
p4917	5.21765	+	295.157	0.019102	-0.034561
n5469	7.92772	-	681.166	0.019065	0.009608
n3085	8.87691	-	409.925	0.019064	0.011117
n2322	5.179	-	365.145	0.01906	-0.0080733
p10158	4.98985	+	623.818	0.019058	-0.013913
p7886	4.85656	+	430.229	0.01904	0.019058
n2633	5.35058	-	387.166	0.019035	0.035977
n5323	5.31442	-	654.279	0.018982	-0.017901
n3697	8.87698	-	450.898	0.018957	0.012185
p2793	1.74605	+	194.137	0.018942	0.0093562
p9946	5.07876	+	597.182	0.01894	-0.0078561
p4709	7.3854	+	287.055	0.018926	0.016999
n309	1.66784	-	135.03	0.018915	-0.007767
n4943	7.30866	-	579.171	0.018912	0.0081172
p7544	4.60123	+	412.254	0.018904	-0.008923
n5636	5.52047	-	740.196	0.018888	0.012175
p3132	5.63123	+	211.169	0.01883	-0.0035965
n3660	8.88408	-	448.901	0.018829	0.014523
p7300	5.25452	+	400.244	0.018823	0.037457
p8019	4.84582	+	436.187	0.018786	0.015312
p6012	5.72523	+	342.097	0.018785	0.0032401
n5356	5.31471	-	660.295	0.018781	-0.017863
n3386	8.87695	-	431.978	0.01878	0.0094415
n3691	7.79012	-	450.112	0.018771	0.018674
n4577	1.7489	-	522.088	0.018747	0.0081192
n2321	5.42413	-	365.145	0.018737	-4.9932e-05
p10077	5.34058	+	614.311	0.018704	-0.019441
p609	1.73296	+	105.033	0.018698	0.0072009
p7746	4.99606	+	422.852	0.018648	-0.0082866
n4030	7.37744	-	477.14	0.018642	0.0071102
p9200	6.85487	+	521.25	0.018615	-0.028394
p3056	3.34348	+	208.1	0.018564	-0.0074202
p636	9.81069	+	107.716	0.018558	0.019088
p5988	8.023	+	340.269	0.018556	-0.03199
n5355	5.31469	-	659.795	0.018533	-0.021636
p4948	7.78864	+	296.243	0.018488	-0.031821
n3944	1.70793	-	471.134	0.018459	0.014336
p10452	6.20677	+	653.412	0.018452	0.014863
n5067	5.08492	-	597.171	0.018441	-0.0072852
n3601	4.36265	-	445.194	0.018438	-0.018566
p4650	3.29042	+	284.197	0.018431	0.033023
p7290	6.8667	+	400.139	0.018392	0.0059604
n5042	5.85512	-	595.166	0.018391	-0.0046389
p9973	6.5231	+	600.201	0.01839	0.0098813
n3743	5.63254	-	453.234	0.018386	-0.0041941
p9373	5.75207	+	538.269	0.018383	-0.0033791
n4314	7.44595	-	499.101	0.018372	-0.00065846
p8584	3.79705	+	469.146	0.018363	0.014876
n2392	4.96004	-	371.098	0.018288	-0.011995
n5260	5.31619	-	636.791	0.018244	-0.015226
p5920	2.31387	+	337.052	0.01822	-0.010768
n4154	3.75824	-	487.241	0.018213	-0.0049359
p6076	10.1684	+	344.243	0.01821	-0.0091972
p4506	4.80356	+	278.106	0.018188	0.0031921
p3957	9.81073	+	255.065	0.018176	0.026558
p10738	7.55482	+	740.447	0.018142	-0.026416
p8567	6.10179	+	467.226	0.01814	-0.027718
n1842	8.89064	-	333.061	0.018121	0.020336
p10153	5.33825	+	623.316	0.018108	-0.020542
n3626	7.32789	-	447.093	0.018097	0.013106
p10239	3.78782	+	631.2	0.018077	0.013276
p6326	6.93613	+	354.176	0.01807	0.015447
n1236	4.17233	-	263.15	0.018065	-0.0038249
p9615	6.52311	+	563.176	0.018057	0.0085183
n3727	3.9505	-	452.195	0.018052	-0.0059772
p5211	3.80082	+	307.093	0.018044	0.014073
p1555	3.54825	+	142.065	0.018026	0.017125
n1386	8.918	-	285.04	0.018007	0.026413
p5252	6.01132	+	309.173	0.017979	-0.038694
p7701	6.12162	+	419.191	0.01797	0.00459
n4347	7.35111	-	501.101	0.017954	0.0051336
p9561	4.99349	+	557.152	0.017949	0.031837
p858	3.54699	+	115.054	0.017941	0.019496
p3947	3.7722	+	254.16	0.017933	-0.02201
p7691	5.75275	+	418.247	0.017933	-0.032109
p4635	2.77709	+	284.099	0.017931	-0.018078
n4826	5.01318	-	554.133	0.017913	0.033813
n1672	4.35673	-	317.088	0.017886	-0.0042398
n3672	7.6664	-	449.203	0.017874	0.00058671
p7491	5.61449	+	409.244	0.01785	-0.0029396
p9229	6.60574	+	524.142	0.01785	0.0051348
n3162	8.0515	-	415.161	0.017837	-0.015769
p6929	6.5231	+	383.112	0.017826	0.013136
n2658	5.35504	-	388.169	0.017817	0.029534
n3454	6.64845	-	435.12	0.017804	0.0017806
p8891	4.36036	+	492.267	0.017797	-0.016582
n8	9.82618	-	67.8904	0.017759	0.017683
n5299	3.7173	-	645.177	0.017751	0.014876
p8464	6.52311	+	461.144	0.017747	0.0099286
p6739	6.01251	+	373.244	0.017727	-0.033019
n3879	6.85369	-	464.091	0.017724	0.011845
p2137	3.89682	+	165.112	0.017711	-0.03004
p9304	8.77906	+	532.37	0.017701	-0.029143
p5317	3.74513	+	312.131	0.01761	-0.021184
p3543	10.59	+	233.12	0.017605	-0.028385
n4695	5.72553	-	536.254	0.017596	-0.00079378
p7911	4.96937	+	431.152	0.017594	0.0035485
p4992	1.84015	+	299.073	0.017547	0.0038419
n4566	6.63459	-	521.123	0.017494	0.0055948
n5354	5.31831	-	659.793	0.017468	-0.020888
p2867	4.82381	+	199.097	0.017452	0.0037622
n5632	5.20416	-	739.817	0.017449	-0.018651
n1997	6.00572	-	345.119	0.01744	-0.0074219
n5212	3.81051	-	629.182	0.017437	0.017554
p7523	5.97908	+	411.092	0.017422	-0.0072979
n2319	1.66783	-	365.089	0.017415	0.0036988
p4144	5.45338	+	265.107	0.017405	-0.0042662
n587	9.82625	-	177.02	0.017361	0.026104
p5345	4.19898	+	313.186	0.017328	-0.018061
n2586	1.65442	-	383.099	0.017309	-0.005991
p8585	4.42221	+	469.146	0.017263	0.014372
n4423	7.14938	-	507.281	0.017252	-0.0034547
n1594	1.65455	-	309.063	0.017221	0.0014134
p2065	3.54758	+	162.111	0.017216	0.01541
n2883	3.76765	-	395.063	0.017163	0.0011687
p863	4.28272	+	115.054	0.017135	0.0019687
n2907	1.66804	-	397.115	0.017133	0.0068022
p4458	5.5189	+	276.181	0.017123	0.031681
p7771	8.84781	+	424.036	0.017079	0.0025313
p3317	4.19903	+	222.116	0.01706	0.0036853
p3901	4.85984	+	251.131	0.017052	-0.032843
p7967	6.49549	+	433.266	0.017042	-0.033017
p6212	10.1959	+	349.199	0.017025	-0.013982
p1806	1.74585	+	152.057	0.017005	-0.011686
p9590	4.99623	+	560.231	0.016973	-0.010822
p6087	1.65216	+	345.137	0.01694	-0.0055129
p9831	6.52311	+	583.193	0.016933	0.0092175
n1025	9.82622	-	228.075	0.016929	0.024719
p641	9.81066	+	107.965	0.016901	0.01564
n5386	6.89534	-	664.111	0.016899	-0.02907
n3804	1.66871	-	459.135	0.016876	0.014124
p8606	7.63742	+	471.184	0.016872	0.0032274
p5546	5.49397	+	321.173	0.016842	-0.030182
n2467	4.94269	-	375.166	0.016815	0.0079859
p9403	6.88073	+	541.244	0.016811	-0.026297
p6561	5.75184	+	365.199	0.016766	-0.027042
p10162	4.99399	+	624.318	0.016708	-0.011799
p7888	4.79893	+	430.255	0.016705	0.035033
p2198	2.24443	+	169.036	0.01669	-0.020007
n4174	7.54251	-	489.103	0.016689	0.0066312
p7076	6.27063	+	389.24	0.016683	-0.032659
p9496	5.53793	+	550.344	0.016674	-0.014702
n425	2.09543	-	160.062	0.016668	0.015237
p4170	5.43634	+	266.139	0.016655	-0.0050546
p10630	7.8987	+	684.187	0.016638	0.010854
p9952	9.81074	+	598.057	0.016633	0.028547
n3188	7.14938	-	417.176	0.016571	0.0078123
p6619	9.81112	+	368.022	0.016555	0.025457
n4013	9.11075	-	476.128	0.016533	0.026348
n2849	7.95525	-	393.065	0.016501	0.016452
p5402	4.39437	+	316.085	0.016484	-0.013059
n2948	1.65509	-	401.129	0.016467	-0.00068575
p4495	8.73777	+	277.216	0.016466	-0.0036265
n5046	5.85284	-	595.167	0.016447	-0.0055082
p1593	5.40314	+	143.107	0.016426	0.0043678
p1774	1.74388	+	150.038	0.016422	-0.023836
n4325	10.2253	-	499.291	0.016365	0.0028726
p7241	6.49551	+	397.225	0.016358	-0.035735
p10794	4.98623	+	773.456	0.016345	-0.001312
p2689	9.81075	+	189.055	0.01634	0.020787
p7232	4.78229	+	397.111	0.016322	-0.011053
n4636	6.27696	-	530.036	0.0163	-0.032328
p9954	9.23291	+	598.165	0.016275	0.015704
p8685	3.39924	+	475.241	0.016269	-0.0068032
p4689	4.53766	+	286.126	0.016221	-0.0059989
n4456	5.76567	-	511.239	0.016184	0.00075928
p3437	4.41178	+	229.071	0.016183	0.00016138
p9923	5.35055	+	594.391	0.016176	-0.016549
n5148	5.17663	-	615.286	0.016175	-0.0035977
p6658	1.79364	+	370.052	0.016174	0.0028925
p7793	9.99156	+	425.251	0.016156	-0.0070179
n1799	5.89188	-	329.087	0.016151	-0.004526
n1869	1.66788	-	335.079	0.016118	-0.0041581
p9505	6.59221	+	551.139	0.016113	0.0083096
n5043	7.74894	-	595.166	0.016109	0.018351
p10799	4.98985	+	774.456	0.016106	-0.012092
n3881	7.51502	-	464.128	0.016093	-0.0033028
n1896	6.96564	-	337.15	0.016071	0.015716
p2164	5.31248	+	167.034	0.016063	0.020099
n80	9.82623	-	93.0351	0.016059	0.024304
p7836	4.99896	+	428.176	0.01603	-0.0091457
p6522	4.35807	+	364.096	0.016023	0.0020404
n4853	9.64728	-	559.275	0.016004	0.00018649
n1321	6.12576	-	274.112	0.016003	-0.01127
n1312	9.82612	-	273.076	0.015998	0.015199
p6785	3.79942	+	375.126	0.015991	-0.0035207
n358	9.82622	-	145.03	0.015978	0.021999
p10164	4.99104	+	624.32	0.015976	-0.011157
n5078	6.53835	-	599.187	0.015966	0.0058745
n3828	7.54223	-	461.108	0.015958	0.0086989
n222	9.82623	-	117.035	0.015953	0.02175
p10334	4.99592	+	641.76	0.015935	-0.010455
p52	3.55177	+	75.4207	0.01591	0.013496
p4322	9.81076	+	272.78	0.015894	0.022093
p8297	5.49852	+	450.27	0.015867	0.0042028
n3562	5.54743	-	443.205	0.015858	-0.001204
p3152	5.62119	+	212.143	0.015831	0.012552
p2601	3.331	+	185.165	0.015829	0.010264
p10331	4.99494	+	641.258	0.015788	-0.011812
n2533	1.65451	-	379.105	0.015752	-0.0049328
p5540	1.65302	+	321.116	0.015749	-0.0038953
p7521	9.81138	+	411.049	0.015734	0.024411
n2040	2.10375	-	348.06	0.015729	0.01033
n4637	6.27697	-	530.037	0.015727	-0.030967
n3258	5.28569	-	422.185	0.01571	0.00015799
p5006	2.97913	+	299.19	0.015692	0.016623
n418	4.62619	-	158.083	0.015685	0.012224
p835	3.23137	+	115.038	0.015653	-0.0027456
n4767	10.2253	-	545.296	0.015637	0.00016163
n1706	4.26859	-	321.049	0.015627	0.009542
n1492	7.26083	-	297.077	0.015626	-0.0054306
p4986	4.99542	+	298.285	0.015625	0.018147
p6071	6.01123	+	344.21	0.015612	-0.033891
p4882	1.65395	+	294.101	0.015575	-0.002358
n4407	7.45994	-	506.102	0.015572	0.011498
n2005	10.6376	-	345.228	0.015552	-0.0012012
p5369	4.86048	+	314.2	0.015551	-0.032296
p10065	3.57929	+	613.262	0.015545	0.0020296
n4834	5.75949	-	555.229	0.015536	-0.0037998
n1623	10.6927	-	311.222	0.015529	-0.014175
p6656	9.82435	+	370.022	0.015526	0.024194
p5685	4.36518	+	327.071	0.01551	0.0019555
p6223	5.25855	+	349.64	0.015459	-0.00028483
p6206	6.14393	+	349.149	0.015458	0.0093983
p1146	3.77038	+	127.112	0.01545	-0.013248
p8587	7.14227	+	469.168	0.015444	0.0033157
p10169	4.99233	+	624.82	0.01543	-0.0079705
p6198	1.77288	+	349.074	0.015425	0.027021
n3842	9.25804	-	461.239	0.01542	-0.0017384
p10271	4.99592	+	634.282	0.015416	-0.0083354
n1721	5.41118	-	322.159	0.015414	0.0014336
p4390	4.41123	+	274.129	0.015408	-0.0055591
p7118	4.78054	+	392.155	0.015408	-0.0095919
n4944	6.22192	-	579.171	0.015404	-0.0079037
p5751	4.04519	+	330.112	0.015398	0.0050088
n4578	6.63462	-	522.126	0.015397	0.0069297
n4866	9.82611	-	565.11	0.015392	0.022036
p3582	3.50856	+	235.111	0.015374	-0.016759
n2414	4.93419	-	372.101	0.015319	-0.0061142
n3740	6.77021	-	453.197	0.015288	0.015311
n4772	7.67071	-	547.112	0.015288	-0.00012132
p9094	9.45312	+	511.31	0.015278	-0.027464
p9311	9.48076	+	533.323	0.015263	-0.028696
p3436	5.65636	+	229.064	0.01526	-0.0020282
n239	9.82623	-	120.054	0.015226	0.02312
n3913	5.78361	-	468.151	0.015221	-0.0048827
n5062	7.74881	-	596.169	0.015215	0.015562
n4649	6.27699	-	532.033	0.015197	-0.033326
p8784	8.89594	+	483.221	0.015185	0.0023699
p9824	6.52308	+	582.191	0.015171	0.0072658
p2633	4.16266	+	187.06	0.015158	-0.0047073
p4470	2.66053	+	277.092	0.015144	0.0074526
p4437	9.81081	+	276.083	0.015143	0.024696
n2465	5.63777	-	375.166	0.015142	0.0047166
n1319	9.82619	-	274.068	0.01512	0.026849
p8866	6.19872	+	490.353	0.01512	0.01002
n5159	6.71714	-	618.088	0.015112	-0.030417
p10014	3.24324	+	608.137	0.015095	0.0030423
n3332	3.91101	-	427.218	0.015092	-0.007453
p1213	5.41809	+	129.127	0.015085	-0.0010688
n2888	6.52463	-	395.192	0.015081	0.0008564
p8559	7.63796	+	466.229	0.015076	0.00012156
p9957	5.07864	+	598.186	0.015058	-0.0076977
n2167	6.96482	-	355.139	0.015057	0.00040377
p4711	8.90294	+	287.055	0.015056	0.024365
n4028	6.73094	-	477.128	0.015054	0.0023827
p9540	9.50849	+	555.337	0.015035	-0.027963
p1846	7.34763	+	154.022	0.015031	0.0045422
p7421	4.6385	+	407.16	0.01503	0.012443
p2597	4.08873	+	185.154	0.015029	-0.0039047
p6266	9.48062	+	351.214	0.015005	-0.0058838
n1424	8.89058	-	289.062	0.014999	0.01224
n1167	9.82627	-	253.051	0.014982	0.023455
n5324	5.32517	-	654.775	0.014982	-0.015268
p8878	6.19686	+	491.356	0.014972	0.0072902
p5626	3.10131	+	325.043	0.01496	0.029337
n3839	8.93247	-	461.239	0.014953	-0.0010012
n1037	2.00476	-	230.035	0.014912	-0.01481
p9121	6.78411	+	515.21	0.014912	0.0081108
n3314	5.45051	-	426.177	0.014894	-0.0071072
n4376	9.14349	-	503.153	0.01488	-4.2054e-05
p1715	9.81079	+	148.047	0.01488	0.01501
p10038	7.18788	+	610.364	0.014868	-0.022669
p4481	6.11851	+	277.13	0.014842	-0.0077572
n916	1.6688	-	210.07	0.014833	0.0098315
p10264	4.99467	+	633.78	0.014833	-0.0068659
p6764	5.49479	+	374.22	0.014828	-0.028795
p10788	5.3706	+	772.453	0.014794	-0.014996
n4741	5.85539	-	541.25	0.014784	0.006239
n4897	5.86431	-	569.244	0.014773	-0.00085975
p6010	9.81075	+	342.027	0.014765	0.022374
p6996	1.65292	+	386.148	0.014721	0.00051199
p6481	3.42901	+	362.086	0.014717	-0.0018239
n2357	6.17181	-	367.161	0.014663	0.0077954
p10559	7.32104	+	667.189	0.01466	0.012134
n5168	6.71714	-	620.085	0.014627	-0.028594
n5781	5.71563	-	857.197	0.014627	-0.0040162
p3499	5.00793	+	231.113	0.014619	-0.032589
p9206	4.14129	+	521.783	0.014615	-0.0063743
p8605	7.63731	+	471.183	0.014587	0.0018323
n2768	1.66785	-	391.104	0.014572	-0.001313
p3491	9.8108	+	231.065	0.01456	0.021797
p10464	7.32021	+	654.402	0.014559	-0.017783
n4029	6.53837	-	477.14	0.014543	0.0072381
p7326	4.81818	+	401.238	0.014539	-0.010005
n5221	3.8105	-	630.186	0.014469	0.013069
p3081	1.74603	+	209.128	0.014462	0.018916
p10743	5.49136	+	742.214	0.014459	0.018205
n3782	1.66781	-	457.119	0.014458	0.0099944
n1293	9.82623	-	271.21	0.014446	0.018655
n2114	1.65487	-	352.093	0.014444	0.0011575
p4462	9.48106	+	276.204	0.014442	-0.0048965
n1496	1.68112	-	297.119	0.014412	0.00068874
p2242	4.25523	+	171.1	0.014396	-0.0019259
p9981	6.52311	+	601.203	0.014396	0.0064217
p4667	3.24028	+	285.103	0.014367	-0.0048321
p5923	1.65302	+	337.09	0.014359	0.00040118
p6201	4.42192	+	349.103	0.01435	0.010153
p8762	8.18075	+	481.206	0.014345	-0.0014143
n1856	1.66785	-	334.082	0.014329	-0.003211
p6816	6.64708	+	376.215	0.014314	0.0021069
p6664	3.41422	+	370.153	0.014308	0.00050039
p3119	5.01629	+	211.06	0.014296	-0.0046232
p7553	9.82462	+	413.044	0.014274	0.015238
p4326	9.81076	+	272.853	0.014267	0.017666
n1420	2.06449	-	289.037	0.014266	-0.022133
n3742	6.01422	-	453.197	0.014245	0.010839
p8852	9.41188	+	489.297	0.014223	-0.027338
p9747	4.22784	+	575.305	0.014196	-0.0034896
p7792	8.9094	+	425.218	0.014193	0.0012239
n3922	5.78184	-	469.154	0.014185	-0.0048281
n2998	8.90444	-	404.991	0.014167	0.014787
p8143	6.5231	+	443.133	0.014164	0.0085378
p2917	7.6418	+	201.149	0.014163	0.0003394
n648	9.82621	-	185.061	0.014161	0.025283
n3578	2.15419	-	444.032	0.01416	0.019906
p248	3.53802	+	89.0381	0.014155	0.016654
n1291	9.82624	-	271.172	0.014131	0.020615
p3989	5.12289	+	257.066	0.014129	0.0083483
n4845	9.53992	-	557.26	0.014127	-0.0015697
n1060	1.65642	-	235.063	0.014117	0.0065182
n2949	5.74333	-	401.145	0.014105	-0.009329
n5363	6.8948	-	662.114	0.014101	-0.02777
p10040	5.39803	+	610.396	0.014074	-0.0096675
p9619	6.19935	+	563.295	0.014064	0.0076959
p6957	6.14507	+	384.186	0.014053	0.0081504
n5596	8.7444	-	721.328	0.014038	-0.00052643
n5512	1.76214	-	693.114	0.014037	0.017408
p4995	1.84061	+	299.074	0.014037	-0.00028054
p111	9.8039	+	82.6764	0.01403	0.011714
p3544	4.85908	+	233.12	0.014023	-0.029719
p10875	3.55178	+	986.538	0.013955	0.01654
p2781	5.49128	+	193.159	0.013952	0.003847
p7529	4.69343	+	411.186	0.013947	0.0013714
n3349	8.39557	-	429.176	0.013931	0.0042516
p4379	9.8108	+	273.372	0.01393	0.021942
n3371	6.81262	-	431.098	0.013926	0.021845
p10784	4.88876	+	770.435	0.013908	-0.014103
n3169	8.93465	-	415.233	0.01389	-0.0011985
n3737	6.68965	-	453.14	0.013867	0.0068825
p10807	5.40958	+	790.458	0.013866	-0.0022857
p5381	1.83261	+	315.048	0.013866	0.0046392
n5515	1.76467	-	693.12	0.013854	0.014975
p4374	9.81075	+	273.298	0.013854	0.019133
n4752	9.82623	-	543.129	0.013853	0.028906
n1372	3.2507	-	282.084	0.013852	-0.018004
p5833	6.32003	+	333.148	0.013846	-0.001857
p1503	7.22567	+	140.049	0.013841	0.012367
n2295	3.94863	-	364.124	0.013833	-0.0061052
p6492	6.06682	+	362.163	0.013822	-0.0081679
n1278	9.82624	-	270.978	0.013818	0.019765
p8185	7.57021	+	444.773	0.013812	-0.011059
p5305	9.47952	+	311.222	0.0138	-0.0062386
p7329	5.25546	+	401.248	0.013793	0.027706
n2706	4.80464	-	390.177	0.013788	0.01738
p9155	7.34765	+	518.124	0.013779	0.010916
p3703	5.68394	+	241.163	0.013776	0.02013
p4823	7.70617	+	291.196	0.013762	-0.0057864
p3571	5.61518	+	234.947	0.013744	0.0040469
p8571	9.37064	+	467.284	0.013735	-0.026425
n3551	2.52168	-	443.075	0.013721	-0.0084577
n2218	5.54798	-	359.134	0.013716	0.0029709
n1911	9.8262	-	339.048	0.013695	0.028011
p3115	4.64327	+	211.06	0.013691	-0.0018449
n1273	9.82624	-	270.907	0.01368	0.018152
n4609	2.41164	-	526.058	0.013674	-0.0089015
n4357	8.61552	-	501.14	0.013669	-0.00015124
p10021	4.88595	+	608.381	0.013668	-0.012945
p5324	5.83131	+	312.238	0.013668	-0.026006
p2866	4.57387	+	199.097	0.013665	-0.0043134
p7069	5.03794	+	389.217	0.013665	-0.0034052
p8936	7.40951	+	497.2	0.01363	0.0014092
n3051	5.56085	-	407.228	0.013571	-0.0020905
n5460	7.33034	-	679.356	0.013566	-0.024536
p7476	4.34952	+	409.154	0.013549	-0.0034497
n5411	3.33991	-	669.045	0.013539	0.0084363
p1550	2.72005	+	142.05	0.013524	-0.0031188
n1292	9.82626	-	271.189	0.0135	0.019836
p3133	4.15815	+	211.169	0.0135	-0.013112
p9995	4.17235	+	605.315	0.0135	-0.012907
n1277	9.82626	-	270.965	0.013446	0.020616
p7050	4.81744	+	388.701	0.013445	-0.001139
p2873	4.71263	+	199.133	0.013444	-0.00069154
p8827	7.63789	+	487.158	0.013439	0.0019861
p8618	7.63854	+	472.188	0.013437	0.0010334
p8150	8.89682	+	443.228	0.013433	1.4198e-05
p2441	5.66308	+	179.093	0.013411	0.005807
n4686	9.08275	-	535.312	0.0134	0.012999
p10462	7.32102	+	654.399	0.013392	-0.020704
n4590	5.86592	-	523.239	0.013389	0.0024913
n4880	7.2938	-	566.159	0.013387	0.0093056
p7437	3.64795	+	407.727	0.013354	0.0040094
p8172	7.56944	+	444.271	0.013344	-0.014416
p5312	3.74308	+	312.131	0.013341	-0.019204
p9956	9.23298	+	598.166	0.013341	0.011325
p10634	7.32104	+	686.203	0.013336	0.012489
n426	1.74839	-	160.062	0.013327	0.013676
p5570	2.64818	+	322.15	0.013327	0.0031531
p6834	6.50915	+	377.18	0.013325	0.0018153
p4478	5.91777	+	277.12	0.013322	0.00087616
p3684	3.37171	+	240.171	0.013319	0.025464
n2358	4.3099	-	367.197	0.013314	-0.0054651
p2235	4.04732	+	171.029	0.013281	-0.0056586
p6099	4.77603	+	345.231	0.013271	-0.017641
n3450	6.97853	-	435.06	0.013264	0.013844
n5105	3.24851	-	606.119	0.01326	0.00018073
p3136	3.88166	+	211.174	0.013258	-0.018565
n2967	1.65441	-	403.109	0.013249	0.0012203
n542	10.2388	-	171.103	0.013248	-0.012467
p8493	5.97444	+	462.273	0.013238	-0.026474
p1831	3.24141	+	153.06	0.013232	-0.0047671
p5571	1.86372	+	322.15	0.013226	0.017728
p3998	9.48775	+	257.19	0.013211	-0.0025001
n4759	10.6927	-	543.281	0.013202	0.0048139
p7237	7.29935	+	397.149	0.013201	-0.01041
n1873	3.57268	-	335.134	0.013197	-0.012378
p2733	6.11523	+	191.143	0.013184	0.00023856
p4334	9.81076	+	272.986	0.013181	0.018769
p8436	5.07864	+	460.132	0.01317	-0.011115
n1930	2.137	-	341.039	0.013167	-0.0043279
n4871	6.23821	-	565.192	0.013156	0.008384
p3404	4.16303	+	227.164	0.013148	-0.00085901
p4083	2.35346	+	262.105	0.013148	-0.00061463
p8593	4.42217	+	470.149	0.013137	0.012764
p1826	4.78704	+	153.055	0.013125	0.00021934
p2064	6.64232	+	162.095	0.013121	0.0057424
n4507	7.76268	-	515.286	0.013089	-0.0024449
p9823	6.52311	+	582.189	0.013085	0.0083005
n1431	5.30398	-	289.165	0.013054	-0.0025118
n4379	9.13825	-	503.249	0.013053	0.0076457
p5778	6.1376	+	331.139	0.013046	0.0082817
n3725	9.48222	-	452.082	0.013036	-0.0039059
n4068	1.85688	-	480.077	0.013033	0.018505
n1115	2.06712	-	243.062	0.013032	-0.0069998
p4509	6.11436	+	278.122	0.013009	-0.00571
n3271	3.43943	-	423.15	0.013006	0.022469
n3741	5.67447	-	453.197	0.012997	-0.00052663
n2734	4.61264	-	391.03	0.012992	0.04727
p2872	5.09963	+	199.133	0.012973	-0.0011214
p9596	5.07408	+	561.16	0.01297	-0.011341
n5250	5.31565	-	635.786	0.012965	-0.014276
p9623	6.19935	+	563.796	0.012962	0.0096882
p4320	9.81073	+	272.742	0.012956	0.015552
p9625	6.5231	+	564.179	0.012951	0.0084193
n2491	5.45066	-	377.181	0.012947	-0.0005397
p10874	3.54505	+	986.528	0.01294	0.013379
n1918	5.69738	-	339.166	0.012936	0.0065276
n5	9.82615	-	65.0039	0.012936	0.013328
n3108	5.39915	-	411.223	0.012914	-0.0042719
n4155	7.14336	-	487.254	0.012909	-0.013351
p7881	3.32968	+	430.157	0.012909	-0.016313
p6353	9.82464	+	356.071	0.012884	0.018964
p4093	3.5927	+	262.165	0.012878	0.021277
n4679	7.04728	-	535.145	0.012877	-0.010301
p3062	3.3821	+	208.153	0.012872	-0.0093536
n1737	1.65431	-	324.082	0.012864	-0.0039582
p4376	9.81076	+	273.326	0.012852	0.018297
p2666	2.4333	+	188.056	0.012845	0.0043618
n2540	5.49943	-	379.197	0.012835	-0.004922
p4079	3.82772	+	262.038	0.012834	-0.009945
p6856	8.83411	+	378.259	0.012827	-0.019124
n3608	7.12773	-	445.208	0.012826	-0.011162
n3287	6.00717	-	424.154	0.012823	0.0014979
p5188	4.72314	+	306.126	0.012802	-0.0020659
p6486	4.82307	+	362.145	0.012795	-0.011487
p6159	4.0458	+	347.692	0.012782	-0.0079079
n1274	9.82617	-	270.918	0.012772	0.02063
p5960	6.25229	+	339.086	0.01277	0.0051603
n3420	5.60785	-	433.207	0.012758	-0.0092215
n2898	6.52463	-	396.195	0.012757	0.0025899
n1272	9.82623	-	270.882	0.012748	0.018561
n2630	4.64016	-	387.13	0.012721	-0.0061294
n2151	1.65493	-	354.092	0.012716	0.00020142
n4156	7.51862	-	487.255	0.01271	-0.0097003
p2426	9.82471	+	179.034	0.012695	0.022348
p2502	2.21706	+	182.081	0.012694	-0.041542
p7552	9.83149	+	413.02	0.012672	0.016774
p790	3.62094	+	113.059	0.012663	0.0094808
p10194	4.99244	+	626.782	0.012658	-0.0084621
n4852	8.36879	-	559.276	0.012637	0.0047293
p4378	9.81081	+	273.368	0.012637	0.02071
p7433	6.01394	+	407.247	0.012636	0.004093
p3305	4.10033	+	221.175	0.012624	-0.00039408
n1296	9.82614	-	271.256	0.012621	0.017285
n1295	9.82617	-	271.242	0.012619	0.018022
p9367	3.5052	+	538.128	0.012609	-0.010489
n2869	3.76765	-	394.067	0.012607	0.0016651
p8077	5.90446	+	439.218	0.012595	-0.0011158
p10652	1.74197	+	695.137	0.012592	0.012372
n1897	3.96494	-	337.15	0.012591	-0.0062747
p9665	3.51067	+	569.236	0.012589	0.0029001
n1299	9.82626	-	271.309	0.012584	0.016462
p10633	7.32108	+	685.199	0.012582	0.012115
p2665	2.72613	+	188.056	0.012564	-0.00099951
n4442	5.32792	-	509.224	0.012561	0.0037229
n4582	1.74889	-	523.09	0.012559	0.0065062
p3403	6.79879	+	227.164	0.012557	0.010567
n5065	9.24838	-	597.151	0.01254	0.0079824
n4954	6.22195	-	580.175	0.012539	-0.0018701
n998	3.72515	-	223.065	0.01253	0.003846
n4079	1.86645	-	481.08	0.012525	0.013109
n4860	5.53434	-	563.197	0.012519	-0.0077483
n4930	8.64297	-	577.286	0.012511	-0.00027073
n2293	1.66779	-	364.093	0.012504	0.001999
n1276	9.82623	-	270.95	0.012485	0.021343
p2151	3.48306	+	166.072	0.012485	-0.01574
p3386	3.10182	+	227.066	0.012485	0.013611
p4661	6.72897	+	285.076	0.012483	0.007328
p9458	3.92347	+	547.128	0.012477	-0.0066042
p9830	1.93268	+	583.18	0.012446	-0.012375
n1430	4.72249	-	289.166	0.012439	-0.0062039
n1297	9.82614	-	271.271	0.012411	0.017056
p10759	5.23	+	752.424	0.012405	-0.016621
p4412	9.81071	+	275.082	0.012402	0.034823
p4994	2.79572	+	299.074	0.012398	0.011462
p8417	5.06896	+	459.129	0.012393	-0.010433
n3857	8.93247	-	462.242	0.012386	-0.0038167
p10197	4.91752	+	627.157	0.012384	-4.3999e-05
p2621	4.08872	+	186.157	0.012362	4.2733e-06
p3131	6.41487	+	211.169	0.012352	0.0019472
n3693	7.66638	-	450.206	0.012347	0.0019216
p10792	5.38133	+	773.453	0.012322	-0.012892
n2973	5.54706	-	403.161	0.012318	-0.0042091
p4331	9.81081	+	272.937	0.012278	0.017423
n1450	6.96858	-	291.145	0.012271	0.013386
p579	4.11609	+	102.091	0.01227	0.012379
n4951	9.32779	-	579.302	0.012269	-0.001471
n2219	7.06169	-	359.171	0.012264	0.01392
n520	1.6678	-	166.044	0.012255	0.0036378
n3739	5.31815	-	453.18	0.012233	-0.0073625
p4375	9.81081	+	273.31	0.01222	0.01781
p6994	1.63769	+	386.096	0.012208	0.0019051
n4766	8.38021	-	545.296	0.012194	-0.0031826
n4712	1.75128	-	538.081	0.012192	0.0089893
n2408	9.83975	-	371.989	0.012189	0.023351
p3017	2.23124	+	206.066	0.012189	0.019315
p8057	5.90404	+	438.215	0.012186	-0.007387
n3166	6.40079	-	415.197	0.012183	-0.0050649
n3899	2.12915	-	466.014	0.012178	0.012852
p3086	6.11072	+	209.154	0.01217	-0.00032626
p2946	3.49467	+	203.139	0.012169	-0.024467
n1271	9.82621	-	270.866	0.012158	0.018266
n2227	3.46688	-	360.071	0.012156	-0.0020994
p5103	4.00577	+	303.108	0.012156	0.011798
p3489	4.37717	+	231.05	0.012154	-0.0060765
n3315	5.84529	-	426.19	0.012151	-0.00057154
p2792	3.23349	+	194.131	0.012135	0.0072671
p6733	6.01394	+	373.24	0.012131	-0.022569
n1746	1.66785	-	325.077	0.01213	0.0099584
n4179	8.05195	-	489.234	0.012105	0.001092
p4987	4.99606	+	298.286	0.012104	0.023697
p3706	3.63453	+	241.184	0.012102	-0.015872
n2628	6.53838	-	387.108	0.012094	0.0035235
n1294	9.82615	-	271.226	0.01209	0.018836
n3337	5.31405	-	428.185	0.012083	0.015591
p7013	5.03747	+	387.12	0.012082	-0.0086492
n4388	7.46002	-	505.099	0.012078	0.014588
n1056	3.51209	-	233.096	0.012061	-0.010659
p4380	9.82458	+	273.446	0.012056	0.018657
n3633	7.17146	-	447.187	0.012052	0.0028854
p8187	6.55038	+	445.104	0.01205	0.0046174
p4094	5.10692	+	262.201	0.012037	-0.001133
p5558	2.2707	+	322.097	0.012034	0.0068939
p7347	5.67029	+	402.155	0.012032	-0.0054843
p409	2.13564	+	97.865	0.012016	0.015735
n3405	6.26477	-	433.114	0.012004	0.00096928
p9774	6.20668	+	577.812	0.012001	0.0089096
p5280	6.01132	+	310.176	0.011993	-0.027672
p4351	9.81067	+	273.158	0.011974	0.015753
n2574	1.65442	-	382.103	0.011964	-0.0029699
p5804	4.06111	+	332.134	0.011952	-0.0085599
p5090	4.91173	+	303.05	0.011949	-0.0064636
p4609	5.33817	+	283.118	0.011938	0.00081204
p4369	9.81076	+	273.224	0.01192	0.0158
p2240	5.61529	+	171.092	0.011915	0.016234
p4305	9.81077	+	272.068	0.011896	0.019961
p4371	9.81081	+	273.262	0.011893	0.018262
p1727	1.65312	+	148.08	0.01189	-0.010888
n2525	1.6649	-	379.068	0.011888	-0.005726
p9208	9.06799	+	522.133	0.011855	0.025808
p2139	7.63852	+	165.127	0.011849	-0.0010164
p2453	3.74465	+	180.088	0.011849	-0.016103
p6191	1.76248	+	349.067	0.011846	0.015064
p1820	3.23418	+	153.041	0.011845	-0.0035849
p6332	10.0033	+	354.233	0.011841	-0.0078194
n3810	9.23452	-	459.223	0.01184	0.010186
p163	1.73276	+	85.0101	0.01184	-0.01461
n2504	1.65496	-	378.108	0.011816	-0.0043595
p6445	4.07535	+	360.166	0.011816	-0.007783
n4685	7.19939	-	535.275	0.011807	-0.0058782
p7853	3.4958	+	428.748	0.011807	-0.0069808
p4824	9.59696	+	291.196	0.011805	-0.0080948
p7410	5.33985	+	406.207	0.011796	0.024889
p4764	6.23413	+	289.118	0.011794	0.012609
n3080	5.31324	-	409.207	0.011784	-0.0035584
p1551	2.42384	+	142.05	0.011769	0.00094856
p7517	5.67013	+	410.275	0.011764	0.00013911
n3923	5.35164	-	469.192	0.011763	0.006136
n5602	5.38197	-	725.819	0.011751	-0.0052918
p1468	3.57171	+	139.075	0.011742	-0.0074316
p1677	3.54931	+	146.087	0.01174	0.0086452
p4323	9.81075	+	272.8	0.011734	0.018273
n1300	9.82615	-	271.323	0.011729	0.016572
p828	2.49046	+	114.038	0.011721	-0.0061031
p5101	4.93752	+	303.108	0.01172	-0.0076985
p4565	5.14469	+	281.102	0.011706	-0.0015143
p1796	7.42999	+	151.112	0.011704	-0.0012311
n4204	3.66185	-	491.14	0.011703	-0.0047729
n2886	1.66868	-	395.099	0.011692	-0.0038828
p7694	6.27422	+	418.272	0.01169	-0.021056
n2532	1.6466	-	379.086	0.011688	-0.0044144
p1856	4.26886	+	154.065	0.011688	-0.0037275
p5098	8.25635	+	303.087	0.011687	0.0019526
n2458	1.71407	-	375.073	0.011686	-0.0097733
p6812	6.04185	+	376.168	0.011663	0.0041234
p3795	5.4128	+	246.043	0.011647	-0.0088759
n403	7.65546	-	153.869	0.011638	-0.0030643
n1798	3.35378	-	329.087	0.011636	-0.011885
n5327	5.3213	-	655.277	0.011631	-0.011223
p2598	5.66867	+	185.154	0.011628	-0.00089767
p4325	9.81076	+	272.838	0.011627	0.018103
n1333	2.06573	-	275.058	0.011618	-0.0014736
n4758	9.04199	-	543.281	0.011604	-0.0014309
n3643	8.84251	-	447.26	0.011603	0.002416
p2765	1.65304	+	193.071	0.011553	0.0031504
n2681	5.51972	-	389.181	0.011544	0.023552
p6129	9.48059	+	346.259	0.011531	-0.0070214
p3578	5.04044	+	235.075	0.011525	-0.0038477
n543	2.07733	-	172.062	0.011512	0.014968
p7597	7.06085	+	415.158	0.011511	0.0018833
p10034	3.8534	+	610.193	0.011509	-0.011702
n2352	1.65442	-	367.105	0.0115	-0.0088322
p8633	6.71562	+	473.2	0.011497	0.00069739
n1298	9.82617	-	271.285	0.011493	0.01714
p6136	3.33393	+	347.025	0.011487	0.0042455
p7752	4.9904	+	423.187	0.011483	-0.0052175
p8980	1.73635	+	500.225	0.011482	0.013795
n599	9.83975	-	178.023	0.011422	0.011888
p4373	9.81069	+	273.282	0.011407	0.017697
p3005	10.5381	+	205.122	0.0114	-0.00577
p4515	3.86341	+	278.186	0.011386	0.0017519
p3776	2.49083	+	245.077	0.011383	-0.0032131
n2160	2.10614	-	355.088	0.011382	-0.0074142
p2680	4.26894	+	188.126	0.011382	-0.0027976
n2703	1.66785	-	390.108	0.011373	-0.0012207
p7875	4.99612	+	429.843	0.011373	-0.0051632
n614	2.89287	-	179.002	0.011368	-0.01088
n3812	6.97675	-	459.999	0.011364	0.0099436
p4328	9.81076	+	272.883	0.01135	0.016515
p7070	6.26456	+	389.236	0.011349	-0.022126
n3045	8.12031	-	407.192	0.011329	4.4005e-06
n1844	5.82802	-	333.155	0.011321	-0.0046933
n4775	7.48489	-	547.203	0.011311	-0.0039107
p8885	4.39674	+	492.227	0.011287	-0.017619
p7859	8.07705	+	429.174	0.011286	0.00065769
p1441	9.81068	+	137.43	0.011275	0.0085285
p9597	5.07414	+	561.162	0.011267	-0.0097901
p4982	4.40833	+	298.203	0.011262	-0.015239
p4357	5.2856	+	273.17	0.011261	0.0054467
n3186	5.31244	-	417.153	0.011257	0.013385
p9306	6.11845	+	533.217	0.011245	-0.0068634
p3393	5.33254	+	227.128	0.011241	0.024807
p10202	4.99295	+	627.298	0.011233	-0.0087193
p2614	1.74575	+	186.091	0.011217	-0.024145
n1352	2.52155	-	279.039	0.011212	-0.0079594
p5325	5.21585	+	312.238	0.011193	-0.020479
p2694	4.55595	+	189.091	0.011182	0.013094
n2684	9.85355	-	389.96	0.011176	0.017084
n1767	9.66791	-	326.187	0.011175	-0.016606
n3525	1.655	-	441.104	0.011172	-0.0065417
n4445	7.02096	-	509.296	0.011167	0.0048654
n2627	5.08002	-	387.093	0.011144	-0.0045938
p6694	9.82463	+	372.018	0.011139	0.016728
p5296	3.73073	+	311.124	0.011138	-0.022231
n1701	5.08206	-	320.143	0.011137	6.4702e-05
n3789	8.84941	-	457.207	0.01111	0.0040126
p5259	10.2193	+	309.206	0.011109	-0.011643
p6829	5.13124	+	377.108	0.011084	-0.0095149
n1168	1.66784	-	253.056	0.011082	-0.016957
n4474	9.53938	-	513.27	0.01107	-0.00056604
n1267	9.83301	-	270.769	0.011061	0.016408
p4254	9.30186	+	269.175	0.011053	0.000424
p3424	3.45402	+	228.142	0.01104	-0.0022673
n2531	1.6668	-	379.069	0.011026	-0.0058527
p5599	2.64897	+	323.153	0.011025	0.0052993
p3423	4.20217	+	228.138	0.011024	0.0024039
p2152	1.70651	+	166.072	0.011022	-0.010692
p3093	5.58819	+	209.965	0.011019	0.0098598
p5656	3.32038	+	326.047	0.011017	0.0078727
n5580	5.21699	-	716.814	0.011014	-0.016107
p4864	9.48022	+	293.211	0.011005	-0.0078681
n1422	1.74871	-	289.067	0.011001	-0.0052707
n4002	7.73365	-	475.158	0.01097	-0.00072345
p5010	4.99549	+	299.289	0.010966	0.012247
p5958	5.07874	+	339.071	0.010966	-0.0024266
p4329	9.81074	+	272.908	0.010963	0.015884
p5382	2.80987	+	315.048	0.010958	0.012447
p9079	3.40893	+	510.124	0.010954	-0.002556
p4321	9.8108	+	272.778	0.010942	0.022387
p5464	3.86822	+	318.155	0.01093	0.0018121
n1268	9.82622	-	270.817	0.01092	0.016828
n1595	3.74295	-	309.109	0.01092	-0.016279
n4063	8.39369	-	479.25	0.01092	-0.00034226
p4092	4.55801	+	262.165	0.010919	0.012929
n5316	3.34362	-	653.123	0.010914	-0.0013464
n1270	9.82618	-	270.852	0.010901	0.018959
n4724	5.40539	-	539.234	0.010894	0.0049802
p2599	6.72944	+	185.154	0.010892	1.2348e-05
p6693	9.82435	+	371.993	0.010892	0.021822
n2378	5.76797	-	369.158	0.010889	-0.017049
n5177	6.71734	-	622.082	0.010886	-0.020598
p4327	9.81082	+	272.865	0.010879	0.016092
p2715	3.38214	+	190.123	0.010855	-0.0080489
n3769	10.0187	-	456.095	0.010854	-0.0081597
p1711	7.63888	+	147.117	0.010847	0.00087502
p4333	9.81078	+	272.975	0.010844	0.018518
n2472	4.25387	-	376.066	0.010832	-0.0082115
n3248	6.33269	-	421.171	0.010831	-0.0018594
p2367	1.73675	+	176.128	0.010806	0.0072215
p8917	6.63355	+	495.244	0.010804	0.0056168
n1517	9.05398	-	299.186	0.010787	-0.013869
p9919	6.53681	+	594.352	0.010783	-0.011728
n2584	5.99565	-	383.098	0.010769	-0.011664
n1923	9.83963	-	340.052	0.010766	0.021735
n3746	10.0187	-	454.098	0.010748	-0.0073846
n549	4.59671	-	173.01	0.010748	-0.013582
n4700	3.52007	-	537.115	0.010744	-0.0057781
p5420	3.46928	+	316.212	0.010739	0.0020228
n735	1.66784	-	192.06	0.010716	-0.0039752
p2933	1.63971	+	203.053	0.010715	-0.0056141
n3079	5.65859	-	409.208	0.010701	0.0032006
n4157	9.5783	-	487.254	0.01069	0.0092437
p3073	4.34923	+	209.081	0.010682	-0.014727
p4820	10.1864	+	291.196	0.01068	-0.013436
p4455	6.62013	+	276.163	0.010673	-0.012312
p671	4.87333	+	109.101	0.010672	-0.00018541
p4843	10.1776	+	292.199	0.010665	-0.0083669
p9890	6.84046	+	592.354	0.010665	-0.017599
n2069	6.52451	-	349.186	0.010634	0.00012068
n3413	3.34189	-	433.135	0.010623	0.021282
n1460	1.66536	-	293.068	0.010606	-0.00036873
n3871	5.88005	-	463.218	0.01059	0.013385
p8767	3.9862	+	481.314	0.010588	0.0030095
n4690	3.5197	-	536.112	0.010582	-0.008149
n4450	5.8826	-	510.227	0.010558	0.0099869
p2992	9.81079	+	205.028	0.010545	0.01945
p4489	10.0034	+	277.216	0.010538	-0.012601
n1373	1.74925	-	282.084	0.010537	-0.010024
n2398	1.66798	-	371.119	0.010533	-0.0015366
n1879	1.70697	-	336.061	0.010495	0.0018542
p1747	1.7419	+	149.046	0.010495	-0.022298
p7638	3.43957	+	416.239	0.010477	0.025104
p1592	4.1856	+	143.107	0.010466	0.013118
n4308	5.29242	-	498.191	0.010465	-0.0029522
n5225	5.32695	-	630.774	0.01046	-0.013807
p10051	5.40447	+	611.399	0.010445	-0.0098324
p4950	4.41943	+	296.27	0.010423	-1.4172e-05
p4516	3.89566	+	278.197	0.010416	-0.00531
p372	2.48856	+	96.0076	0.010411	-0.0046081
n2407	9.83981	-	371.987	0.010401	0.019799
n2677	7.62806	-	389.181	0.010386	-0.0077305
n3391	4.6459	-	432.159	0.010385	-0.0094673
n4163	6.01653	-	488.007	0.010383	-0.025642
p1821	2.64838	+	153.041	0.010372	-0.002078
p6466	5.09441	+	361.07	0.010359	0.017231
n5599	7.45003	-	723.382	0.010358	-0.019436
p1148	4.69361	+	127.112	0.010346	0.00050102
p2060	1.74576	+	162.058	0.010343	0.0071527
p3978	1.63968	+	256.082	0.010343	-0.021247
n131	9.82623	-	103.979	0.010342	0.02172
p4364	9.81076	+	273.214	0.010335	0.014509
n2889	4.94907	-	395.192	0.010326	0.011707
n1365	2.50695	-	281.036	0.010308	-0.0056858
n4075	4.24112	-	480.144	0.010307	-0.003824
p2222	2.4333	+	170.045	0.0103	3.7567e-05
p8704	3.40038	+	476.244	0.010284	-0.0022544
n2899	4.94652	-	396.195	0.010281	0.0096528
p2404	7.33414	+	177.164	0.010279	-0.0042951
p2221	2.72215	+	170.045	0.010271	0.00059089
n2059	1.65451	-	349.074	0.010269	-0.0033796
p4061	1.91476	+	261.058	0.010263	0.002364
n3640	7.06123	-	447.223	0.010261	-0.00019575
n4505	9.66061	-	515.286	0.01026	-0.00050507
n987	5.02334	-	222.077	0.010239	-0.014258
p10338	4.99622	+	642.262	0.010239	-0.01197
n1269	9.82615	-	270.835	0.010228	0.018073
p1400	4.69251	+	135.117	0.010219	0.011285
n268	5.74138	-	131.072	0.010208	-0.026587
p4517	10.0033	+	278.22	0.010205	-0.011559
n3943	1.65439	-	471.116	0.010186	0.0005743
n4052	6.3739	-	479.119	0.010185	0.00033919
n4618	6.23829	-	527.234	0.01018	-0.0022654
n2334	1.6678	-	366.093	0.010175	-0.00044705
p3060	3.38422	+	208.146	0.01017	-0.0051025
p6220	7.71899	+	349.238	0.010167	-0.014779
n3482	5.91258	-	436.201	0.010154	-0.0095391
n1884	3.56304	-	336.138	0.010144	-0.012157
n2197	5.72714	-	358.093	0.010144	0.010219
p4150	5.7251	+	265.147	0.010141	-0.031965
n2598	1.76189	-	385.069	0.01014	-0.00021377
p4471	1.82672	+	277.092	0.010133	0.011486
p7404	4.62591	+	406.171	0.010131	0.0058954
n2039	1.75893	-	348.06	0.010126	0.012649
n24	1.74848	-	78.9595	0.010126	0.015727
p5328	5.00245	+	312.301	0.010116	0.0063941
n3585	5.20411	-	444.235	0.010111	0.025267
p1055	2.21706	+	123.044	0.01011	-0.028303
p6488	3.70277	+	362.145	0.01011	-0.017149
p3016	2.84196	+	206.048	0.010106	0.0055291
n4828	5.79916	-	554.159	0.010092	-0.0016312
p9301	7.56962	+	532.325	0.010087	-0.013703
p3624	1.65296	+	238.038	0.010079	-0.004802
p2138	6.55088	+	165.127	0.010078	0.0041245
n2077	3.24128	-	350.071	0.010064	-0.012207
n4038	7.99584	-	477.234	0.010048	-0.0015783
p7323	5.29926	+	401.221	0.010037	0.018067
p3613	4.70539	+	237.149	0.010029	-0.0073922
p3777	1.75987	+	245.077	0.010027	-0.0030583
p7293	2.29919	+	400.146	0.010027	-0.0044061
n3076	4.33726	-	409.171	0.010019	-0.0065616
p3184	4.78986	+	214.18	0.010008	0.022557
p6674	3.59312	+	370.172	0.010005	0.016729
p2659	3.67558	+	187.181	0.0099993	0.0020233
n3278	8.20352	-	423.223	0.0099938	-0.0022098
p8177	9.01293	+	444.299	0.0099789	-0.017107
n5389	6.89813	-	665.114	0.0099754	-0.018407
p7407	4.58413	+	406.207	0.0099728	-0.0090577
n3328	5.31467	-	427.182	0.009971	0.01945
n2254	5.78059	-	361.223	0.0099707	-0.0052173
p6512	4.82234	+	363.148	0.0099629	-0.0038276
n133	9.83972	-	104.217	0.0099609	0.022812
p2490	5.09771	+	181.122	0.0099395	-0.0011358
p1832	1.74585	+	153.06	0.0099175	-0.0046608
p5739	4.97648	+	329.327	0.0099175	0.00037398
p6168	2.71242	+	348.07	0.0099174	0.015054
n5523	1.76169	-	694.118	0.0099076	0.012151
p6003	8.72405	+	341.16	0.0098988	0.00019282
p7998	4.85941	+	435.183	0.0098825	0.015773
p7909	6.93638	+	431.088	0.0098793	0.012488
p4336	2.29844	+	273.037	0.0098764	0.0030302
n1779	5.53318	-	327.108	0.009871	-0.0056199
p10664	5.87205	+	696.768	0.0098604	-0.0035215
p10406	3.13624	+	649.081	0.0098566	0.020122
p238	1.71935	+	88.1115	0.0098456	0.0068314
p9797	6.71566	+	579.379	0.0098428	-0.0067138
p7337	8.4071	+	401.294	0.0098376	-0.022269
n4963	7.19877	-	581.281	0.009821	-0.0052894
n5397	6.89569	-	666.109	0.0098009	-0.019176
n2554	3.26762	-	380.987	0.0097728	0.0024703
n4744	9.24117	-	541.265	0.0097722	-0.0065942
n1641	4.04857	-	313.093	0.0097719	-0.011703
p9191	8.17386	+	521.12	0.0097689	0.0037116
p2501	4.54972	+	182.081	0.0097658	0.0072014
n1325	5.55193	-	274.166	0.00976	0.021539
p1288	1.74197	+	131.016	0.0097455	-0.01296
n1719	1.65441	-	322.082	0.0097387	-0.0032783
p4931	8.75166	+	295.227	0.0097327	0.0041444
n1892	1.66785	-	337.094	0.00973	-0.0080356
p10667	5.86312	+	697.271	0.0097285	-0.00074703
n5663	5.38205	-	748.822	0.0097254	-0.0060863
n4273	6.97756	-	495.976	0.0097216	0.011342
n3250	7.81852	-	421.207	0.0097191	-0.00049117
n5091	7.19859	-	603.102	0.0097166	0.017311
n4861	9.23447	-	563.234	0.0097064	0.019875
n2634	7.32632	-	387.166	0.0096964	-0.0096982
n2997	5.54796	-	404.164	0.0096917	-0.003411
p7575	1.65301	+	414.046	0.0096913	-0.0053979
n1446	1.7922	-	291.053	0.0096801	0.0016724
p3619	3.89558	+	237.196	0.0096696	0.0093655
n4981	5.67443	-	583.224	0.0096625	-0.0075642
p3255	2.29845	+	219.005	0.0096516	0.0073589
p1409	1.74605	+	136.062	0.0096301	0.020567
n5203	6.60725	-	627.192	0.0096225	-0.0028256
p3088	4.54517	+	209.154	0.0096224	0.0026397
p5653	1.67793	+	325.65	0.0096092	-0.0054559
p7063	4.07336	+	389.178	0.0096051	0.0051006
n3550	2.08921	-	443.075	0.0095942	0.00014405
p4578	4.99473	+	281.259	0.0095888	0.013876
p7703	5.75043	+	419.25	0.0095812	-0.012876
p4970	3.49685	+	298.115	0.0095806	-0.0194
n4617	4.31009	-	527.198	0.009572	-0.0064816
n1612	2.75555	-	311.054	0.0095662	0.0054703
p6398	6.66064	+	358.205	0.0095603	0.013642
p3364	3.6861	+	225.079	0.0095583	0.0053751
p1819	1.74581	+	153.041	0.0095576	-0.0056658
p1838	4.95919	+	153.128	0.0095575	0.0099364
n861	7.14393	-	204.067	0.0095547	-0.016024
p10763	5.46387	+	755.416	0.0095002	-0.0097203
n5732	7.33167	-	794.192	0.0094824	-0.020486
p1765	4.10125	+	149.133	0.009469	-0.0034356
n3763	5.06855	-	455.153	0.0094585	0.013219
p6637	4.82654	+	369.076	0.0094546	-0.005909
n2043	1.66804	-	348.098	0.0094383	-0.0020098
p3021	1.65167	+	206.085	0.0094381	-0.0042415
n2894	3.76942	-	396.067	0.0094326	-0.00092208
n2549	1.65503	-	380.108	0.0094247	-0.0033219
p9337	6.18336	+	535.334	0.0094216	-0.01956
p4370	9.81076	+	273.244	0.0094212	0.013798
p5627	3.82703	+	325.044	0.0094212	0.018069
n3130	1.65502	-	413.109	0.0094154	-0.0018164
n759	1.66784	-	195.051	0.0094153	-0.0048303
p2774	5.22855	+	193.122	0.0094106	0.0091186
n1978	3.72536	-	344.106	0.009406	-0.018474
p4472	3.21803	+	277.092	0.0094032	0.018007
p2480	4.57177	+	181.086	0.0093946	-0.010902
p4466	4.8236	+	277.003	0.0093936	-0.0077618
n1085	1.98285	-	237.062	0.0093677	-0.010594
n5666	5.38286	-	749.825	0.0093659	-0.0043197
p2985	1.73289	+	204.136	0.0093419	-0.0059839
n4031	4.65374	-	477.16	0.0093399	-0.010107
p975	2.22995	+	119.049	0.0093397	-0.028076
p2760	8.51768	+	193.05	0.0093388	-0.017161
p9970	3.63683	+	599.392	0.0093231	-0.0012881
p9358	5.46607	+	536.797	0.0093136	-0.0077154
p5210	5.65538	+	307.093	0.0093073	-0.0029858
n2927	6.73141	-	399.099	0.0093038	0.0026589
n1379	3.49225	-	283.068	0.0092943	-0.0085144
n4255	5.45012	-	494.232	0.0092886	0.012077
p5832	4.0668	+	333.138	0.0092872	-0.004812
n5474	7.3428	-	683.182	0.0092834	0.012664
p7514	4.31469	+	410.239	0.0092795	-0.012862
p10808	5.41063	+	790.461	0.0092787	-0.00098884
p7019	9.99215	+	387.168	0.0092704	-0.0093974
n4435	7.42186	-	508.284	0.009269	-0.01028
n3466	8.70151	-	435.223	0.0092486	-0.0065522
p9068	6.17916	+	507.304	0.0092367	-0.013248
n1359	3.30954	-	280.023	0.0092248	0.0091277
p4996	10.4378	+	299.092	0.0092245	-0.01392
p2124	1.64018	+	165.018	0.00922	-0.0071948
p1760	4.95367	+	149.096	0.0092091	-0.0013488
p2844	6.74448	+	197.117	0.0092004	-0.00029651
p4958	8.72404	+	297.17	0.0091988	0.00051123
p6430	5.2293	+	359.229	0.009196	-0.022837
n2587	1.67079	-	383.119	0.0091935	-0.0015675
n3733	5.89057	-	453.07	0.0091908	0.0072877
p7275	6.68857	+	399.204	0.009184	-0.017597
p5460	4.82654	+	318.03	0.0091797	-0.0061641
n3498	5.40496	-	437.202	0.0091787	0.021584
p4662	3.23195	+	285.096	0.0091741	-0.0027762
p8217	5.80785	+	446.13	0.0091678	-0.009585
p6185	10.0052	+	348.275	0.009165	-0.011404
n2593	1.65433	-	384.103	0.0091609	-0.0034058
n3998	8.75319	-	475.091	0.0091496	0.0006876
p6617	1.89255	+	368.004	0.0091488	-0.0012108
p5437	5.69787	+	317.08	0.0091396	0.011104
p5043	4.92178	+	301.034	0.0091258	-0.003454
p3126	5.50729	+	211.133	0.0091243	0.0056528
p3164	4.77847	+	213.076	0.0091224	-0.012508
p5045	3.21794	+	301.05	0.0091065	0.0074448
p5133	4.93161	+	304.111	0.0091045	-0.0056393
p7855	5.34995	+	428.843	0.0090963	-0.013398
p9542	3.86744	+	555.365	0.0090929	-0.0016552
p10790	4.91439	+	773.215	0.0090826	-0.0041263
p918	3.53812	+	117.07	0.0090809	0.0026749
p2602	9.80396	+	185.534	0.0090775	0.015957
n3594	2.15337	-	445.036	0.0090671	0.0141
p6846	5.13098	+	378.111	0.0090575	-0.0079659
p4666	1.74618	+	285.102	0.0090574	-0.0043492
n5664	5.3781	-	749.323	0.0090512	-0.006347
p9715	4.48576	+	572.81	0.0090498	-0.0089417
p7489	5.97289	+	409.225	0.0090461	-0.02192
p5657	3.10066	+	326.047	0.0090447	0.019967
n5407	5.3987	-	668.297	0.0090376	0.0017646
n3462	6.97958	-	435.223	0.0090251	-0.0044936
p2127	2.23005	+	165.055	0.0090063	-0.030107
p8674	3.64891	+	475.143	0.0090062	-0.020518
p9670	5.30147	+	569.321	0.0089923	-0.0067932
p4762	3.60744	+	289.092	0.008992	-0.0081525
p516	2.12113	+	100.122	0.0089866	0.0123
n318	1.65428	-	136.034	0.0089739	-0.0045567
p4189	6.01123	+	267.126	0.008971	-0.024243
n1382	3.24827	-	283.088	0.0089431	-0.012291
p8654	5.00245	+	474.234	0.0089382	0.00043806
n1204	3.92084	-	260.023	0.0089381	-0.009175
n3375	4.65385	-	431.155	0.0089358	-0.010475
n2891	9.49393	-	395.205	0.0089211	-0.0088232
p6137	3.09876	+	347.025	0.0089105	0.019433
n4983	1.79591	-	584.153	0.0089095	0.010905
p1525	4.7211	+	141.091	0.0089095	0.0045518
p5913	4.68301	+	336.238	0.0089092	-0.008144
p10006	6.71565	+	606.407	0.008909	-0.017234
p8868	3.65331	+	491.117	0.0089042	-0.012452
p10680	5.23049	+	704.343	0.0088876	-0.013927
n2945	1.69364	-	401.093	0.0088822	0.0043308
n4290	3.64109	-	497.151	0.0088674	-0.011211
p10651	1.73745	+	695.129	0.0088661	0.0094149
n340	2.76888	-	142.051	0.0088559	-0.0035727
p5303	5.53438	+	311.17	0.0088318	-0.017454
p1413	2.21723	+	136.076	0.0088238	-0.034744
n4538	3.14167	-	519.026	0.0088191	0.00018411
p8334	3.64857	+	453.161	0.0087928	-0.011338
n4818	5.36219	-	553.213	0.0087906	-0.0078349
p8686	1.73279	+	475.241	0.0087876	-0.0040247
p5564	3.74273	+	322.113	0.0087753	-0.0081205
p2187	4.26954	+	168.081	0.0087638	-0.0020928
p6551	5.04298	+	365.138	0.008762	-0.0035023
n1491	10.4451	-	297.077	0.0087588	-0.0080508
p10772	5.46526	+	761.252	0.0087584	0.010892
p7144	4.79812	+	393.158	0.0087446	-0.0024223
n1946	4.92895	-	342.24	0.0087426	0.0042829
n140	1.7488	-	110.025	0.0087335	-0.005751
p3111	4.54179	+	210.157	0.0087324	0.0050769
p5601	8.72493	+	323.149	0.0087264	0.0024063
p10791	4.91405	+	773.219	0.0087256	-0.0024631
p7895	6.11026	+	430.273	0.0087152	-0.021948
p3370	4.87471	+	225.149	0.0087123	-0.005222
n2002	7.02588	-	345.228	0.0087026	0.00029086
p5277	6.01256	+	310.172	0.0086967	-0.019918
p2653	6.39922	+	187.133	0.0086942	0.0031326
n1044	1.77856	-	231.032	0.0086937	-0.0044528
n5786	7.57003	-	885.518	0.0086862	-0.0095223
n2909	6.16678	-	397.208	0.0086861	-0.015204
p10783	5.23462	+	770.435	0.0086821	-0.0061319
p476	2.17609	+	99.0399	0.0086793	0.020027
n5683	8.05177	-	759.212	0.0086638	-0.0066918
n2982	8.31614	-	403.197	0.0086617	-0.0061719
n5684	5.47806	-	759.233	0.0086513	0.011143
p6420	5.54806	+	359.17	0.0086447	-0.016017
n5305	3.33609	-	647.063	0.0086298	0.0040826
p5021	10.4298	+	300.095	0.0086283	-0.0070824
p1471	6.32663	+	139.112	0.008627	-0.0016471
p8601	6.7845	+	470.26	0.0086162	8.2955e-05
n1995	3.88233	-	345.119	0.0085999	-0.00095556
n3277	5.73932	-	423.187	0.0085929	0.0026462
n1055	4.0738	-	233.103	0.0085923	0.011283
n3179	8.98699	-	416.222	0.0085868	-0.0090973
n1393	7.38766	-	286.039	0.0085645	0.019059
p3702	2.54865	+	241.155	0.0085589	-0.0179
n1715	1.74859	-	322.035	0.0085521	0.020585
p5288	5.87731	+	310.664	0.0085453	-0.010001
p9022	8.82932	+	504.302	0.0085331	-0.015644
p10000	4.17965	+	606.319	0.0085251	-0.013047
p3487	6.59221	+	231.05	0.0085078	-0.00074827
n3894	7.30879	-	465.27	0.0085046	0.0020411
n1941	2.28843	-	341.908	0.0085032	-0.004105
n4056	4.25234	-	479.14	0.008497	-0.0055619
p2319	1.74163	+	173.165	0.0084694	-0.0023197
n2045	5.51986	-	348.148	0.0084651	-0.0044834
p5569	3.14468	+	322.15	0.0084615	0.028147
n1753	4.8963	-	325.15	0.008457	0.012068
n2971	8.13408	-	403.14	0.0084499	-0.020935
p2350	4.54191	+	175.148	0.0084316	-0.014662
n4401	7.07787	-	505.265	0.0084231	-0.0069082
p2916	6.56428	+	201.148	0.00842	0.0050683
n1123	1.74858	-	244.065	0.0084148	-0.0050542
n4096	3.23472	-	483.135	0.0084131	-0.0059106
p4060	2.27135	+	261.037	0.008402	0.0063852
p786	2.0028	+	113.023	0.0083983	-0.0034104
p2732	3.38291	+	191.126	0.0083872	-0.0051979
p5135	4.18489	+	304.121	0.0083863	-0.0062083
p9787	6.71565	+	578.375	0.0083858	-0.0059248
n3195	10.0257	-	418.121	0.0083802	-0.0081055
n1837	1.77504	-	333.063	0.0083765	-0.0027658
p3593	4.72736	+	236.059	0.0083662	-0.01021
n3836	6.12502	-	461.202	0.0083651	0.0026768
n4243	7.77632	-	493.229	0.0083642	0.00014618
p9056	5.22585	+	506.298	0.008363	0.0054006
p2544	1.74174	+	183.084	0.0083556	-0.028151
p4130	3.71566	+	264.146	0.0083519	0.018967
n5479	1.73865	-	684.136	0.0083412	0.0070527
p1370	3.23074	+	135.03	0.0083378	-0.0040155
p630	5.97281	+	107.085	0.0083355	0.010695
p2720	4.62502	+	191.07	0.0083313	0.00019207
p9147	6.64692	+	517.225	0.0083181	0.0010971
n4549	6.12257	-	519.171	0.0083119	-0.0039161
p10212	5.4112	+	628.405	0.0083119	-0.00102
p8530	4.9146	+	465.103	0.0083104	-0.0049943
p2693	4.22733	+	189.091	0.0083044	0.017615
p9150	6.64713	+	517.227	0.0082888	0.0031936
n5408	5.40496	-	668.3	0.0082813	-0.0015667
n2890	4.69471	-	395.191	0.0082767	0.002272
p1922	1.64465	+	157.008	0.0082722	5.6981e-05
n3735	3.48954	-	453.125	0.0082612	-0.0068016
p4946	9.99131	+	296.23	0.0082594	-0.009747
n3265	1.84683	-	423.075	0.0082581	-0.012561
p3755	2.64341	+	244.095	0.0082388	0.00065961
n1895	8.14779	-	337.122	0.0082278	0.0086205
n417	3.0002	-	158.046	0.0082263	-0.0020679
n2660	7.33619	-	388.169	0.0082159	-0.0090375
n3017	6.01653	-	405.176	0.0082153	-0.0043199
p2327	1.74594	+	174.091	0.0082148	-0.020838
p3729	2.29868	+	243.026	0.0082038	-0.0060938
n4300	6.97589	-	497.973	0.0081951	0.010703
n3972	3.23472	-	473.106	0.0081878	-0.0048118
n2318	1.66854	-	365.089	0.008186	-0.0076797
n3521	1.65442	-	440.108	0.0081768	-0.0044809
p5275	4.09762	+	310.155	0.0081732	0.0049079
p10697	5.38484	+	713.85	0.0081691	-0.0070729
n2565	5.31471	-	381.176	0.0081674	0.018005
n5011	7.04867	-	591.305	0.0081532	-0.01644
p2170	4.26886	+	167.073	0.0081508	-0.0013287
n3873	8.59285	-	463.254	0.0081448	-0.001271
n5631	8.6018	-	739.339	0.0081095	0.00047043
n4855	1.99191	-	560.064	0.0081088	0.01747
p4571	3.7984	+	281.155	0.0081047	0.0074659
p2687	2.97976	+	189.039	0.0080851	-0.0059909
p6989	3.40052	+	385.274	0.0080531	0.0021891
p5850	2.43597	+	334.114	0.0080498	-0.012511
p8422	1.74837	+	459.17	0.00804	-0.010168
n3835	4.117	-	461.166	0.0080393	-0.011803
p3118	6.90811	+	211.06	0.0080251	-0.0060038
p1086	2.0137	+	125.023	0.008008	-0.0017814
n2569	4.21144	-	381.889	0.0079996	-0.0080119
p4402	4.75179	+	274.682	0.0079986	-0.0013472
n3870	4.34906	-	463.183	0.0079962	0.0013427
p5731	5.7256	+	329.214	0.0079793	-0.023162
p1424	3.27042	+	137.046	0.0079737	0.002466
p2784	3.86945	+	193.53	0.0079576	-0.0048911
p2814	9.98968	+	195.138	0.0079547	-0.0080548
p778	3.68827	+	112.05	0.0079461	-0.003481
p3778	2.01108	+	245.077	0.007941	-0.0097884
p3101	1.66623	+	210.076	0.0079407	-0.0080283
n2290	3.89226	-	364.056	0.0079302	0.01196
n3015	1.65431	-	405.101	0.0079286	0.00045748
n1099	10.207	-	239.129	0.0079284	-0.009192
n1875	6.39211	-	335.171	0.0079233	0.0041011
n578	5.02705	-	175.062	0.0079217	0.024203
p2056	3.773	+	161.149	0.0079079	0.017947
p4520	3.86724	+	278.687	0.0079032	0.0036502
p4271	4.48387	+	270.173	0.0079029	-0.020047
p68	9.8108	+	79.0411	0.0078874	0.012591
n1419	2.34346	-	289.033	0.0078818	0.0043225
p1936	3.57945	+	157.086	0.0078814	-0.0062997
p2249	4.62478	+	171.138	0.007873	-0.0032912
p4250	3.83348	+	269.16	0.0078649	-0.012836
p9792	5.077	+	579.172	0.0078596	-0.0093447
n4646	9.3886	-	531.281	0.0078577	-0.010669
p2231	3.67514	+	170.154	0.0078574	0.001266
p4282	9.82464	+	271.06	0.0078463	0.018708
n3348	6.80021	-	429.176	0.0078415	-0.0043795
n749	1.66944	-	193.06	0.0078385	-0.0040522
n5480	7.34241	-	684.185	0.0078374	0.010686
p4332	9.81076	+	272.964	0.007835	0.016801
n2019	3.8835	-	346.122	0.0078311	0.0010078
n3552	6.7328	-	443.089	0.0078235	0.0030253
n1854	1.77562	-	334.066	0.0078148	0.00075984
n5406	2.01199	-	668.144	0.0078128	-0.0027021
n4591	8.50555	-	523.239	0.0078107	0.012882
n3830	3.67773	-	461.13	0.0078051	-0.0011809
p7040	4.47751	+	388.16	0.0077964	-0.014376
p5019	2.79582	+	300.077	0.0077818	0.013633
p6521	2.81858	+	364.066	0.0077804	0.024088
p4269	3.34649	+	270.134	0.0077677	-0.0040447
n2442	1.71006	-	374.077	0.0077641	-0.0077008
p8462	3.21794	+	461.127	0.0077622	-0.002675
p988	1.65208	+	119.07	0.007751	-0.0042725
p4135	5.04992	+	264.176	0.0077487	0.00364
p9250	6.88054	+	526.274	0.0077293	-0.0065038
p2323	2.02696	+	174.076	0.0077243	0.022519
n4909	9.21422	-	574.299	0.0077221	-0.0040095
n4271	9.23887	-	495.26	0.0077212	-0.0077605
p6750	2.14859	+	374.067	0.0077103	0.010851
p3990	1.63983	+	257.085	0.007692	-0.014247
p3605	2.29821	+	237.016	0.0076882	0.0074934
p2667	4.72433	+	188.056	0.0076869	-0.0089388
n3181	9.83979	-	416.991	0.0076777	0.015791
n503	2.11951	-	164.957	0.0076775	0.0038382
p1686	2.21729	+	147.044	0.0076527	-0.025969
p10337	5.99833	+	642.149	0.0076521	0.029072
p4686	6.08288	+	286.111	0.0076398	0.0095924
p598	6.70233	+	103.075	0.007637	-0.012212
n5384	5.40627	-	663.78	0.0076362	-0.0016604
n1345	1.78879	-	277.037	0.0076123	-0.00063283
p10796	4.91688	+	774.219	0.0076033	-0.0043437
p2942	8.0091	+	203.118	0.007575	0.0041588
p5367	4.65128	+	314.181	0.0075734	-0.011118
p5339	3.74279	+	313.134	0.0075702	-0.0069539
n4729	5.15312	-	539.928	0.0075427	-0.0060063
p1341	1.73289	+	133.064	0.0075305	-0.018864
p3498	1.65292	+	231.097	0.0075279	-0.008038
n5093	9.23456	-	603.301	0.0075203	0.016126
p5996	5.13253	+	341.087	0.0075153	-0.0061879
p2424	5.65649	+	179.034	0.0075028	-0.0027607
n2336	1.65453	-	366.108	0.0074853	-0.0031391
p2403	8.3801	+	177.164	0.0074828	-0.0053311
p7266	4.82391	+	399.037	0.0074818	-0.0081035
p1836	4.69969	+	153.128	0.0074805	0.014233
p4306	1.64013	+	272.098	0.0074791	-0.0051014
p8277	5.25855	+	449.108	0.0074783	0.0067316
p1970	4.58794	+	158.081	0.0074685	0.018467
p4925	3.81402	+	295.196	0.0074606	-0.0041617
p10809	5.41063	+	791.462	0.0074544	-0.0017107
p4219	4.36544	+	268.176	0.0074481	-0.0090377
n2966	5.71239	-	403.091	0.0074479	0.00287
p49	2.507	+	73.0643	0.0074465	-0.0059028
p933	5.74379	+	118.032	0.0074328	-0.019353
n5293	5.40156	-	644.793	0.0074314	0.00047841
n2905	3.78058	-	397.069	0.007424	-0.0043065
n4178	5.94744	-	489.197	0.0074151	-0.0072741
p5821	4.8062	+	332.59	0.0074079	-0.0053918
p3241	4.82631	+	217.99	0.007385	-0.0067966
p3284	1.69068	+	220.118	0.007381	-0.013814
p6194	3.07031	+	349.074	0.007379	0.011999
p2616	3.49464	+	186.113	0.0073765	-0.016877
p2545	2.23014	+	183.085	0.0073543	-0.024018
n818	3.33845	-	199.038	0.0073533	-0.015493
n575	5.03289	-	175.061	0.0073418	0.015408
n4187	10.0187	-	490.074	0.0073399	-0.0052727
n2680	5.07855	-	389.177	0.0073367	0.016687
p856	6.32695	+	115.054	0.0073306	-0.0040867
p10257	5.41202	+	632.822	0.0073281	-0.0012124
p7253	4.82624	+	398.03	0.0073229	-0.0067994
p6055	3.86778	+	344.019	0.0072956	-0.0035719
n3273	3.82342	-	423.187	0.0072709	-0.014642
n1776	1.6678	-	327.093	0.0072702	0.0023435
p613	2.49299	+	105.07	0.0072668	0.011397
p10434	5.86195	+	652.404	0.0072661	-0.0056116
p4372	4.01948	+	273.273	0.0072575	0.01556
p3202	4.7908	+	215.184	0.0072489	0.015597
n4742	6.12576	-	541.25	0.0072447	-0.013072
n336	3.35827	-	138.057	0.0072443	0.00060147
p4873	5.33394	+	293.649	0.0072419	0.0075762
p5254	7.32104	+	309.182	0.0072418	-0.014019
p10742	7.55248	+	741.451	0.0072378	-0.013711
p9322	9.47399	+	534.327	0.0072364	-0.015934
n3847	9.85325	-	461.988	0.007214	0.015536
p5684	3.7277	+	327.069	0.0071864	-0.0097571
p5955	1.87948	+	339.05	0.0071695	-0.0076941
p610	6.32954	+	105.069	0.0071639	-0.00073599
p3639	2.04051	+	239.07	0.0071616	-0.0032917
p4747	1.87952	+	289.054	0.00716	-0.0044593
n4711	1.9846	-	538.082	0.0071517	0.01982
p8964	6.77163	+	499.181	0.007147	-0.0090719
p6078	4.99967	+	344.254	0.0071399	0.010399
p8423	7.56855	+	459.184	0.0071379	0.0074919
p1395	5.9591	+	135.117	0.0071258	0.015087
p7049	5.56804	+	388.28	0.0071237	-0.013709
p4792	3.72846	+	290.161	0.0071207	0.0073692
n4253	7.77639	-	494.232	0.0071121	0.0012244
p2932	2.83332	+	202.999	0.007098	-0.0064736
n3658	5.43268	-	448.182	0.007084	-0.0098958
n4606	8.51902	-	525.255	0.0070763	0.006487
n5294	5.40085	-	644.795	0.0070693	-0.0016706
p1071	6.63425	+	123.117	0.0070639	0.0019496
p5903	3.85614	+	336.166	0.0070639	0.0039127
n1820	5.14841	-	331.103	0.0070624	-0.010617
n3434	6.96645	-	434.051	0.0070589	0.014652
n4345	2.3698	-	501.04	0.0070543	-0.0025395
p9724	4.48715	+	573.312	0.0070431	-0.0097227
p7595	8.72405	+	415.137	0.0070404	0.0095035
n263	2.7265	-	130.051	0.0070362	0.010075
p2358	2.69461	+	176.056	0.0070197	0.019525
p5703	5.13226	+	328.179	0.007015	-0.015845
p5489	3.42641	+	319.1	0.0069972	-0.011394
p4760	5.03664	+	289.086	0.0069928	0.0057839
p693	3.23189	+	110.035	0.0069923	0.0019819
p9320	9.46739	+	534.324	0.0069881	-0.016302
n378	3.24487	-	150.043	0.0069833	-0.010618
p6226	1.75913	+	350.074	0.0069755	0.016343
p7861	4.99687	+	429.178	0.0069742	-0.0081405
n2377	6.77284	-	369.155	0.006959	0.01057
p8697	3.65615	+	476.146	0.0069479	-0.0173
p9222	8.88322	+	523.255	0.0069417	0.00092109
p10222	5.41202	+	629.409	0.0069401	0.00074404
n5409	5.405	-	668.799	0.0069383	-0.00083047
p1432	2.21729	+	137.079	0.0069309	-0.017671
n5402	5.404	-	667.794	0.006923	0.0021831
n5686	5.47806	-	760.237	0.006923	0.0087249
p4616	3.331	+	283.165	0.0069228	-0.0034494
p3961	4.70693	+	255.159	0.0069068	-0.0041479
p10252	5.42253	+	632.32	0.0069044	-0.0013379
n4230	9.61361	-	492.289	0.0068852	-0.0077668
p6844	4.17096	+	378.081	0.0068799	-0.0009526
p1608	8.00872	+	144.081	0.0068695	0.004931
p3929	6.71565	+	253.09	0.0068684	-0.0043267
n4226	5.62708	-	492.144	0.0068557	0.01197
p6173	2.71271	+	348.071	0.0068312	0.011066
p10381	5.41154	+	646.336	0.0068093	-0.0017051
p3170	9.99117	+	213.149	0.0068047	-0.0024974
n1605	3.74293	-	310.115	0.0067944	-0.013314
p5559	1.86026	+	322.094	0.0067924	0.01031
p6232	1.86026	+	350.126	0.0067896	0.008429
p9550	7.73478	+	556.261	0.006783	0.0043671
n3805	3.42732	-	459.209	0.0067797	-0.0039215
n5176	5.3974	-	621.792	0.00676	1.3717e-05
n2451	6.67546	-	374.2	0.0067577	0.01126
n1738	3.55254	-	324.138	0.0067552	-0.015562
n5238	8.03733	-	633.312	0.0067513	-0.012527
n1334	3.23472	-	275.077	0.0067401	0.0054808
n4717	1.98726	-	539.086	0.0067358	0.011646
n1680	3.24356	-	318.061	0.0067353	-0.011965
n1335	1.79222	-	275.077	0.0067116	0.0055445
n1340	3.22756	-	276.081	0.0067116	0.0087371
p5641	5.40886	+	325.113	0.0067052	-0.0020588
p3564	2.61235	+	234.117	0.0067025	-0.0051227
n3705	3.63169	-	451.145	0.0066973	-0.010759
p2193	3.33131	+	168.138	0.006694	0.0019069
n4268	6.40016	-	495.244	0.0066863	-0.00338
p4806	3.86757	+	291.108	0.006682	0.0054311
n2915	1.66782	-	398.118	0.00668	0.003521
n3432	3.85842	-	434.015	0.0066738	-0.0050838
n4281	9.23765	-	496.263	0.0066724	-0.0091302
n3644	8.91813	-	447.879	0.006651	0.016867
p5125	4.91323	+	304.053	0.0066427	-0.0037832
p6991	2.81836	+	386.047	0.006639	0.011442
p1292	4.65364	+	131.049	0.006635	-0.0027155
n4765	8.49452	-	545.26	0.0066334	0.00187
p2227	3.35046	+	170.081	0.0066157	-0.014412
n1885	4.79356	-	337.044	0.0066055	-0.006629
p9733	4.47873	+	573.813	0.0066055	-0.008364
p6976	1.65219	+	385.092	0.0066008	-0.0044849
p4503	3.21422	+	278.095	0.0065909	0.010161
n1173	1.66783	-	254.06	0.0065835	-0.010693
p3045	4.9173	+	207.138	0.006575	-0.010399
n2090	1.72574	-	351.056	0.0065719	-0.012543
p4710	5.26245	+	287.055	0.0065641	0.0052462
n4078	2.37031	-	481.059	0.0065569	0.0051341
p8222	6.61943	+	446.202	0.0065539	0.0074853
n964	3.95141	-	218.013	0.0065409	-0.013176
p6544	2.8188	+	365.069	0.006537	0.014433
p5383	3.21371	+	315.048	0.0065332	0.0081253
p10258	5.41202	+	632.824	0.0065272	0.00064613
p10253	5.41238	+	632.323	0.0065256	-0.0008302
n5403	5.39942	-	667.798	0.006524	-0.0023857
n4431	3.7375	-	508.108	0.0065232	0.012092
p5020	1.84008	+	300.077	0.0065222	0.0032047
n4216	9.63496	-	491.286	0.006521	-0.0066091
n2474	1.71008	-	376.077	0.0065188	-0.0073431
p7159	7.9411	+	393.265	0.0065174	-0.013455
n670	4.75022	-	189.077	0.0065156	-0.0056461
p7200	5.48542	+	395.149	0.0065032	-0.015835
n5302	5.40015	-	645.797	0.0065017	-0.0018521
p10213	5.40986	+	628.407	0.0064831	-0.0013353
p3450	5.50513	+	229.143	0.0064787	0.0082625
n2501	1.66871	-	378.072	0.0064741	-0.0047418
n5340	5.55345	-	657.783	0.006466	-0.0068348
p8374	5.76589	+	456.171	0.0064486	-0.0093158
n1102	2.35655	-	241.012	0.0064455	-0.0081345
p9235	4.23983	+	525.146	0.006445	-0.0028472
n5180	5.39672	-	622.794	0.0064347	0.0063135
n3129	4.21371	-	413.05	0.0064282	0.0013193
n5300	5.41036	-	645.295	0.006421	-0.00087707
p5396	4.87242	+	315.203	0.0064194	-0.0039829
p3162	3.10131	+	213.016	0.0064094	0.020686
p4318	4.01367	+	272.27	0.0064019	0.012719
n1937	4.08936	-	341.091	0.0064	-0.010179
n3915	1.65494	-	469.08	0.0063935	-0.0062206
n1887	1.66854	-	337.058	0.0063932	0.0024747
p6902	1.63968	+	381.08	0.0063841	-0.0042244
p2140	6.11831	+	165.127	0.0063832	-0.001056
p936	3.95254	+	118.06	0.006382	0.012357
p8692	5.20301	+	475.295	0.0063733	0.011328
p3567	4.58498	+	234.134	0.0063713	0.0014005
n2350	1.72165	-	367.088	0.0063658	-0.008055
p4907	5.42262	+	295.102	0.0063616	-0.0048908
p8869	3.24918	+	491.126	0.0063613	-0.0032214
n1253	1.67604	-	267.071	0.0063536	-0.003685
p4086	1.65301	+	262.129	0.0063451	-0.024397
n3497	7.59763	-	437.202	0.0063446	0.0043008
p3623	1.85378	+	238.038	0.0063399	-0.0087484
n4100	7.7876	-	483.187	0.0063398	0.0065429
p9332	6.77082	+	535.203	0.0063258	-0.0090043
p7837	5.31803	+	428.176	0.0063197	-0.0016183
p5035	4.86386	+	300.227	0.0063175	-0.012013
p2280	4.44551	+	172.029	0.0063154	0.0092788
p6666	2.59482	+	370.153	0.0062905	-0.0058241
n4910	9.21494	-	574.8	0.0062813	-0.0029207
p2178	4.91365	+	167.143	0.0062701	-0.0061097
n2012	3.13172	-	346.055	0.0062572	0.0051505
n5135	7.44628	-	613.086	0.006249	0.013464
p2401	9.98966	+	177.127	0.006196	-0.0021409
n1459	1.64776	-	293.066	0.0061941	0.0021739
n494	6.74465	-	164.072	0.0061811	-0.0082533
p3606	1.65292	+	237.061	0.0061752	-0.0035426
p3003	1.63967	+	205.118	0.0061388	-0.0035037
p8032	4.85859	+	437.16	0.0061377	0.015702
n1882	1.66779	-	336.098	0.0061371	-0.0043971
n3806	8.21664	-	459.223	0.0061241	0.00040327
n5516	7.00111	-	693.124	0.0061211	-0.00050768
n5080	8.86138	-	599.299	0.0061119	-0.0097988
p3047	3.38132	+	207.149	0.0061119	-0.0035734
p5561	4.09113	+	322.108	0.0061037	-0.0029361
p4748	2.42227	+	289.056	0.0061019	-0.0094484
p4226	5.4253	+	268.212	0.0060978	-0.022822
p6272	3.49667	+	351.682	0.0060737	-0.012591
p7709	7.36223	+	420.18	0.0060683	-0.0090506
n1421	1.79212	-	289.037	0.0060529	-0.014681
n2055	4.26781	-	349.058	0.0060484	0.012245
n4554	9.23457	-	519.244	0.0060277	0.021644
p1067	6.33036	+	123.117	0.0060186	-0.0046867
n5672	5.26287	-	755.204	0.0060049	0.00036929
n4820	8.85455	-	553.294	0.0060005	-0.011408
n5304	5.40156	-	646.298	0.0059873	-0.00050657
p5200	1.64012	+	307.043	0.0059825	-0.0020544
n4270	9.53728	-	495.26	0.0059813	-0.0016629
n5140	7.44605	-	614.089	0.0059794	0.011723
n2042	1.66485	-	348.076	0.0059733	-0.0012296
p3615	5.32594	+	237.149	0.005964	0.0071676
p9632	4.64956	+	565.299	0.0059631	-0.0055827
n4831	6.59334	-	555.117	0.0059606	0.013939
p6359	1.74586	+	356.137	0.0059534	-0.0031184
p10797	4.91647	+	774.222	0.0059508	-0.0046297
n384	6.03455	-	151.004	0.0059477	0.0091048
n4441	5.88707	-	509.223	0.0059306	0.010242
n5023	4.91583	-	593.244	0.0059194	-0.0063029
p2885	5.6993	+	200.038	0.0059068	-0.0025394
p1499	3.4166	+	140.034	0.0058956	0.0005639
n2778	5.39667	-	391.197	0.0058941	0.018395
p4426	8.4352	+	275.201	0.0058788	-0.010742
p8621	4.51185	+	472.239	0.0058721	-0.017367
n959	1.65504	-	217.053	0.0058677	-0.0030342
n4280	9.53725	-	496.263	0.0058628	-0.0039874
n3249	7.60046	-	421.207	0.005857	0.011605
p7225	4.68657	+	396.259	0.0058485	0.012689
n4805	6.85778	-	551.198	0.0058427	-0.01416
p9609	7.45108	+	562.344	0.0058343	-0.017315
p6244	4.86381	+	350.217	0.0058306	0.001609
p4502	2.61642	+	278.087	0.0058285	0.007635
p3458	6.35817	+	229.18	0.0058234	0.0025896
p929	4.47783	+	118.032	0.0058231	-0.022095
n5472	5.28671	-	682.801	0.0058006	-0.00062151
n3977	6.59333	-	473.202	0.0057927	0.0014912
p3493	7.15587	+	231.065	0.0057926	-0.0030495
p9469	4.14554	+	548.294	0.0057813	-0.012968
p4713	8.04978	+	287.055	0.005775	0.0056751
p314	2.23012	+	91.0538	0.0057698	-0.027362
p1019	2.23063	+	120.052	0.0057665	-0.0050718
p5442	5.16127	+	317.123	0.0057665	7.1146e-05
n2481	4.25379	-	377.069	0.0057602	-0.0050066
p934	6.68857	+	118.032	0.0057531	-0.01691
p6355	4.44939	+	356.101	0.0057506	-0.013344
n232	1.66784	-	119.035	0.0057472	-0.0063305
p1798	5.39581	+	151.148	0.005747	-0.0060564
p4975	3.42133	+	298.15	0.0057328	-0.0090136
p5688	4.72724	+	327.134	0.0057275	-0.01228
p6667	1.74598	+	370.152	0.0057224	-0.0032685
p3225	2.34018	+	217.047	0.0057148	0.0011911
p3399	4.11525	+	227.128	0.0057132	-0.0052092
n581	5.02727	-	176.065	0.0057048	0.014309
p3553	1.82416	+	233.971	0.0056986	-0.0043454
p6660	3.11677	+	370.101	0.0056877	0.015927
p4548	1.65301	+	280.139	0.005678	-0.02512
p8291	4.64959	+	450.197	0.0056676	-0.0055265
p10347	5.41491	+	643.287	0.0056506	0.00087732
n2356	5.17979	-	367.161	0.00564	0.0029627
n3159	7.14372	-	415.161	0.0056351	-0.015168
p6344	5.27132	+	355.179	0.0056234	0.013646
n3614	8.91376	-	445.882	0.0056192	0.019689
n1871	3.87865	-	335.09	0.0056188	-0.0025875
n2425	1.73481	-	373.038	0.0056015	-0.014356
p9827	9.20878	+	582.277	0.0055874	0.018525
n3635	3.64761	-	447.228	0.0055838	0.0016726
p3367	4.54179	+	225.112	0.0055801	0.012394
p4504	2.66455	+	278.095	0.0055697	0.009075
p5390	6.38612	+	315.142	0.0055634	0.0041068
n5313	7.12989	-	651.322	0.0055571	-0.011425
n1797	9.82631	-	329.019	0.0055495	0.02298
p4664	1.74643	+	285.096	0.0055444	-0.004024
p3913	6.71565	+	252.087	0.0055213	-0.0081574
p3006	8.5703	+	205.122	0.005514	0.0063675
p1082	1.72917	+	124.047	0.0055129	-0.017392
n2111	1.72367	-	352.06	0.0055119	-0.0058803
n1850	3.92756	-	334.046	0.0055052	0.011467
n4783	2.35927	-	549.06	0.0055034	0.0075849
p4818	6.78452	+	291.18	0.0055034	0.0012825
p3753	1.65213	+	244.075	0.0054912	-0.010921
n2942	3.55892	-	400.22	0.0054792	0.0065317
n3777	5.7251	-	457.098	0.0054765	0.00075568
p1394	6.85353	+	135.117	0.0054692	0.017744
p5395	5.21146	+	315.198	0.0054642	-0.018864
p4988	2.27072	+	298.993	0.0054632	-0.0002507
p9148	6.36935	+	517.225	0.0054613	0.0020706
n3515	7.77777	-	439.197	0.0054578	0.007982
n3112	4.43378	-	412.018	0.0054566	-0.0078082
p5274	3.62738	+	310.15	0.0054556	-0.0027969
p7921	5.98433	+	431.265	0.0054517	-0.01559
p2171	5.64318	+	167.07	0.0054351	-0.012906
n2735	6.1131	-	391.031	0.005435	0.033718
n838	1.97783	-	201.002	0.0054293	-0.0033591
p10165	5.64187	+	624.376	0.0054275	-0.013536
p9555	9.50783	+	556.34	0.0054217	-0.015797
p4231	3.57922	+	268.658	0.0054131	-0.00061691
p3384	4.65221	+	227.032	0.0054054	-0.0002944
n1487	3.53148	-	296.1	0.0054012	-0.015291
p6579	4.15798	+	366.177	0.0053954	-0.021711
p2697	1.74602	+	189.105	0.0053861	-0.0063647
p9638	6.03766	+	565.363	0.0053841	-0.0042054
p7892	6.86697	+	430.265	0.0053815	-0.022762
p9059	6.70142	+	506.316	0.0053795	-0.015115
p2205	6.64812	+	169.122	0.0053779	0.0012078
n781	1.66778	-	196.054	0.0053767	-0.0041846
p2634	3.79814	+	187.06	0.0053729	-0.013208
p1931	3.59103	+	157.076	0.0053666	-0.0037637
n2165	5.07999	-	355.116	0.0053645	-0.0048688
p7796	9.19174	+	425.378	0.0053489	-0.013137
p8031	7.10138	+	437.142	0.0053389	-0.010797
p1710	5.46401	+	147.117	0.0053339	-0.00027915
n388	4.06181	-	151.041	0.005333	-0.0036012
p9907	5.45547	+	593.362	0.0053293	-0.0084192
p9556	3.85821	+	556.368	0.0053268	0.0012786
n2375	4.97258	-	369.12	0.0053165	0.00012966
p9346	5.72557	+	536.198	0.0053149	0.0028837
n1831	5.14903	-	332.106	0.0053112	-0.0074228
p7537	2.47417	+	412.145	0.0052999	-0.013861
n1711	1.82355	-	321.094	0.0052848	-0.0012931
n2777	7.5976	-	391.197	0.0052826	0.0050661
n4603	8.51916	-	525.197	0.0052723	-0.0040451
n2860	6.05497	-	393.176	0.0052673	-0.0080442
p6519	3.12994	+	364.066	0.0052627	0.024673
p2150	1.73776	+	166.058	0.0052521	-0.019369
n3982	5.17666	-	473.28	0.0052485	0.0051834
p10810	5.40986	+	791.466	0.00524	-0.0025817
p5690	6.01254	+	327.183	0.0052373	-0.019274
n1224	4.04774	-	261.134	0.0052357	-0.0094158
p5728	6.33368	+	329.16	0.0052343	0.0027405
n4562	9.23451	-	520.248	0.0052324	0.020224
p9149	6.36901	+	517.227	0.0052314	0.0032165
n20	3.33213	-	78.9595	0.0052302	-0.004661
p8282	3.67562	+	449.243	0.0052017	0.00099905
n2751	6.11308	-	391.033	0.0051902	0.033724
p3328	6.27532	+	223.1	0.0051897	-0.015713
p5027	1.69179	+	300.155	0.0051882	0.00026903
p683	6.81193	+	110.02	0.0051846	-0.015135
p3484	4.37745	+	230.99	0.0051734	0.0094714
n919	1.7236	-	211.001	0.0051687	0.0091438
p4424	8.87531	+	275.201	0.0051666	-0.0035029
p4316	6.08278	+	272.222	0.0051588	0.013356
p3460	3.68746	+	229.191	0.0051491	-0.0018584
p5291	3.38114	+	310.828	0.0051449	0.01084
p10502	3.66305	+	659.686	0.0051386	-0.013055
p669	1.74604	+	109.05	0.0051337	0.014781
p2722	8.56593	+	191.07	0.0051322	0.003376
n4809	1.80175	-	552.097	0.0051236	0.0062863
n2879	6.05505	-	394.18	0.0051229	-0.0013797
n3610	4.2545	-	445.23	0.0051219	0.0037235
p1344	6.42646	+	133.101	0.0051188	-0.0092124
p8313	4.66441	+	451.229	0.0051111	0.013227
n5097	1.87962	-	605.156	0.0051075	-0.0019384
n2483	5.14937	-	377.109	0.0051073	-0.0060447
p4204	3.46232	+	267.637	0.0051059	0.0018782
p5427	1.73469	+	316.234	0.0051004	0.0025353
n5175	5.40687	-	621.79	0.005099	-0.0037911
p3390	1.66628	+	227.103	0.0050948	-0.0053268
n3323	1.71932	-	427.079	0.0050945	-0.004493
n3127	4.42009	-	413.014	0.0050936	-0.0048165
p3583	4.57153	+	235.133	0.0050932	-0.0065611
n2027	2.11328	-	347.042	0.0050915	-0.015388
p2617	4.4322	+	186.111	0.00509	-0.0004611
n5272	6.01361	-	640.133	0.0050867	0.022033
[truncated: 4,888 more rows]

## Sheet: Fig 3B 11 compounds
Variables	PC1	PC2
Fructose	0.98973	0.13774
G6P	0.027519	-0.037115
Starch	-0.00066393	0.16884
Malate	-0.00093398	0.023613
F6P	-0.0025339	-0.012348
Glutamate	-0.0068509	0.033176
Fumarate	-0.0085646	0.023856
Phenolics	-0.023714	0.024906
Sucrose	-0.066154	0.48237
Glucose	-0.12091	0.84585

## Sheet: Fig 4A Bot
Variable	RT (min)	ESI mode	Detected m/z (Da)	PC1	PC2
p4223	5.07873	+	268.202	0.053052	-0.043651
p4338	7.96752	+	273.076	0.052824	0.021885
n3408	7.98274	-	433.115	0.050436	0.021101
n3403	7.34998	-	433.113	0.049316	0.032567
p4340	7.33776	+	273.076	0.049106	0.029752
n4001	8.2101	-	475.124	0.049085	0.022984
n3410	7.34999	-	433.115	0.048595	0.028674
p4341	6.03025	+	273.076	0.047901	0.0079594
n3406	7.58394	-	433.114	0.047699	0.012313
p7995	8.02247	+	435.129	0.047316	0.0053469
p3683	5.68395	+	240.16	0.046585	-0.031323
p3849	3.9921	+	248.149	0.046374	-0.0078449
n2637	5.06265	-	387.166	0.044976	-0.054029
n1285	7.34996	-	271.061	0.044889	0.026851
p7170	6.02789	+	394.095	0.04477	0.0076242
p7990	7.34763	+	435.129	0.044669	0.033133
p1811	6.03059	+	153.018	0.044498	0.0061811
p4752	6.61935	+	289.071	0.043582	0.017898
n2974	4.25135	-	403.16	0.043122	-0.035594
n3198	5.68555	-	418.208	0.043016	-0.026509
p4339	6.63306	+	273.076	0.042451	0.02499
n3665	6.6214	-	449.108	0.042256	0.024183
n2820	6.04191	-	392.081	0.041963	0.0080972
n2734	4.61264	-	391.03	0.041752	-0.070888
p1661	3.54845	+	145.084	0.041092	-0.012693
p1813	9.81074	+	153.018	0.040827	-0.0065218
p3890	5.07873	+	250.192	0.040635	-0.032378
n2015	2.12201	-	346.055	0.040425	0.00099143
p4416	2.93465	+	275.11	0.040181	-0.010861
p4383	7.96752	+	274.079	0.039818	0.01648
n3664	7.50181	-	449.109	0.039503	0.011777
n2749	4.60737	-	391.032	0.03943	-0.061199
p9194	8.18751	+	521.13	0.03943	0.022215
n3437	7.58407	-	434.117	0.039348	0.0043023
n3197	6.05623	-	418.208	0.039248	-0.037162
n1283	6.03299	-	271.061	0.039242	0.0083148
n5038	8.83571	-	595.145	0.038979	0.011808
p4751	7.50033	+	289.071	0.038549	0.0098405
p2050	3.54668	+	161.108	0.038398	-0.010169
n2031	1.76162	-	347.059	0.03817	-0.007284
n3999	9.11031	-	475.124	0.037792	0.0046725
n4199	7.5404	-	491.119	0.037784	0.016841
p4979	2.63606	+	298.186	0.037728	-0.025699
p4978	2.97347	+	298.186	0.037632	-0.031627
n1138	3.98057	-	246.135	0.037574	-0.022587
p4342	8.62775	+	273.076	0.037574	0.024261
n3409	6.64865	-	433.114	0.037505	0.026774
p4388	7.3376	+	274.079	0.037375	0.02489
p4257	5.0787	+	269.205	0.037048	-0.03119
n4014	8.21507	-	476.128	0.036859	0.017619
n3436	7.34998	-	434.117	0.036771	0.022932
p8013	8.02255	+	436.132	0.036666	0.0066584
n4677	7.54231	-	535.109	0.036257	0.0099837
n4543	8.21646	-	519.114	0.036187	0.014831
p4757	8.88262	+	289.071	0.036057	0.0026835
p9360	7.5135	+	537.125	0.035777	0.016168
n2801	4.61264	-	392.035	0.035765	-0.036066
n3667	7.7902	-	449.109	0.035631	0.013111
n2659	5.05273	-	388.169	0.03545	-0.041737
p8015	7.34794	+	436.132	0.035367	0.019398
p3040	4.23972	+	207.102	0.035332	-0.028224
n2751	6.11308	-	391.033	0.035245	-0.04073
p8307	6.61936	+	451.123	0.03523	0.015408
p3110	3.7182	+	210.16	0.035147	-0.029982
n2735	6.1131	-	391.031	0.035117	-0.040603
n3402	6.64837	-	433.113	0.034983	0.021931
p1322	1.73628	+	132.064	0.034847	-0.02484
n1209	4.04774	-	260.114	0.034782	-0.018495
p8306	7.44463	+	451.124	0.034666	0.0047281
n3688	6.62143	-	450.112	0.034413	0.014881
p4385	6.02789	+	274.079	0.034391	0.0050912
n3687	7.50706	-	450.112	0.034379	0.0048897
p3077	5.05015	+	209.117	0.034261	-0.040565
p7989	6.60617	+	435.129	0.034251	0.016683
n1497	2.9919	-	297.119	0.033993	-0.021385
n5123	8.27156	-	611.14	0.033984	0.010943
n1311	9.82617	-	273.065	0.033937	-0.0067666
n4791	7.06113	-	549.197	0.033876	-0.040305
n5056	9.26687	-	596.148	0.03383	-0.0042568
n3668	5.40982	-	449.108	0.033818	0.0051621
p3950	3.45741	+	254.187	0.033689	-0.036138
p2417	5.66981	+	178.09	0.033674	-0.0048196
p476	2.17609	+	99.0399	0.033521	0.014008
p6198	1.77288	+	349.074	0.033462	-0.0028303
p9944	9.23035	+	597.162	0.033223	0.0020659
n3917	7.35002	-	469.09	0.032959	0.02298
n1302	8.20124	-	272.064	0.032832	0.0046835
p2776	3.23528	+	193.134	0.032811	0.019925
n1405	8.89064	-	287.056	0.032756	-0.003552
n1323	5.12086	-	274.166	0.032374	-0.023747
n2996	4.25259	-	404.164	0.032349	-0.026877
n5057	8.83638	-	596.148	0.032198	0.0087513
n4224	7.54207	-	492.122	0.032183	0.012444
p9366	7.51353	+	538.128	0.032173	0.010695
p7196	6.02788	+	395.099	0.032018	0.0045048
n1303	7.34996	-	272.064	0.032008	0.019678
p3824	8.57275	+	247.133	0.031976	0.030026
p7300	5.25452	+	400.244	0.031943	-0.047561
n4558	8.21673	-	520.117	0.031602	0.013843
n1528	8.27228	-	301.072	0.03159	0.012762
n4641	7.34996	-	531.081	0.031515	0.015116
p1688	9.81072	+	147.044	0.0315	-0.0051869
p4281	7.2934	+	271.06	0.031485	0.0052377
n3663	6.62083	-	449.077	0.031086	0.018545
p1048	6.02789	+	122.027	0.030955	0.0016028
n4390	8.28291	-	505.135	0.030769	0.016213
n3369	7.2952	-	431.098	0.030674	0.0069378
n380	9.82621	-	151.004	0.030665	-0.005961
n2633	5.35058	-	387.166	0.030642	-0.050838
n1234	8.5768	-	263.129	0.03058	0.027825
n1304	6.03315	-	272.064	0.030514	0.0016772
p1844	6.02789	+	154.022	0.030505	0.002341
p858	3.54699	+	115.054	0.030458	-0.014978
n3578	2.15419	-	444.032	0.030457	-0.0034678
p2646	4.26886	+	187.123	0.03039	-0.0080023
n4054	7.35033	-	479.119	0.030372	0.01523
p1815	7.34762	+	153.018	0.030295	0.019292
n2852	6.04171	-	393.084	0.030269	0.00435
p3039	4.54337	+	207.102	0.030191	-0.029975
p1555	3.54825	+	142.065	0.030066	-0.0070544
n4000	8.68427	-	475.124	0.030032	0.022821
p1361	5.50354	+	134.063	0.029825	-0.0040403
p977	9.81073	+	119.049	0.02982	-0.0049465
p5626	3.10131	+	325.043	0.029806	0.010874
n1406	6.6221	-	287.056	0.029731	0.010731
n4933	6.49687	-	578.144	0.029639	-0.00014532
n913	1.68005	-	209.067	0.029628	-0.020034
p9806	6.4678	+	580.16	0.029606	0.0038771
n5029	8.02405	-	593.955	0.029471	0.0028722
n4147	1.99617	-	487.13	0.029454	-0.0064704
n3702	2.99598	-	451.126	0.029439	-0.025799
p4384	6.63286	+	274.079	0.029416	0.018241
p4650	3.29042	+	284.197	0.029414	-0.030556
p4756	7.7892	+	289.071	0.02912	0.0082354
n5061	6.60723	-	596.169	0.028981	0.008921
p4755	5.92071	+	289.071	0.028946	0.019575
p2229	4.26759	+	170.097	0.028935	-0.005938
n3916	7.98273	-	469.09	0.028845	0.012788
p9947	6.60573	+	597.182	0.028738	0.010779
p9963	6.52309	+	599.197	0.028699	0.007243
n1020	9.82617	-	227.072	0.028657	-0.0064205
n4657	7.98279	-	533.039	0.028593	0.0072676
p9209	8.18754	+	522.134	0.028553	0.0093913
p10875	3.55178	+	986.538	0.028505	-0.0093979
p6374	4.48731	+	357.129	0.028399	-0.0028555
p7888	4.79893	+	430.255	0.028368	-0.047311
p9546	4.99341	+	556.149	0.028211	0.011339
n3942	7.35002	-	471.087	0.028076	0.015342
n5275	6.60756	-	641.171	0.027957	0.013309
n4068	1.85688	-	480.077	0.027917	-0.0055217
n5041	6.60718	-	595.166	0.027891	0.017048
n4051	7.98273	-	479.119	0.027851	0.0095065
n2386	9.82627	-	370.986	0.02781	-0.0059201
p7991	5.15267	+	435.129	0.027479	0.018837
p4408	9.81076	+	275.08	0.027475	-0.004228
n3271	3.43943	-	423.15	0.027469	-0.020971
n5054	8.02399	-	595.952	0.027425	0.011389
n4013	9.11075	-	476.128	0.027294	0.0016669
n3404	5.00967	-	433.114	0.027251	0.010837
p4458	5.5189	+	276.181	0.027203	-0.031283
p1604	3.54666	+	144.081	0.027024	-0.029059
p8295	4.24066	+	450.234	0.027018	-0.016498
p7955	7.29341	+	433.113	0.026966	0.0015422
n3941	7.98279	-	471.087	0.026903	0.0072434
p2065	3.54758	+	162.111	0.026839	-0.0055909
p9950	6.60573	+	597.184	0.026839	0.017845
n4826	5.01318	-	554.133	0.026832	0.0093075
p4412	9.81071	+	275.082	0.026818	-0.0060928
p3416	4.55439	+	228.087	0.0268	0.0012274
n3440	7.98276	-	434.117	0.026745	-0.0038249
p1504	6.71565	+	140.053	0.026684	-0.0031046
p9506	8.25635	+	551.142	0.026671	0.01562
p3400	3.45481	+	227.139	0.026654	0.010827
p8319	6.61937	+	452.127	0.02665	0.013112
n4800	7.98279	-	551.049	0.026599	0.0068692
n4346	7.99573	-	501.101	0.026569	0.0076744
n5512	1.76214	-	693.114	0.026533	-0.00071457
n3973	1.85625	-	473.114	0.026422	-0.013641
p9208	9.06799	+	522.133	0.026345	0.0047398
p5569	3.14468	+	322.15	0.026292	0.0043504
n1540	8.28291	-	302.075	0.026186	0.0092539
p1843	9.81073	+	154.022	0.026133	-0.0033494
n3930	7.98277	-	470.094	0.02611	0.013564
p331	9.81073	+	91.0537	0.026089	-0.002543
p647	9.81069	+	108.214	0.026089	-0.0046974
n2658	5.35504	-	388.169	0.026036	-0.037751
n5045	6.6072	-	595.167	0.026009	0.019537
p5571	1.86372	+	322.15	0.025988	0.016834
p7886	4.85656	+	430.229	0.025874	-0.019141
p2365	3.23349	+	176.107	0.025841	0.015676
p4283	8.02246	+	271.06	0.025833	0.0048192
n4409	8.28531	-	506.138	0.025771	0.014175
n4524	7.98276	-	517.075	0.025727	0.0087819
p4783	8.88232	+	290.074	0.025704	0.0028652
p10337	5.99833	+	642.149	0.025687	0.0014713
n1410	2.80753	-	287.09	0.025647	-0.015811
p8019	4.84582	+	436.187	0.0256	-0.014063
p9517	8.25636	+	552.145	0.025573	0.012562
n5068	6.53836	-	597.181	0.025548	0.017502
n4361	1.86606	-	502.059	0.025524	0.00090272
n3441	6.6483	-	434.117	0.025484	0.015279
p9561	4.99349	+	557.152	0.025447	0.0039911
p10874	3.54505	+	986.528	0.025417	-0.0039704
p10239	3.78782	+	631.2	0.025376	-0.0094682
n2908	4.02751	-	397.171	0.025329	-0.013197
n5212	3.81051	-	629.182	0.025325	-0.011378
p636	9.81069	+	107.716	0.025287	-0.0084351
n5055	7.35084	-	595.952	0.025272	0.016372
p2240	5.61529	+	171.092	0.025252	-0.0092529
n4567	8.21673	-	521.13	0.025244	0.013365
p5574	5.1153	+	322.168	0.02521	0.020719
p4709	7.3854	+	287.055	0.025118	-0.023929
n4647	7.98277	-	532.031	0.025092	0.013073
n5030	7.35059	-	593.955	0.025036	0.016372
p3447	8.57273	+	229.122	0.024949	0.024385
n3691	7.79012	-	450.112	0.0247	0.0052519
n4942	6.49702	-	579.148	0.024692	0.0067457
p6015	6.57809	+	342.133	0.024692	-0.021437
n3456	7.03288	-	435.129	0.024687	-0.0027652
n3765	5.15837	-	455.213	0.024657	-0.0082964
n3459	8.09284	-	435.129	0.0246	0.010489
p2777	1.74589	+	193.133	0.024565	0.0051846
p3846	8.57026	+	248.136	0.024551	0.019591
n5043	7.74894	-	595.166	0.024542	0.0061844
p4409	7.96752	+	275.082	0.024505	0.012582
p1586	3.54695	+	143.073	0.024465	0.0015241
n4276	7.98272	-	496.109	0.024457	0.010185
n3931	7.35005	-	470.094	0.024456	0.016618
n587	9.82625	-	177.02	0.024434	-0.0041055
p8584	3.79705	+	469.146	0.024431	-0.011174
n3439	5.00185	-	434.117	0.024419	0.0072335
n5515	1.76467	-	693.12	0.024405	-0.00066381
n1025	9.82622	-	228.075	0.024374	-0.0053576
p10084	5.96046	+	615.192	0.024352	0.010058
p6168	2.71242	+	348.07	0.024329	-0.0056208
p9503	7.41752	+	551.104	0.024262	0.012594
p8833	7.96753	+	488.041	0.024187	0.014282
n4577	1.7489	-	522.088	0.024165	0.0079573
n1386	8.918	-	285.04	0.02404	-0.002135
p248	3.53802	+	89.0381	0.024026	-0.006561
p6326	6.93613	+	354.176	0.024015	-0.022267
p10807	5.40958	+	790.458	0.023996	-0.0038866
p5096	7.45854	+	303.087	0.023945	0.017126
p3957	9.81073	+	255.065	0.023942	-0.0048964
n972	8.57787	-	219.139	0.023924	0.019759
p4992	1.84015	+	299.073	0.023917	0.00127
n2706	4.80464	-	390.177	0.023897	-0.015044
n3109	8.88292	-	411.921	0.023839	0.0013948
n1414	8.89059	-	288.059	0.023803	0.0030327
p2751	6.57267	+	192.069	0.023792	-0.0021551
n3453	7.98273	-	435.119	0.023751	0.010378
n5517	6.62064	-	693.133	0.023648	0.009609
p1965	6.71568	+	158.063	0.023646	-0.003695
n4866	9.82611	-	565.11	0.023625	-0.0082413
p2645	8.5728	+	187.112	0.023423	0.019413
n4053	5.47812	-	479.119	0.023379	0.0041701
p4322	9.81076	+	272.78	0.023321	-0.006109
n5299	3.7173	-	645.177	0.023244	-0.0085659
p9815	6.5231	+	581.185	0.023231	0.0041269
n358	9.82622	-	145.03	0.023215	-0.0059888
n3862	6.85412	-	463.088	0.023189	0.014277
p111	9.8039	+	82.6764	0.023151	-0.0090421
n80	9.82623	-	93.0351	0.023147	-0.0058205
n3666	6.26449	-	449.109	0.023126	0.020731
n8	9.82618	-	67.8904	0.023099	0.0032004
n1896	6.96564	-	337.15	0.023063	-0.021803
n4286	7.98279	-	497.113	0.023005	0.0093367
n418	4.62619	-	158.083	0.022974	-0.0096041
n4868	7.271	-	565.156	0.022968	0.01609
n5062	7.74881	-	596.169	0.022966	0.012456
n1408	5.43793	-	287.056	0.022933	0.0028349
n1449	3.65278	-	291.108	0.022919	-0.008663
p3684	3.37171	+	240.171	0.022906	-0.031005
p8318	7.43267	+	452.127	0.022902	0.0089403
n3944	1.70793	-	471.134	0.022879	-0.012825
n1458	8.21675	-	293.043	0.022859	0.014892
p7329	5.25546	+	401.248	0.022843	-0.036889
n3479	7.98277	-	436.121	0.022841	0.012022
n2809	4.61221	-	392.037	0.022831	-0.052156
p4379	9.8108	+	273.372	0.022781	-0.0072424
n3387	7.29847	-	432.101	0.022766	0.0021789
n1713	5.40509	-	321.155	0.022733	0.011386
p9816	6.52309	+	581.187	0.022733	0.0062486
n3328	5.31467	-	427.182	0.022714	-0.024446
p9502	7.41725	+	551.103	0.022634	0.017431
n1393	7.38766	-	286.039	0.022618	-0.0065541
p9330	7.51355	+	535.109	0.022616	0.0062585
n4071	7.98279	-	480.123	0.02253	0.013228
p4123	3.07088	+	264.087	0.022512	0.0076231
p409	2.13564	+	97.865	0.022473	-0.0021797
p8585	4.42221	+	469.146	0.022406	-0.010497
n4387	7.45769	-	505.098	0.02234	0.011378
n425	2.09543	-	160.062	0.022227	-0.010325
n4079	1.86645	-	481.08	0.022226	-0.0061782
n5127	5.92086	-	611.161	0.022182	0.017734
p10787	4.98623	+	772.449	0.022174	0.01499
p52	3.55177	+	75.4207	0.022159	-0.0056467
p8240	4.35807	+	447.209	0.022155	0.011085
n3660	8.88408	-	448.901	0.022144	0.0033126
p9945	8.8341	+	597.162	0.022136	0.0076312
n4048	7.21963	-	479.083	0.022131	0.012212
p4785	6.61936	+	290.074	0.022115	0.0087156
p6519	3.12994	+	364.066	0.022014	0.00094038
p3536	1.65395	+	233.063	0.022001	0.0050001
n4686	9.08275	-	535.312	0.021954	-0.0055301
n222	9.82623	-	117.035	0.02191	-0.0032735
n2681	5.51972	-	389.181	0.021906	-0.037269
p4711	8.90294	+	287.055	0.021902	-0.0017515
p9505	6.59221	+	551.139	0.021901	0.0076754
n3740	6.77021	-	453.197	0.021892	-0.017317
p8537	7.43107	+	465.14	0.021882	0.015645
p1694	7.98018	+	147.044	0.021864	0.011252
p3703	5.68394	+	241.163	0.021806	-0.022332
p6658	1.79364	+	370.052	0.021801	0.0029944
n2889	4.94907	-	395.192	0.021759	-0.027301
p1400	4.69251	+	135.117	0.021752	-0.016462
n1167	9.82627	-	253.051	0.021742	-0.0047541
p5153	4.8156	+	305.066	0.0217	0.012394
p6060	1.65292	+	344.133	0.021679	0.017477
p4437	9.81081	+	276.083	0.02165	-0.0047727
p4321	9.8108	+	272.778	0.021649	-0.00095052
p10629	7.89887	+	683.184	0.021646	0.019069
n239	9.82623	-	120.054	0.021622	-0.0044678
n1291	9.82624	-	271.172	0.021566	-0.0029738
n3559	4.02958	-	443.177	0.021564	-0.012322
p2358	2.69461	+	176.056	0.021554	-0.017071
n1319	9.82619	-	274.068	0.021509	-0.0061056
n3141	8.88499	-	413.918	0.021499	0.0011454
n3646	8.8858	-	447.897	0.021493	4.9244e-05
p5097	5.76666	+	303.086	0.021467	0.022332
n4752	9.82623	-	543.129	0.021356	-0.007543
p9219	6.6057	+	523.138	0.021353	-0.0055654
n648	9.82621	-	185.061	0.021344	-0.0061518
p6619	9.81112	+	368.022	0.02129	-0.0049331
n4117	7.52875	-	485.085	0.021278	0.01488
n2040	2.10375	-	348.06	0.021235	0.0017637
p4470	2.66053	+	277.092	0.021235	0.0081998
n3498	5.40496	-	437.202	0.021183	-0.013966
n5469	7.92772	-	681.166	0.021163	0.013477
p9973	6.5231	+	600.201	0.021113	0.0052011
p6010	9.81075	+	342.027	0.021096	-0.0059406
n5134	5.91789	-	612.164	0.021009	0.014943
n2154	5.41859	-	354.185	0.020987	0.0094321
p6521	2.81858	+	364.066	0.020956	-0.00012068
p3491	9.8108	+	231.065	0.020936	-0.0047897
n3074	1.66788	-	409.115	0.020935	-0.0045626
n3371	6.81262	-	431.098	0.020935	0.015963
n3407	5.67166	-	433.114	0.02093	0.019609
p6929	6.5231	+	383.112	0.02088	3.6324e-05
n4784	7.45997	-	549.088	0.02087	0.011377
p5006	2.97913	+	299.19	0.020815	-0.017451
p2867	4.82381	+	199.097	0.02077	0.015803
p9954	9.23291	+	598.165	0.020754	0.0085284
p641	9.81066	+	107.965	0.020738	-0.0022761
n3866	5.78266	-	463.124	0.020723	0.014641
n2566	6.73094	-	381.176	0.020717	-0.0090425
p9952	9.81074	+	598.057	0.020685	-0.0046326
p3017	2.23124	+	206.066	0.020678	-0.013157
n3804	1.66871	-	459.135	0.020667	-0.0074075
p1970	4.58794	+	158.081	0.020634	-0.020887
p5211	3.80082	+	307.093	0.020631	-0.01224
p3152	5.62119	+	212.143	0.020593	-0.0076547
p8556	7.43143	+	466.143	0.020593	0.011685
p4093	3.5927	+	262.165	0.020553	-0.017287
n1911	9.8262	-	339.048	0.020551	-0.0071697
p6201	4.42192	+	349.103	0.020524	8.1998e-05
n3455	7.67996	-	435.129	0.020494	0.014409
p10652	1.74197	+	695.137	0.02048	-0.0025098
n4241	8.16157	-	493.229	0.020446	-0.024727
n1309	5.41424	-	273.034	0.020406	-0.0028246
n1954	5.11509	-	343.103	0.02035	0.0077599
p4413	7.66483	+	275.092	0.020344	0.0059359
p3006	8.5703	+	205.122	0.02034	0.018928
p2689	9.81075	+	189.055	0.020296	-0.0040442
n3690	6.2642	-	450.112	0.020258	0.0068964
p1409	1.74605	+	136.062	0.020236	-0.01957
n3683	8.88164	-	449.894	0.020212	0.0013914
n3962	7.35002	-	472.091	0.020206	0.011807
n3337	5.31405	-	428.185	0.020194	-0.016679
n5221	3.8105	-	630.186	0.020123	-0.009184
n4450	5.8826	-	510.227	0.02008	-0.01043
p2164	5.31248	+	167.034	0.020075	-0.012338
n4226	5.62708	-	492.144	0.020031	0.0067998
n3186	5.31244	-	417.153	0.020016	-0.014267
p9193	6.55058	+	521.129	0.02001	0.0060009
n4717	1.98726	-	539.086	0.019966	0.00032946
p7521	9.81138	+	411.049	0.019959	-0.0031844
n2952	6.96482	-	401.145	0.019946	0.012976
n3450	6.97853	-	435.06	0.019897	-0.019108
p7746	4.99606	+	422.852	0.019873	0.0024857
n4325	10.2253	-	499.291	0.019853	0.0078661
n2565	5.31471	-	381.176	0.019849	-0.021537
p6191	1.76248	+	349.067	0.019834	-0.0027356
p9229	6.60574	+	524.142	0.019827	-0.002063
p7701	6.12162	+	419.191	0.019812	0.0049846
p5575	4.8724	+	322.168	0.019809	0.017201
n3717	8.88264	-	451.891	0.019799	-0.0012862
p1677	3.54931	+	146.087	0.019795	-0.00294
p8164	4.66632	+	444.15	0.019746	-0.0069588
n5523	1.76169	-	694.118	0.019712	-0.0012674
n3940	7.40475	-	471.074	0.019699	0.0064197
n20	3.33213	-	78.9595	0.019668	0.00023713
n1277	9.82626	-	270.965	0.019651	-0.0032261
n5283	6.60723	-	642.174	0.019637	0.0090107
n4566	6.63459	-	521.123	0.019549	-0.004483
n1706	4.26859	-	321.049	0.019547	0.0011411
p9665	3.51067	+	569.236	0.019546	0.0014754
n197	5.8381	-	115.921	0.019538	-0.013211
p1395	5.9591	+	135.117	0.019518	-0.011023
n1450	6.96858	-	291.145	0.019495	-0.020027
n3828	7.54223	-	461.108	0.019491	0.010109
p8092	7.00433	+	441.103	0.019487	0.016036
p1715	9.81079	+	148.047	0.019415	-0.0011199
p4472	3.21803	+	277.092	0.019354	0.0094348
p4316	6.08278	+	272.222	0.019337	0.0044493
p9827	9.20878	+	582.277	0.019325	-0.016777
n3697	8.87698	-	450.898	0.019313	-2.6423e-05
p6466	5.09441	+	361.07	0.019303	0.0084142
n4314	7.44595	-	499.101	0.019247	0.012266
p5776	4.95487	+	331.096	0.019194	0.0056868
p7437	3.64795	+	407.727	0.01919	0.011617
n2138	1.65447	-	353.089	0.019136	-0.011132
p6656	9.82435	+	370.022	0.019135	-0.0032531
p8685	3.39924	+	475.241	0.019124	0.0020898
n1274	9.82617	-	270.918	0.019122	-0.00059242
n426	1.74839	-	160.062	0.019121	-0.010161
p4994	2.79572	+	299.074	0.019108	0.016542
n2899	4.94652	-	396.195	0.019085	-0.015446
n4712	1.75128	-	538.081	0.019076	0.0014633
n3188	7.14938	-	417.176	0.019052	0.010381
n4295	5.27684	-	497.187	0.018947	0.0094197
n389	8.57758	-	151.077	0.018942	0.01654
n4861	9.23447	-	563.234	0.018935	-0.01545
p9590	4.99623	+	560.231	0.018928	0.0089555
n2140	5.41859	-	353.181	0.018824	0.011271
n3413	3.34189	-	433.135	0.018823	-0.029607
n2907	1.66804	-	397.115	0.018804	-0.015292
n4173	8.01028	-	489.103	0.018795	-0.0011691
n1325	5.55193	-	274.166	0.018794	-0.025869
n3899	2.12915	-	466.014	0.018794	-0.0052661
n1842	8.89064	-	333.061	0.018787	0.0001787
p9615	6.52311	+	563.176	0.018784	0.0059432
p4763	5.7248	+	289.107	0.018774	0.0065838
p4047	4.14306	+	260.132	0.018773	0.011854
p4378	9.81081	+	273.368	0.01876	-0.0055081
n1293	9.82623	-	271.21	0.018746	-0.0023841
p10435	6.21265	+	652.405	0.018717	-0.01841
n24	1.74848	-	78.9595	0.0187	-0.00090813
p3386	3.10182	+	227.066	0.0187	0.0081726
p3393	5.33254	+	227.128	0.018697	-0.038006
p7410	5.33985	+	406.207	0.018691	-0.031197
n5069	6.53835	-	597.184	0.01868	0.03378
p8593	4.42217	+	470.149	0.018679	-0.0084416
p8143	6.5231	+	443.133	0.018662	-0.0023031
p4374	9.81075	+	273.298	0.018656	-0.0092734
p10065	3.57929	+	613.262	0.018628	-0.004582
n1272	9.82623	-	270.882	0.018621	-0.00014286
n1292	9.82626	-	271.189	0.018576	-0.0051908
n2467	4.94269	-	375.166	0.018556	0.008458
p5402	4.39437	+	316.085	0.018536	0.015361
n1276	9.82623	-	270.95	0.018429	-0.0043511
p4326	9.81076	+	272.853	0.018423	0.0010592
p5554	3.22561	+	322.055	0.018423	0.0026694
p8464	6.52311	+	461.144	0.01841	0.0044639
p1836	4.69969	+	153.128	0.018396	-0.024023
n3812	6.97675	-	459.999	0.018364	-0.012426
p10452	6.20677	+	653.412	0.018335	-0.014382
p4764	6.23413	+	289.118	0.018324	-0.0086471
n1043	2.01113	-	231.032	0.01826	0.0044655
p4510	4.13477	+	278.142	0.018232	-0.0033052
p2366	1.74606	+	176.107	0.01821	0.0039158
p6166	3.07813	+	348.07	0.018175	-0.0057911
n4407	7.45994	-	506.102	0.018171	0.0044139
p3081	1.74603	+	209.128	0.018123	-0.0068316
p9831	6.52311	+	583.193	0.018095	0.0045745
p4369	9.81076	+	273.224	0.018022	0.0017987
p2398	3.2318	+	177.11	0.018007	0.0091924
n2315	3.89077	-	365.053	0.017988	-0.041161
p8725	4.00584	+	478.108	0.017971	0.020906
n3594	2.15337	-	445.036	0.017959	-0.0039377
n1273	9.82624	-	270.907	0.017934	0.0025483
p7638	3.43957	+	416.239	0.017927	-0.033767
n3585	5.20411	-	444.235	0.017904	-0.030918
p9823	6.52311	+	582.189	0.0179	0.003172
p6206	6.14393	+	349.149	0.017877	-0.0088338
n5602	5.38197	-	725.819	0.017865	3.7367e-05
n2849	7.95525	-	393.065	0.01785	0.0029044
p608	3.23137	+	105.033	0.01785	0.018968
p8980	1.73635	+	500.225	0.017847	-0.0075754
n2998	8.90444	-	404.991	0.017787	0.00087439
p5657	3.10066	+	326.047	0.017774	0.0029207
n5091	7.19859	-	603.102	0.017768	-0.019454
p7225	4.68657	+	396.259	0.017721	-0.020139
n4770	7.51501	-	547.076	0.017709	0.0073288
n5131	8.56337	-	612.143	0.017709	0.011782
p1838	4.95919	+	153.128	0.017702	-0.020193
n3634	8.16171	-	447.223	0.017692	-0.020777
p4986	4.99542	+	298.285	0.017677	-0.031232
p2203	5.23049	+	169.05	0.017669	0.014492
p4995	1.84061	+	299.074	0.017652	0.021677
n3157	3.61091	-	415.105	0.017627	-0.020294
p5627	3.82703	+	325.044	0.017622	-0.0018633
n4277	7.34999	-	496.109	0.017615	0.01147
p4331	9.81081	+	272.937	0.017606	0.00061757
n1278	9.82624	-	270.978	0.017597	-0.006682
n2408	9.83975	-	371.989	0.017592	-0.0025924
p6093	6.6997	+	345.154	0.017561	-0.0099115
n1295	9.82617	-	271.242	0.017555	-0.00079694
n3871	5.88005	-	463.218	0.01749	-0.0064046
p4415	8.07752	+	275.092	0.017489	0.0055489
p936	3.95254	+	118.06	0.017484	-0.0079737
n4711	1.9846	-	538.082	0.017478	-0.0068294
n4554	9.23457	-	519.244	0.017476	-0.02464
n5073	7.34996	-	597.949	0.017423	0.01544
p4392	4.24043	+	274.147	0.0174	0.01705
p2792	3.23349	+	194.131	0.017379	0.011758
n5227	5.17058	-	631.143	0.017371	0.015689
p7232	4.78229	+	397.111	0.017367	0.023925
n1060	1.65642	-	235.063	0.017364	-0.00452
p4092	4.55801	+	262.165	0.017344	-0.014052
n1702	5.12158	-	320.153	0.017317	0.02038
n1822	8.57442	-	331.116	0.017302	0.017182
p10154	4.98724	+	623.316	0.017302	0.015305
p2693	4.22733	+	189.091	0.017277	-0.022201
p4707	7.67904	+	287.055	0.017269	-0.0095026
n4252	8.16166	-	494.232	0.017223	-0.015289
n1294	9.82615	-	271.226	0.017204	-0.0013353
p7998	4.85941	+	435.183	0.017189	-0.02841
p5381	1.83261	+	315.048	0.017187	0.014207
p4371	9.81081	+	273.262	0.017113	0.00032831
n5	9.82615	-	65.0039	0.017111	0.0051563
p10793	4.98985	+	773.453	0.017078	0.011535
p8313	4.66441	+	451.229	0.017057	-0.018565
n4273	6.97756	-	495.976	0.01704	-0.01361
n3386	8.87695	-	431.978	0.016999	0.0059061
p6087	1.65216	+	345.137	0.016986	0.016677
n4203	8.25785	-	491.119	0.016982	0.0087196
p10406	3.13624	+	649.081	0.016965	0.0093735
p8533	6.86699	+	465.103	0.016964	0.012976
n5074	6.53836	-	598.185	0.016954	0.014049
p5903	3.85614	+	336.166	0.016948	-0.0011412
p10169	4.99233	+	624.82	0.01694	0.0069465
n2319	1.66783	-	365.089	0.016906	0.0015214
p3343	1.65301	+	224.095	0.016877	0.010918
n1723	3.98387	-	323.028	0.016844	-0.0034398
p3132	5.63123	+	211.169	0.016782	0.013585
p7553	9.82462	+	413.044	0.016764	0.0031033
p9373	5.75207	+	538.269	0.016749	0.017117
p10634	7.32104	+	686.203	0.016743	0.0075208
p4320	9.81073	+	272.742	0.016736	-0.0024009
p2781	5.49128	+	193.159	0.016729	0.012637
p6750	2.14859	+	374.067	0.016726	0.0038519
p6226	1.75913	+	350.074	0.016723	-0.0036643
p516	2.12113	+	100.122	0.01672	-0.0014504
n2451	6.67546	-	374.2	0.016705	-0.012305
n1746	1.66785	-	325.077	0.016701	-0.010623
p6064	1.65299	+	344.134	0.016697	0.018658
n5144	5.9684	-	614.18	0.016692	0.015443
n5347	5.31467	-	658.791	0.016689	0.011429
n916	1.6688	-	210.07	0.016689	-0.011823
n2619	8.87695	-	386.981	0.016683	0.0040922
n5272	6.01361	-	640.133	0.016648	0.00060214
p6439	5.73911	+	360.107	0.016625	0.01929
p630	5.97281	+	107.085	0.016613	-0.011625
p4305	9.81077	+	272.068	0.016567	-0.0014362
n4741	5.85539	-	541.25	0.01654	-0.0082912
n3782	1.66781	-	457.119	0.016528	-0.0090195
p10162	4.99399	+	624.318	0.016527	0.0076326
n3249	7.60046	-	421.207	0.016523	-0.0012299
p5103	4.00577	+	303.108	0.016503	-0.0050302
n2525	1.6649	-	379.068	0.016498	-0.006053
p7658	6.6336	+	417.118	0.016498	0.012666
p7118	4.78054	+	392.155	0.016482	0.023353
n4206	5.62552	-	491.14	0.016481	0.013728
n1270	9.82618	-	270.852	0.01646	0.00023141
n2847	4.18005	-	393.048	0.016442	-0.016437
p8002	5.32965	+	435.242	0.016437	-0.027538
n3879	6.85369	-	464.091	0.016419	0.0097364
n1297	9.82614	-	271.271	0.016407	-0.0017252
p1826	4.78704	+	153.055	0.016389	-0.0042561
p10559	7.32104	+	667.189	0.016376	0.012809
p4380	9.82458	+	273.446	0.016371	-0.0038072
p3976	6.00037	+	256.064	0.016366	0.010307
n4724	5.40539	-	539.234	0.016344	-0.013149
n2945	1.69364	-	401.093	0.016339	-0.011049
n5139	5.96852	-	613.176	0.016338	0.015687
p4806	3.86757	+	291.108	0.016322	-0.0049281
p3184	4.78986	+	214.18	0.016316	-0.028167
n5407	5.3987	-	668.297	0.016309	0.0082071
p2565	3.35989	+	184.061	0.016292	-0.0051245
n1271	9.82621	-	270.866	0.016287	-0.0027461
n4255	5.45012	-	494.232	0.01628	-0.018779
n4955	7.30869	-	580.175	0.016277	0.012087
n4767	10.2253	-	545.296	0.016274	0.00578
n3977	6.59333	-	473.202	0.016268	-0.001653
n4300	6.97589	-	497.973	0.016262	-0.013119
n2039	1.75893	-	348.06	0.016257	-0.00079301
p10633	7.32108	+	685.199	0.016197	0.011006
n1874	5.28279	-	335.134	0.016196	-0.0038066
n4431	3.7375	-	508.108	0.016193	0.0061865
n3217	6.05702	-	419.211	0.016192	-0.03355
p6110	4.18905	+	346.132	0.016192	-0.022434
n2888	6.52463	-	395.192	0.016191	0.008687
n263	2.7265	-	130.051	0.016184	-0.012318
n1196	8.0928	-	259.061	0.016175	0.00024188
n4012	4.04681	-	476.093	0.016166	0.016182
p9956	9.23298	+	598.166	0.016151	0.0057817
p4410	6.63348	+	275.082	0.016147	0.007721
n695	5.8381	-	191.02	0.016133	-0.0063923
p7323	5.29926	+	401.221	0.016125	-0.0193
p10630	7.8987	+	684.187	0.016118	0.018366
n2950	5.07913	-	401.145	0.016115	-0.014197
n1721	5.41118	-	322.159	0.016107	0.0032579
p3027	3.71778	+	206.139	0.016086	0.0053825
n3672	7.6664	-	449.203	0.016062	0.018402
n3789	8.84941	-	457.207	0.016041	0.0033709
p9625	6.5231	+	564.179	0.016025	0.0077554
p7792	8.9094	+	425.218	0.015996	0.005773
n4871	6.23821	-	565.192	0.015994	-0.018852
p4334	9.81076	+	272.986	0.015991	-0.0031644
p6171	3.0801	+	348.071	0.015987	0.0032178
p2060	1.74576	+	162.058	0.015982	-0.00025649
n3051	5.56085	-	407.228	0.01598	0.0033828
n2778	5.39667	-	391.197	0.015971	-0.01537
n3881	7.51502	-	464.128	0.015971	0.012917
p4128	4.07504	+	264.127	0.015964	0.014298
p6674	3.59312	+	370.172	0.015963	-0.018654
n515	1.66785	-	165.041	0.015941	-0.0034014
n5321	5.31412	-	653.777	0.015919	0.014649
n1961	5.42079	-	343.153	0.015902	0.0063923
p2602	9.80396	+	185.534	0.015893	-0.010932
n5783	7.98968	-	867.233	0.015892	0.0077211
p4348	5.08201	+	273.09	0.015891	0.012532
n4321	7.70751	-	499.182	0.015882	-0.0034555
p9981	6.52311	+	601.203	0.015836	0.004421
n1299	9.82626	-	271.309	0.015817	4.2159e-05
n4157	9.5783	-	487.254	0.015817	-0.008651
n4983	1.79591	-	584.153	0.015817	0.0040236
p1592	4.1856	+	143.107	0.015817	0.0061335
n1359	3.30954	-	280.023	0.015807	-0.014473
p4094	5.10692	+	262.201	0.015799	0.011685
n3743	5.63254	-	453.234	0.015796	0.0095704
n5035	8.02399	-	594.958	0.01576	0.010913
p3093	5.58819	+	209.965	0.015741	0.0010135
n3169	8.93465	-	415.233	0.015733	0.0073931
p4987	4.99606	+	298.286	0.015731	-0.027667
p8023	7.07329	+	436.219	0.015722	-0.0015556
n1912	1.65518	-	339.074	0.015689	-0.0011346
p6398	6.66064	+	358.205	0.015689	-0.017801
p6353	9.82464	+	356.071	0.015684	-0.0034127
p5382	2.80987	+	315.048	0.015683	0.00073226
p7491	5.61449	+	409.244	0.015673	0.0056056
n5260	5.31619	-	636.791	0.015656	0.0061359
n3777	5.7251	-	457.098	0.015642	-0.0011385
p4673	3.29603	+	285.2	0.015621	-0.022445
n2356	5.17979	-	367.161	0.015613	0.0033498
p2426	9.82471	+	179.034	0.015601	-0.0043083
p4375	9.81081	+	273.31	0.015596	-0.0033412
p10158	4.98985	+	623.818	0.015595	0.010776
n2768	1.66785	-	391.104	0.01559	0.0068877
n1296	9.82614	-	271.256	0.015585	-0.0025886
p4376	9.81076	+	273.326	0.015567	-0.0033625
p4351	9.81067	+	273.158	0.015558	-0.0016877
p5131	7.45916	+	304.09	0.015533	0.010987
n3839	8.93247	-	461.239	0.015529	0.0082941
p10164	4.99104	+	624.32	0.015518	0.0089789
n3389	8.03781	-	432.101	0.01551	0.0033923
n2680	5.07855	-	389.177	0.015503	-0.028937
p2694	4.55595	+	189.091	0.015487	-0.021356
n4578	6.63462	-	522.126	0.015474	-0.0053443
n2465	5.63777	-	375.166	0.01546	0.0097478
p3856	3.46859	+	248.67	0.015444	0.014292
n2357	6.17181	-	367.161	0.015433	-0.0092985
p6785	3.79942	+	375.126	0.01542	0.0022386
p7836	4.99896	+	428.176	0.015419	0.00029882
p7909	6.93638	+	431.088	0.015392	-0.023464
p3112	3.89538	+	210.17	0.015372	-0.012113
n4943	7.30866	-	579.171	0.015354	0.0094466
p5751	4.04519	+	330.112	0.015353	0.0098228
n5474	7.3428	-	683.182	0.015288	0.0092325
p7957	8.02242	+	433.113	0.015288	0.0073784
n4855	1.99191	-	560.064	0.015286	0.0014356
p6137	3.09876	+	347.025	0.015223	0.010259
p7433	6.01394	+	407.247	0.015219	0.0021696
n2258	3.1956	-	362.05	0.015211	-0.0012523
n5402	5.404	-	667.794	0.015196	0.0078162
p4373	9.81069	+	273.282	0.015188	-0.0021498
n5323	5.31442	-	654.279	0.015187	0.013891
n4582	1.74889	-	523.09	0.015186	0.0089571
n4251	8.16257	-	494.231	0.015185	-0.020731
p1839	5.67019	+	153.127	0.015183	-0.025658
p10014	3.24324	+	608.137	0.01515	-0.0060777
p613	2.49299	+	105.07	0.01514	0.0023341
p6991	2.81836	+	386.047	0.015131	-0.00011678
n382	7.35031	-	151.004	0.015111	0.013135
n3215	6.88254	-	419.192	0.015107	-0.027702
p8297	5.49852	+	450.27	0.015104	0.0021148
n2407	9.83981	-	371.987	0.015064	-0.0072321
p7421	4.6385	+	407.16	0.015057	-0.0067508
n1715	1.74859	-	322.035	0.01505	-0.027526
n2219	7.06169	-	359.171	0.015037	0.0037764
n5102	8.35436	-	605.187	0.015019	0.0020827
n5180	5.39672	-	622.794	0.014996	-0.0012597
n322	9.85348	-	136.892	0.014974	-0.0042096
n4562	9.23451	-	520.248	0.014957	-0.016674
p6518	3.7867	+	364.066	0.014957	0.001226
p2598	5.66867	+	185.154	0.014934	0.0024497
n4834	5.75949	-	555.229	0.0149	0.014749
n4030	7.37744	-	477.14	0.014884	-0.004731
n133	9.83972	-	104.217	0.01485	-0.0054337
p8784	8.89594	+	483.221	0.014835	0.0054266
p10271	4.99592	+	634.282	0.014829	0.0037498
n4029	6.53837	-	477.14	0.014828	0.0054999
p4323	9.81075	+	272.8	0.014827	-0.005265
n4591	8.50555	-	523.239	0.014804	-0.018206
n5636	5.52047	-	740.196	0.014803	0.0072932
p1503	7.22567	+	140.049	0.014788	0.00010451
p8021	6.85343	+	436.218	0.01478	-0.020887
p7552	9.83149	+	413.02	0.014767	-0.0036531
n5093	9.23456	-	603.301	0.014763	-0.018415
n2377	6.77284	-	369.155	0.014745	-0.0021234
n131	9.82623	-	103.979	0.01474	-0.0067169
n4772	7.67071	-	547.112	0.014708	0.010013
n4442	5.32792	-	509.224	0.014699	0.012336
p6544	2.8188	+	365.069	0.01469	0.00161
p2138	6.55088	+	165.127	0.014677	0.004971
p3850	3.46931	+	248.168	0.014663	0.0080482
p3989	5.12289	+	257.066	0.014649	0.0035617
p9191	8.17386	+	521.12	0.014645	-0.0069556
p2280	4.44551	+	172.029	0.014633	-0.0073188
n599	9.83975	-	178.023	0.014623	0.0046087
p5437	5.69787	+	317.08	0.014615	0.0026957
p10212	5.4112	+	628.405	0.014606	0.0055518
p2951	8.5703	+	203.143	0.014585	0.016833
p2872	5.09963	+	199.133	0.014572	0.011349
n5078	6.53835	-	599.187	0.014567	0.0095829
p1593	5.40314	+	143.107	0.014541	0.013905
n3735	3.48954	-	453.125	0.014523	0.016938
p10334	4.99592	+	641.76	0.014521	0.0082909
p2916	6.56428	+	201.148	0.014521	0.0040686
n3763	5.06855	-	455.153	0.01451	-0.0271
n1728	1.65453	-	323.079	0.014489	-0.0056075
p4325	9.81076	+	272.838	0.014482	-0.0063724
p6812	6.04185	+	376.168	0.01448	0.0060747
p4328	9.81076	+	272.883	0.014434	-0.0033444
n1694	1.91582	-	319.947	0.014418	-0.008443
n2707	5.50553	-	390.185	0.014416	-0.027939
p3958	7.96753	+	255.065	0.014404	0.0067077
p10434	5.86195	+	652.404	0.014396	0.014275
p68	9.8108	+	79.0411	0.014368	0.0042044
n1477	6.56607	-	295.046	0.014363	-0.0063684
p579	4.11609	+	102.091	0.014351	-0.010588
n3085	8.87691	-	409.925	0.014343	0.0048166
n1918	5.69738	-	339.166	0.014337	-0.0034338
p6996	1.65292	+	386.148	0.014332	0.0031703
n5406	2.01199	-	668.144	0.014331	0.0065344
p4327	9.81082	+	272.865	0.01432	-0.0023855
p1071	6.63425	+	123.117	0.014309	0.013677
p6957	6.14507	+	384.186	0.014306	-0.0099558
n5684	5.47806	-	759.233	0.014301	0.0064523
n2898	6.52463	-	396.195	0.014292	0.0022102
p3162	3.10131	+	213.016	0.014291	0.0052515
p4506	4.80356	+	278.106	0.014239	0.0069679
p8878	6.19686	+	491.356	0.014229	-0.011682
p10651	1.73745	+	695.129	0.014218	-0.00032031
n4388	7.46002	-	505.099	0.014214	-0.00097323
p7523	5.97908	+	411.092	0.014204	0.011986
p8606	7.63742	+	471.184	0.014199	0.013801
p3056	3.34348	+	208.1	0.014191	0.0051747
n2684	9.85355	-	389.96	0.014179	-0.0035406
p2992	9.81079	+	205.028	0.014174	-0.0056641
p10772	5.46526	+	761.252	0.014164	0.001693
p4714	8.57018	+	287.055	0.014138	0.02047
p1053	2.50429	+	122.096	0.014116	0.0042633
p6693	9.82435	+	371.993	0.014098	-0.0045424
p3450	5.50513	+	229.143	0.014091	-0.012345
p8605	7.63731	+	471.183	0.014084	-0.011945
n1923	9.83963	-	340.052	0.01408	-0.006723
p8559	7.63796	+	466.229	0.014075	0.013165
n1862	3.9305	-	335.042	0.014068	-0.020857
n5284	5.16258	-	642.175	0.014057	0.013812
p3317	4.19903	+	222.116	0.014054	0.0024977
n5538	6.42837	-	697.161	0.014046	0.012392
p10808	5.41063	+	790.461	0.014041	0.00040814
n3626	7.32789	-	447.093	0.013969	0.004345
p5656	3.32038	+	326.047	0.013954	0.022601
p3571	5.61518	+	234.947	0.013932	-0.013428
p3403	6.79879	+	227.164	0.013889	0.0036329
n2257	3.87928	-	362.05	0.013885	-0.0018745
p2597	4.08873	+	185.154	0.013873	0.014944
n1300	9.82615	-	271.323	0.013872	-0.0031618
p4984	4.86053	+	298.223	0.013871	0.0078739
n4731	1.77569	-	540.097	0.013857	-0.00066429
n3480	7.03351	-	436.133	0.01385	-0.0068587
p6327	5.27187	+	354.176	0.013848	-0.004329
p4344	5.64482	+	273.076	0.013843	0.019053
p6012	5.72523	+	342.097	0.013837	0.01168
n5408	5.40496	-	668.3	0.013832	0.0060254
n3810	9.23452	-	459.223	0.01383	0.002869
p5778	6.1376	+	331.139	0.013827	-0.0040818
p4170	5.43634	+	266.139	0.013783	-0.0055916
n3644	8.91813	-	447.879	0.013763	-0.00093098
n4880	7.2938	-	566.159	0.013726	0.012506
n1424	8.89058	-	289.062	0.013713	0.0038808
n1168	1.66784	-	253.056	0.013708	0.016725
n1312	9.82612	-	273.076	0.01368	-0.0045107
n4179	8.05195	-	489.234	0.013674	0.013358
p4882	1.65395	+	294.101	0.013653	0.0052862
p2323	2.02696	+	174.076	0.013645	0.025561
n1734	3.32248	-	324.026	0.013617	-0.0048334
p4329	9.81074	+	272.908	0.013613	-0.0044826
p5019	2.79582	+	300.077	0.013603	0.0078376
p7911	4.96937	+	431.152	0.013584	0.022176
n125	2.3837	-	103.004	0.013576	0.0053738
p4812	3.82571	+	291.142	0.013568	-0.0037715
p609	1.73296	+	105.033	0.013565	0.0046072
p1206	3.86788	+	129.054	0.013555	-0.0044325
p3385	3.89548	+	227.066	0.013555	-0.00094188
p3131	6.41487	+	211.169	0.013547	0.0047254
n2293	1.66779	-	364.093	0.013516	-0.00090174
n3079	5.65859	-	409.208	0.013515	-0.0053291
p611	1.73983	+	105.069	0.013514	-0.0021182
n3857	8.93247	-	462.242	0.01349	0.01406
p3795	5.4128	+	246.043	0.013483	-0.016485
n2948	1.65509	-	401.129	0.013467	-0.00031047
p7875	4.99612	+	429.843	0.013459	0.005214
n3842	9.25804	-	461.239	0.013454	0.0073277
p9623	6.19935	+	563.796	0.013454	-0.010451
n1298	9.82617	-	271.285	0.013446	-0.0077233
n5294	5.40085	-	644.795	0.013428	0.0071261
n1269	9.82615	-	270.835	0.013424	-0.0084169
n5663	5.38205	-	748.822	0.013424	0.005069
p2441	5.66308	+	179.093	0.013412	-0.0035311
p9849	3.67363	+	586.339	0.013393	-0.00034128
p6989	3.40052	+	385.274	0.013385	-0.012305
n1496	1.68112	-	297.119	0.013375	-0.0067444
p6232	1.86026	+	350.126	0.013364	0.0033993
n5409	5.405	-	668.799	0.013355	0.0033081
n5352	5.31467	-	659.293	0.013351	0.017194
n5686	5.47806	-	760.237	0.013338	0.0010131
n5065	9.24838	-	597.151	0.013335	0.0056543
p6664	3.41422	+	370.153	0.013334	0.0059799
p5923	1.65302	+	337.09	0.013328	-0.00022604
p2765	1.65304	+	193.071	0.013326	0.0059244
p2722	8.56593	+	191.07	0.01332	0.016153
p4130	3.71566	+	264.146	0.01332	-0.016418
n1267	9.83301	-	270.769	0.013313	-0.0014838
n1612	2.75555	-	311.054	0.013306	0.014601
n1850	3.92756	-	334.046	0.013306	-0.011384
p2873	4.71263	+	199.133	0.013283	0.012722
p10080	5.34012	+	614.812	0.013277	0.021109
p8692	5.20301	+	475.295	0.01327	-0.00045726
n4379	9.13825	-	503.249	0.013255	0.003385
n5666	5.38286	-	749.825	0.01325	0.0036013
p5599	2.64897	+	323.153	0.013243	0.0068011
p8150	8.89682	+	443.228	0.01324	0.0075649
n1753	4.8963	-	325.15	0.013229	-0.017493
p3364	3.6861	+	225.079	0.013174	-0.011283
p8587	7.14227	+	469.168	0.013172	0.014686
p7010	3.37801	+	386.738	0.013153	0.0010074
n3695	5.60022	-	450.234	0.013147	-0.026965
n1268	9.82622	-	270.817	0.013136	-0.0058097
n1869	1.66788	-	335.079	0.013133	-0.0010056
p4495	8.73777	+	277.216	0.013114	0.014344
p7404	4.62591	+	406.171	0.013097	-0.0015704
p4184	7.96749	+	266.541	0.013083	0.0074181
p9079	3.40893	+	510.124	0.013056	0.011187
n5479	1.73865	-	684.136	0.013049	0.0027406
p4364	9.81076	+	273.214	0.013039	-0.0016557
p9689	7.87677	+	570.34	0.013022	0.00032736
p3870	3.96641	+	249.16	0.013008	-0.048946
n4028	6.73094	-	477.128	0.013005	0.00074437
p10794	4.98623	+	773.456	0.013005	0.019389
p7845	5.14995	+	428.218	0.012997	-0.0010858
n5293	5.40156	-	644.793	0.012995	0.0072191
n5403	5.39942	-	667.798	0.012991	0.0046715
p10743	5.49136	+	742.214	0.012977	0.0091285
p3255	2.29845	+	219.005	0.012968	0.01492
p6585	4.72012	+	366.212	0.012965	0.0066117
p3820	3.2444	+	247.111	0.012958	-0.0091635
p4370	9.81076	+	273.244	0.012958	-0.0053062
p5777	4.64262	+	331.103	0.012946	0.013021
n3742	6.01422	-	453.197	0.012941	-0.0059339
p6816	6.64708	+	376.215	0.012921	-0.0028179
p669	1.74604	+	109.05	0.012918	-0.0060239
n4809	1.80175	-	552.097	0.012914	0.0097405
p1394	6.85353	+	135.117	0.012904	-0.012603
p10436	7.32105	+	652.395	0.012899	-0.010415
p2501	4.54972	+	182.081	0.012887	-0.0098073
p4372	4.01948	+	273.273	0.01288	-0.018945
n4438	5.71151	-	509.131	0.012856	-0.022932
p10745	5.49228	+	743.217	0.012835	0.0097677
n2533	1.65451	-	379.105	0.012826	-0.0024911
n2753	7.01993	-	391.033	0.012824	-0.023204
p5540	1.65302	+	321.116	0.012824	0.0032811
n4853	9.64728	-	559.275	0.012818	0.007412
p2882	4.42972	+	200.024	0.012804	-0.0057482
p7517	5.67013	+	410.275	0.012804	0.0042347
p3489	4.37717	+	231.05	0.012787	0.0015179
n309	1.66784	-	135.03	0.012785	-0.00039285
n735	1.66784	-	192.06	0.012766	-0.00038418
p8032	4.85859	+	437.16	0.012723	-0.016645
p6660	3.11677	+	370.101	0.012692	0.0092258
p4333	9.81078	+	272.975	0.012664	-0.0073951
p9824	6.52308	+	582.191	0.01265	0.010496
p4515	3.86341	+	278.186	0.012644	0.0012517
p9774	6.20668	+	577.812	0.012629	-0.0012946
p7837	5.31803	+	428.176	0.012598	-0.013241
p8866	6.19872	+	490.353	0.01256	-0.0097534
p7050	4.81744	+	388.701	0.012545	0.001653
p8796	6.04135	+	484.231	0.012523	0.014846
n4679	7.04728	-	535.145	0.012501	0.01592
n3894	7.30879	-	465.27	0.012496	0.0082297
p3436	5.65636	+	229.064	0.012477	0.0023076
p9032	7.06233	+	505.135	0.012454	-0.011506
p9619	6.19935	+	563.295	0.012451	-0.0060922
p2621	4.08872	+	186.157	0.012443	0.0097754
p1525	4.7211	+	141.091	0.012433	0.0076685
p918	3.53812	+	117.07	0.012417	-0.0042774
p7317	6.86699	+	401.181	0.0124	-0.019728
n2703	1.66785	-	390.108	0.012382	0.0055749
p10077	5.34058	+	614.311	0.012373	0.014117
n3737	6.68965	-	453.14	0.01236	-0.0061806
n1055	4.0738	-	233.103	0.012358	-0.010598
p5045	3.21794	+	301.05	0.012354	0.0086674
n3434	6.96645	-	434.051	0.012337	-0.017069
n3741	5.67447	-	453.197	0.012334	0.0093982
n2069	6.52451	-	349.186	0.012323	0.0062338
n2531	1.6668	-	379.069	0.012322	-0.0019478
p9121	6.78411	+	515.21	0.012285	0.015615
n5393	6.82916	-	665.229	0.012255	-0.019446
p10331	4.99494	+	641.258	0.01225	0.012483
p3639	2.04051	+	239.07	0.012246	0.01071
p3458	6.35817	+	229.18	0.012243	0.0031105
n3693	7.66638	-	450.206	0.012236	0.013338
p6003	8.72405	+	341.16	0.012172	0.011201
n2737	7.01994	-	391.031	0.012168	-0.022924
p7841	5.57853	+	428.205	0.012165	0.0098645
p9672	5.84904	+	569.364	0.012158	0.0041482
n1313	7.678	-	273.077	0.012156	0.0050345
p6542	3.12412	+	365.069	0.012155	-0.0013281
p3111	4.54179	+	210.157	0.012124	0.0041487
n1797	9.82631	-	329.019	0.012115	-0.0069009
p6159	4.0458	+	347.692	0.012113	0.0027771
p10599	5.50789	+	675.32	0.012101	0.010295
p6694	9.82463	+	372.018	0.012096	-0.0031534
p10252	5.42253	+	632.32	0.012089	0.007688
p10799	4.98985	+	774.456	0.012071	0.0085321
n1724	3.98884	-	323.029	0.012056	-0.0054867
p10809	5.41063	+	791.462	0.012047	0.0051036
p4471	1.82672	+	277.092	0.012045	0.0070587
n3778	6.01576	-	457.098	0.01204	-0.0014939
n3733	5.89057	-	453.07	0.012014	0.0036114
n5203	6.60725	-	627.192	0.012003	0.010779
p9674	5.86269	+	569.366	0.012002	0.010843
p3605	2.29821	+	237.016	0.012	0.010184
n2167	6.96482	-	355.139	0.011989	-0.00054462
p4835	3.86756	+	292.111	0.011984	-0.0036721
n5300	5.41036	-	645.295	0.011982	0.0064511
p7840	5.83524	+	428.204	0.011971	0.012563
n5480	7.34241	-	684.185	0.011968	0.0071346
n5148	5.17663	-	615.286	0.011952	0.0070402
n4896	6.41282	-	569.218	0.011936	-0.014841
p3016	2.84196	+	206.048	0.011928	0.010774
p6666	2.59482	+	370.153	0.011908	0.019342
n2586	1.65442	-	383.099	0.011906	-0.0027927
n3750	7.52878	-	454.18	0.011903	-0.0073809
p5464	3.86822	+	318.155	0.011897	0.00092402
n2218	5.54798	-	359.134	0.011887	-0.0068167
p4713	8.04978	+	287.055	0.011885	-0.022466
p7572	3.76095	+	413.719	0.011885	0.010655
n998	3.72515	-	223.065	0.011882	-0.012179
p3484	4.37745	+	230.99	0.011866	0.0026113
p10257	5.41202	+	632.822	0.011854	0.0081672
p7752	4.9904	+	423.187	0.01183	0.010866
n3611	3.59907	-	445.23	0.011828	0.0043965
n2397	5.27286	-	371.111	0.011823	-0.0049526
n3207	8.13368	-	419.098	0.011816	0.0068227
p5010	4.99549	+	299.289	0.011796	-0.022087
p8827	7.63789	+	487.158	0.011795	0.011297
p4578	4.99473	+	281.259	0.011792	-0.019749
p4678	3.88214	+	285.666	0.011789	0.014595
p5383	3.21371	+	315.048	0.011788	0.0079747
p7006	5.57402	+	386.275	0.011786	0.0095832
p8187	6.55038	+	445.104	0.011786	0.014217
n532	2.97348	-	168.981	0.011785	-0.014569
p3367	4.54179	+	225.112	0.011782	-0.023895
n2504	1.65496	-	378.108	0.011779	-0.0040362
n4685	7.19939	-	535.275	0.011775	0.014235
n336	3.35827	-	138.057	0.011767	-0.0018174
p5439	5.18823	+	317.08	0.011754	0.0037637
p8758	7.51446	+	481.171	0.011746	-0.0090254
n2114	1.65487	-	352.093	0.01173	-0.012506
p4502	2.61642	+	278.087	0.011727	-0.011067
n4174	7.54251	-	489.103	0.011692	0.0095001
p344	1.74163	+	92.0237	0.011691	-0.010944
p8658	5.46521	+	474.27	0.01169	-0.0062732
p10832	5.49141	+	815.463	0.011675	-0.012112
n2290	3.89226	-	364.056	0.011667	-0.032331
p10287	5.42319	+	636.288	0.011654	-0.0025044
n919	1.7236	-	211.001	0.011651	-0.0034056
p6486	4.82307	+	362.145	0.011649	0.0027021
p9155	7.34765	+	518.124	0.011627	0.0063158
n2532	1.6466	-	379.086	0.011603	-0.0035146
p6512	4.82234	+	363.148	0.011582	-0.00051401
n3525	1.655	-	441.104	0.011574	0.0022115
p863	4.28272	+	115.054	0.011568	0.0026375
n4456	5.76567	-	511.239	0.011567	0.013257
n1594	1.65455	-	309.063	0.011563	0.0043242
n2935	4.27574	-	399.261	0.011562	0.0014285
p4503	3.21422	+	278.095	0.011559	0.0056199
n3793	5.72556	-	458.102	0.011556	-0.0011606
n1044	1.77856	-	231.032	0.011551	0.0045659
n4766	8.38021	-	545.296	0.011551	0.013444
p10766	5.34028	+	755.443	0.011546	0.0065257
p6039	5.80768	+	343.136	0.011545	0.010799
n3496	5.67028	-	437.202	0.011525	-0.02041
n3015	1.65431	-	405.101	0.011505	0.0037727
n2776	5.68147	-	391.197	0.011501	-0.025389
p3161	3.85347	+	213.016	0.011462	-0.002683
p5558	2.2707	+	322.097	0.01146	0.0016996
p1671	2.25787	+	146.045	0.011445	-0.0076317
p7290	6.8667	+	400.139	0.011424	0.011466
p5559	1.86026	+	322.094	0.011423	0.0068728
p2490	5.09771	+	181.122	0.011408	0.015652
p8185	7.57021	+	444.773	0.011389	0.0011871
p8601	6.7845	+	470.26	0.011369	0.00095181
p4846	6.33022	+	292.248	0.011366	0.0057311
n2927	6.73141	-	399.099	0.011358	0.01302
p1845	7.96792	+	154.022	0.011351	0.0072613
p2764	4.1072	+	193.071	0.011348	-0.011492
n2334	1.6678	-	366.093	0.011342	0.0015665
n4441	5.88707	-	509.223	0.011322	-0.017103
n2436	6.88131	-	373.186	0.011299	-0.018086
p5912	3.28174	+	336.208	0.011299	0.0036091
p4581	3.44088	+	281.52	0.011291	-0.0013748
n516	2.09471	-	165.041	0.011285	-0.0076192
n4831	6.59334	-	555.117	0.011271	0.014021
n2321	5.42413	-	365.145	0.011249	0.0023876
p1131	1.63972	+	127.039	0.011246	-0.0016433
p3370	4.87471	+	225.149	0.011246	0.010231
n3181	9.83979	-	416.991	0.011243	-0.0083776
p9401	3.10952	+	541.029	0.01124	0.0068012
p2866	4.57387	+	199.097	0.011231	0.017591
n1037	2.00476	-	230.035	0.011208	0.0088031
p9970	3.63683	+	599.392	0.011202	-0.0010084
p7544	4.60123	+	412.254	0.0112	0.011499
n3868	5.13473	-	463.145	0.011194	0.012176
p6223	5.25855	+	349.64	0.011189	0.0053195
p8098	6.85324	+	441.174	0.011177	-0.022122
p10222	5.41202	+	629.409	0.011162	0.0023658
n3640	7.06123	-	447.223	0.011161	0.010174
n1995	3.88233	-	345.119	0.011148	0.00073495
p8891	4.36036	+	492.267	0.011148	0.01502
n5578	1.89695	-	716.128	0.011139	-0.0083434
p6481	3.42901	+	362.086	0.011137	0.0023933
n4110	5.24835	-	484.185	0.011131	0.0059755
n4445	7.02096	-	509.296	0.01113	0.023004
p6194	3.07031	+	349.074	0.011117	-5.9236e-07
n5165	7.5595	-	619.13	0.011095	-0.01109
p6344	5.27132	+	355.179	0.01108	-0.0022102
n3943	1.65439	-	471.116	0.011072	-0.0088669
p2774	5.22855	+	193.122	0.011063	-0.012486
p3606	1.65292	+	237.061	0.011051	0.014346
p6173	2.71271	+	348.071	0.01104	-0.0088669
p5246	2.29902	+	308.523	0.011037	0.0011652
p10253	5.41238	+	632.323	0.011029	0.018365
p1015	1.74586	+	120.038	0.011028	-0.0080568
p1807	2.79865	+	152.057	0.011013	0.010878
n5251	5.31467	-	635.788	0.011008	0.012728
n3729	5.04339	-	452.221	0.010999	0.0033133
n543	2.07733	-	172.062	0.010999	0.01933
p238	1.71935	+	88.1115	0.010995	-0.0075513
n1420	2.06449	-	289.037	0.010985	0.0059542
p10784	4.88876	+	770.435	0.010983	0.012064
p5870	1.63974	+	335.064	0.010946	0.0047422
n4897	5.86431	-	569.244	0.010938	0.012062
p3662	1.74585	+	239.139	0.010934	0.00046284
n3739	5.31815	-	453.18	0.010881	0.0082533
p10040	5.39803	+	610.396	0.010871	0.0040501
n4852	8.36879	-	559.276	0.010858	0.012881
p6637	4.82654	+	369.076	0.010851	0.0018254
p6994	1.63769	+	386.096	0.010847	0.0056423
p8936	7.40951	+	497.2	0.010843	0.011076
p4318	4.01367	+	272.27	0.010842	-0.017092
p4609	5.33817	+	283.118	0.010834	0.010887
n2392	4.96004	-	371.098	0.010828	0.020224
n4695	5.72553	-	536.254	0.010824	0.0046491
n5664	5.3781	-	749.323	0.01082	0.0072205
p6291	3.9921	+	352.193	0.01082	-0.00064187
n5382	5.405	-	663.283	0.010819	0.006076
p8234	3.9784	+	446.749	0.010806	-0.0056641
p2242	4.25523	+	171.1	0.010804	0.0044204
n2890	4.69471	-	395.191	0.010794	-0.013925
p9802	6.7996	+	579.41	0.010794	-0.046593
p9485	6.88072	+	549.35	0.01079	0.0043702
p4520	3.86724	+	278.687	0.010786	0.0030304
n1895	8.14779	-	337.122	0.010762	0.0043902
n1427	3.86799	-	289.093	0.010752	-0.0025977
p3156	6.41097	+	212.173	0.010742	0.0076935
n3454	6.64845	-	435.12	0.010739	0.0046493
p2670	5.61522	+	188.071	0.010739	-0.0034023
n2961	5.08041	-	402.148	0.010738	-0.010379
p9790	6.79996	+	578.406	0.010726	-0.056106
p3822	6.68824	+	247.133	0.010723	-0.0051197
p6172	3.42116	+	348.071	0.010723	-0.0086164
n4143	5.36478	-	487.091	0.01071	-0.02602
p5653	1.67793	+	325.65	0.010701	0.013248
n2973	5.54706	-	403.161	0.010699	-0.0022366
n4822	2.90866	-	554.077	0.010699	-0.0047326
p1441	9.81068	+	137.43	0.01068	-0.011579
p8277	5.25855	+	449.108	0.010677	0.0054806
n3601	4.36265	-	445.194	0.010676	0.012378
p5936	3.85438	+	337.169	0.010675	0.0014817
p10768	5.34555	+	756.446	0.010673	0.0073823
p10667	5.86312	+	697.271	0.01067	0.0038829
p5291	3.38114	+	310.828	0.010669	0.0097111
n5135	7.44628	-	613.086	0.010655	-0.020803
p3106	5.05492	+	210.121	0.010626	-0.029537
n2616	5.4401	-	386.117	0.010624	-0.008987
p4959	5.24123	+	297.191	0.010622	0.0075655
p9959	5.94714	+	598.271	0.010622	-0.015003
n2491	5.45066	-	377.181	0.010621	0.013126
p7597	7.06085	+	415.158	0.010618	0.018743
p10213	5.40986	+	628.407	0.010607	0.0057428
p4282	9.82464	+	271.06	0.010605	-0.0096348
p9912	5.34021	+	593.389	0.010602	0.015357
p2601	3.331	+	185.165	0.010582	0.015925
p2099	8.57971	+	163.075	0.010564	0.011882
n2546	3.26397	-	380.072	0.010545	0.0032664
p6136	3.33393	+	347.025	0.010539	0.02792
p10264	4.99467	+	633.78	0.010537	0.011122
n4391	7.19858	-	505.135	0.010531	-0.027255
p7893	3.88154	+	430.266	0.010522	0.0024427
p8709	5.20284	+	476.299	0.010521	0.0009522
n1253	1.67604	-	267.071	0.010508	-0.018407
n2012	3.13172	-	346.055	0.010504	0.0027959
p10789	4.98616	+	772.453	0.0105	0.013384
p6834	6.50915	+	377.18	0.010491	-0.00033918
p2687	2.97976	+	189.039	0.010488	-0.0012747
p1148	4.69361	+	127.112	0.010479	0.0074519
n3614	8.91376	-	445.882	0.010468	-0.0059826
p2793	1.74605	+	194.137	0.010458	0.00018542
p5570	2.64818	+	322.15	0.010448	0.0168
n5631	8.6018	-	739.339	0.010426	0.0033907
n5632	5.20416	-	739.817	0.010426	0.01742
n1407	8.0927	-	287.056	0.010411	0.012794
n749	1.66944	-	193.06	0.010405	-0.00021513
p7595	8.72405	+	415.137	0.01038	0.0052056
p3404	4.16303	+	227.164	0.010373	0.016245
n3982	5.17666	-	473.28	0.010368	-0.0036516
p7652	6.79838	+	416.353	0.010366	-0.046465
p3366	4.21537	+	225.112	0.010341	-0.021052
p3437	4.41178	+	229.071	0.010339	0.017775
p2917	7.6418	+	201.149	0.010327	0.019158
n4078	2.37031	-	481.059	0.010307	0.012333
p10258	5.41202	+	632.824	0.010294	0.0067886
p9394	6.67493	+	540.303	0.010271	-0.022949
p9923	5.35055	+	594.391	0.010249	0.0050527
p5601	8.72493	+	323.149	0.010231	0.0057255
n2259	4.33097	-	362.05	0.010229	0.0014169
n3830	3.67773	-	461.13	0.010227	-0.025705
p2139	7.63852	+	165.127	0.010208	0.011548
p3944	3.27316	+	254.15	0.010201	0.0071253
n3314	5.45051	-	426.177	0.010197	0.00055636
p5420	3.46928	+	316.212	0.010183	-0.0054121
n2227	3.46688	-	360.071	0.010173	0.0020349
n3176	9.82618	-	415.983	0.010173	-0.0034744
p2056	3.773	+	161.149	0.010171	-0.019803
n2151	1.65493	-	354.092	0.010167	-0.0045167
n3998	8.75319	-	475.091	0.010164	0.013074
n1800	4.02103	-	329.087	0.010161	-0.0015803
p5242	3.40042	+	308.195	0.010151	0.0019512
n1087	2.08087	-	237.091	0.010144	-0.0014585
p4869	6.28952	+	293.211	0.010141	0.0086102
p3202	4.7908	+	215.184	0.010134	-0.018751
n3847	9.85325	-	461.988	0.010133	-0.0021188
p3619	3.89558	+	237.196	0.010133	0.0099088
p4950	4.41943	+	296.27	0.01013	-0.006016
n1056	3.51209	-	233.096	0.010117	0.0046933
n4052	6.3739	-	479.119	0.010116	0.0053424
p10338	4.99622	+	642.262	0.0101	0.005505
p6006	5.57408	+	341.217	0.010096	0.0025848
n520	1.6678	-	166.044	0.010056	-0.00013641
n3552	6.7328	-	443.089	0.010053	0.009307
p3951	1.74247	+	254.186	0.010048	-0.026413
n5413	5.40687	-	669.301	0.010047	0.0055986
n3712	6.78624	-	451.218	0.010046	0.0058611
n417	3.0002	-	158.046	0.010046	-0.0061612
n5472	5.28671	-	682.801	0.010046	0.011556
n3738	7.52875	-	453.176	0.010038	-0.0032656
n3562	5.54743	-	443.205	0.010034	0.0070432
n2966	5.71239	-	403.091	0.010028	0.011933
p10021	4.88595	+	608.381	0.010022	0.016632
p7710	5.06669	+	420.187	0.01002	-0.004523
p1804	3.24164	+	152.057	0.01001	0.0052797
n3248	6.33269	-	421.171	0.009995	0.015351
p6541	2.81363	+	365.062	0.0099809	0.002073
n4818	5.36219	-	553.213	0.0099795	0.0033101
p6031	5.24073	+	342.249	0.0099779	0.0084968
p10769	5.26179	+	757.221	0.0099759	0.0060511
n2587	1.67079	-	383.119	0.0099629	0.0049834
p4710	5.26245	+	287.055	0.0099541	0.0055511
n3836	6.12502	-	461.202	0.0099533	0.011637
p4571	3.7984	+	281.155	0.0099341	-0.014134
n3129	4.21371	-	413.05	0.0099031	-0.0067647
p6617	1.89255	+	368.004	0.0098987	-0.00044052
p7575	1.65301	+	414.046	0.0098886	-0.0018515
n640	3.36151	-	182.046	0.0098689	0.00046816
p6055	3.86778	+	344.019	0.009859	-0.00082869
n5316	3.34362	-	653.123	0.0098576	0.0028661
n4590	5.86592	-	523.239	0.0098479	0.016815
p536	3.86788	+	101.059	0.0098452	-0.0027159
n3166	6.40079	-	415.197	0.0098363	0.016206
n1334	3.23472	-	275.077	0.0098339	0.0089287
p4958	8.72404	+	297.17	0.0098319	0.010227
p8917	6.63355	+	495.244	0.0098306	0.012208
n5356	5.31471	-	660.295	0.009819	0.0092787
p5955	1.87948	+	339.05	0.0097995	-0.010892
n3633	7.17146	-	447.187	0.0097744	0.017256
p8036	7.06284	+	437.221	0.0097534	-0.024208
p7853	3.4958	+	428.748	0.009751	0.00672
p4478	5.91777	+	277.12	0.0097461	0.00545
p3725	4.38294	+	242.983	0.0097424	0.014248
p2403	8.3801	+	177.164	0.0097306	0.008922
n4759	10.6927	-	543.281	0.0097285	0.0065347
p2344	5.27161	+	175.097	0.0097263	-0.0067654
n4505	9.66061	-	515.286	0.00971	0.0043571
p2404	7.33414	+	177.164	0.0096745	0.0075937
p2599	6.72944	+	185.154	0.0096604	0.011303
p5275	4.09762	+	310.155	0.0096429	0.00034311
n2574	1.65442	-	382.103	0.0096365	0.00083152
n2549	1.65503	-	380.108	0.0096289	-0.0018063
n3230	6.88239	-	420.195	0.0096242	-0.020815
p6855	5.97175	+	378.248	0.0096219	-0.023379
n2588	5.84163	-	383.138	0.0096195	0.019281
n4890	3.28848	-	567.966	0.0096111	-0.012366
p5396	4.87242	+	315.203	0.009602	-0.0087272
n4063	8.39369	-	479.25	0.0095838	0.0078245
n2628	6.53838	-	387.108	0.0095783	0.0087913
p318	5.97296	+	91.0538	0.0095747	-0.019533
p10194	4.99244	+	626.782	0.0095533	0.0081727
n5302	5.40015	-	645.797	0.0095449	0.0041799
p2040	3.71717	+	160.141	0.0095416	-0.026491
n5411	3.33991	-	669.045	0.0095403	0.0065387
p4466	4.8236	+	277.003	0.0095391	0.0062426
p2062	1.73289	+	162.082	0.009538	-0.00076833
p6098	1.71986	+	345.224	0.0095365	0.002213
p10762	5.34092	+	754.439	0.0095211	0.0080936
p7316	5.94383	+	401.18	0.009501	-0.024032
p8666	6.1101	+	474.327	0.0094984	-0.0037945
n2398	1.66798	-	371.119	0.0094942	-0.0013273
n2318	1.66854	-	365.089	0.0094874	0.014328
p1803	3.7977	+	152.057	0.0094862	0.0010123
p5552	1.90585	+	321.962	0.0094828	-0.0082434
p6424	8.68128	+	359.197	0.0094806	-0.010243
n5105	3.24851	-	606.119	0.0094781	0.0046281
p5384	3.86778	+	315.066	0.0094681	-0.00083309
n1742	3.32108	-	325.033	0.0094668	-0.020091
p4851	1.89288	+	293.009	0.0094455	-0.0080619
n5140	7.44605	-	614.089	0.0094271	-0.010534
p4332	9.81076	+	272.964	0.0094217	-0.012585
p4061	1.91476	+	261.058	0.009416	0.0024175
p2733	6.11523	+	191.143	0.0094029	0.013848
n5175	5.40687	-	621.79	0.0093931	0.015638
p8762	8.18075	+	481.206	0.0093926	0.0084149
p1727	1.65312	+	148.08	0.0093743	0.0069667
n1879	1.70697	-	336.061	0.009373	-0.0026408
p9787	6.71565	+	578.375	0.0093666	-0.041871
n2322	5.179	-	365.145	0.0093603	0.0015433
p4636	3.24152	+	284.099	0.0093504	0.0065738
p10450	7.32104	+	653.398	0.0093491	0.00052137
p6934	6.86678	+	383.17	0.0093396	-0.015823
p8020	7.06289	+	436.218	0.0093148	-0.022621
p6508	4.35556	+	363.092	0.009313	0.02635
n2013	3.45256	-	346.055	0.0093086	-0.010908
n5399	5.31402	-	666.788	0.0093059	9.7851e-05
p2994	6.57797	+	205.049	0.0092811	0.0055269
p4336	2.29844	+	273.037	0.0092802	0.017965
n4603	8.51916	-	525.197	0.0092757	0.0041239
n5377	5.40498	-	662.782	0.0092579	0.0052707
n2967	1.65441	-	403.109	0.0092545	0.0010395
p8618	7.63854	+	472.188	0.0092449	0.017844
p10309	7.45843	+	638.32	0.0092402	0.0014503
p2205	6.64812	+	169.122	0.0092349	0.00027557
n2414	4.93419	-	372.101	0.009217	0.0095663
n1701	5.08206	-	320.143	0.0092155	0.0093035
p671	4.87333	+	109.101	0.0092107	0.00073579
n1843	5.0232	-	333.119	0.0092047	-0.0037671
n3214	7.11552	-	419.192	0.0091855	-0.029493
p4504	2.66455	+	278.095	0.0091848	0.0075752
n3349	8.39557	-	429.176	0.0091846	0.003797
n1883	5.28242	-	336.138	0.0091737	-0.0026681
p3293	4.70273	+	221.081	0.0091715	0.005813
p9632	4.64956	+	565.299	0.0091548	-0.0068529
n4408	7.19844	-	506.138	0.0091363	-0.022682
n3497	7.59763	-	437.202	0.0091343	0.010308
n5671	5.26672	-	755.201	0.0091256	0.0081485
p7407	4.58413	+	406.207	0.0091132	0.010462
n2590	3.87086	-	384.032	0.0091096	0.0012925
n3923	5.35164	-	469.192	0.009105	-0.010394
p9248	3.12286	+	525.994	0.0090848	0.0039098
p7293	2.29919	+	400.146	0.0090629	0.011337
n3728	6.78599	-	452.221	0.0090609	0.010264
n2540	5.49943	-	379.197	0.0090564	0.014664
n4526	6.9088	-	517.101	0.0090561	-0.0095844
n5384	5.40627	-	663.78	0.0090547	0.0061904
p8282	3.67562	+	449.243	0.0090436	0.0016949
p3445	6.68829	+	229.122	0.0090383	-0.0036872
n2886	1.66868	-	395.099	0.0090328	0.008755
n5672	5.26287	-	755.204	0.0090288	0.0070425
n2949	5.74333	-	401.145	0.0090226	0.033213
n1854	1.77562	-	334.066	0.0090201	-0.00036305
n1873	3.57268	-	335.134	0.0090109	0.015191
n1672	4.35673	-	317.088	0.0090084	0.01611
n4267	6.67618	-	495.244	0.0089999	0.017184
n2486	5.97809	-	377.181	0.0089998	-0.026537
n3610	4.2545	-	445.23	0.008991	-0.005788
p10788	5.3706	+	772.453	0.0089868	0.0042184
p1086	2.0137	+	125.023	0.008965	0.0098412
n2598	1.76189	-	385.069	0.0089377	-0.00054002
p4042	6.36026	+	260.059	0.0089344	-0.0051915
p9934	6.9908	+	596.171	0.008927	-0.0051242
n3495	5.95825	-	437.202	0.0089259	-0.031678
p9733	4.47873	+	573.813	0.0089201	0.008589
n2352	1.65442	-	367.105	0.0089149	-0.010658
p1888	1.63961	+	155.034	0.0088987	0.011509
p7266	4.82391	+	399.037	0.0088929	0.0080865
n4507	7.76268	-	515.286	0.0088869	0.0073839
p10764	5.86528	+	755.424	0.0088713	-0.0044897
n4783	2.35927	-	549.06	0.0088612	0.0099367
p9830	1.93268	+	583.18	0.0088452	0.013041
p4826	2.78833	+	291.976	0.0088192	0.0082899
p7079	5.2676	+	390.061	0.0088142	-0.0058622
n3000	3.54546	-	405.028	0.0088069	-0.026282
p7438	3.95076	+	407.738	0.008795	-0.0076465
n1173	1.66783	-	254.06	0.0087898	0.011156
p1936	3.57945	+	157.086	0.0087759	-0.013363
p5564	3.74273	+	322.113	0.0087683	-0.0010295
n4956	5.95276	-	580.232	0.0087574	-0.020281
p10812	5.41202	+	792.466	0.0087441	0.002015
p6359	1.74586	+	356.137	0.008733	0.014039
n4309	6.7879	-	498.227	0.0087265	0.0021415
p5641	5.40886	+	325.113	0.0087231	-0.0069235
p9627	7.04582	+	564.341	0.0087216	0.003031
p9628	7.04582	+	564.343	0.0087216	0.003031
p3439	6.74192	+	229.086	0.0087076	-0.0052252
p9049	1.75037	+	506.2	0.0086968	-0.0084513
p3477	4.20169	+	230.175	0.0086894	-0.017447
n2279	3.87243	-	363.054	0.008686	0.0014792
n2197	5.72714	-	358.093	0.0086833	-0.019686
n1997	6.00572	-	345.119	0.0086766	0.0078012
n3277	5.73932	-	423.187	0.0086715	-0.0073333
p5188	4.72314	+	306.126	0.0086575	-0.00022383
p6244	4.86381	+	350.217	0.0086489	0.0038472
p7501	4.43468	+	410.074	0.0086455	-0.0046713
p2920	3.54724	+	201.649	0.0086414	0.0014405
p1841	7.57875	+	153.127	0.00864	-0.012723
p5685	4.36518	+	327.071	0.008632	0.0091779
p790	3.62094	+	113.059	0.0086294	-0.013367
n4474	9.53938	-	513.27	0.0086099	0.0014152
p4497	1.89808	+	277.972	0.0086093	-0.0096515
n4797	6.87953	-	550.164	0.0086057	-0.0069475
p10664	5.87205	+	696.768	0.0085984	-0.0049646
n1389	7.15737	-	285.04	0.008593	0.0056656
n3348	6.80021	-	429.176	0.0085895	0.0084107
p2914	3.53474	+	201.147	0.0085889	-0.0047767
n2028	3.61654	-	347.04	0.0085844	0.0052868
p1213	5.41809	+	129.127	0.0085814	0.0073361
p2844	6.74448	+	197.117	0.0085799	0.0088294
n4963	7.19877	-	581.281	0.0085674	0.01188
p4686	6.08288	+	286.111	0.0085606	-0.013382
n4347	7.35111	-	501.101	0.0085537	0.01387
p6407	5.57413	+	358.244	0.0085515	0.013961
p4551	4.70731	+	280.168	0.0085421	0.0032931
n2277	3.19954	-	363.054	0.0085291	0.00066525
p10694	5.39524	+	713.348	0.0085261	-0.00039885
n4606	8.51902	-	525.255	0.0085241	-0.0035907
p3126	5.50729	+	211.133	0.0085131	-0.006931
n4694	5.94927	-	536.243	0.0085091	-0.010991
n3304	5.82948	-	425.202	0.0085076	-0.014447
p7371	5.86208	+	403.272	0.0085012	9.0592e-06
p9395	6.81193	+	540.311	0.0085009	-0.015636
p5460	4.82654	+	318.03	0.0084955	0.0024332
n4243	7.77632	-	493.229	0.0084907	0.014975
n1446	1.7922	-	291.053	0.0084878	-0.0046952
n4370	7.0474	-	503.12	0.0084771	-0.0080102
p7881	3.32968	+	430.157	0.00847	0.012878
n3258	5.28569	-	422.185	0.0084584	0.0085284
p3241	4.82631	+	217.99	0.0084535	0.0032969
p10792	5.38133	+	773.453	0.0084456	0.0034594
p3706	3.63453	+	241.184	0.0084435	-0.012148
p5891	2.32491	+	336.048	0.0084223	0.024051
n1801	4.65383	-	329.088	0.0084123	0.015302
n1897	3.96494	-	337.15	0.0083996	0.010873
p9183	6.87992	+	520.315	0.0083959	-0.0010582
n3500	7.34913	-	437.239	0.0083945	0.0010367
p7920	4.80567	+	431.258	0.0083935	-0.034662
p10416	5.4204	+	650.264	0.0083857	0.0079125
n1856	1.66785	-	334.082	0.0083826	0.0029152
n3533	5.35988	-	441.308	0.008381	-0.0023573
p3088	4.54517	+	209.154	0.0083747	0.0091434
n3045	8.12031	-	407.192	0.008367	0.012571
p5667	4.42492	+	326.145	0.0083647	-0.001493
p10247	9.45307	+	631.68	0.0083557	-0.008653
p5098	8.25635	+	303.087	0.0083528	0.027561
p10262	5.41772	+	633.324	0.0083494	0.0069418
n2391	1.72154	-	371.083	0.0083492	0.0071873
p9797	6.71566	+	579.379	0.0083314	-0.032567
p8174	3.66362	+	444.282	0.0083291	-0.008324
p3422	5.34317	+	228.131	0.0083192	-0.029113
p9056	5.22585	+	506.298	0.0083116	0.0088838
p2907	6.68892	+	201.128	0.0083031	-0.0025429
p5960	6.25229	+	339.086	0.0083018	0.010379
p2933	1.63971	+	203.053	0.0082974	0.0059222
n4758	9.04199	-	543.281	0.0082937	0.0053247
n3213	7.36366	-	419.192	0.0082931	-0.020286
n2055	4.26781	-	349.058	0.0082816	-0.02593
n2331	3.89226	-	366.056	0.0082747	-0.034664
p7868	4.07459	+	429.271	0.008264	-0.0049866
n3521	1.65442	-	440.108	0.0082623	0.00047174
p1370	3.23074	+	135.03	0.0082608	0.0029881
n5354	5.31831	-	659.793	0.0082603	0.011495
p3615	5.32594	+	237.149	0.0082597	0.0029927
p1146	3.77038	+	127.112	0.0082506	0.013104
p7469	3.41368	+	409.02	0.0082411	-0.012099
p9206	4.14129	+	521.783	0.0082108	0.0071209
n3635	3.64761	-	447.228	0.0082072	0.0013682
p2580	3.27122	+	184.618	0.008207	0.016138
n1340	3.22756	-	276.081	0.0081967	0.0078783
p8334	3.64857	+	453.161	0.0081832	0.0049014
n2059	1.65451	-	349.074	0.0081699	0.0028228
n5327	5.3213	-	655.277	0.0081657	0.0054407
p786	2.0028	+	113.023	0.0081471	0.0073676
n3805	3.42732	-	459.209	0.008141	-0.0033915
n3972	3.23472	-	473.106	0.0081366	0.0073485
p10285	5.41175	+	635.802	0.0081284	0.0064702
p7978	5.41848	+	434.18	0.0081272	0.00052978
p614	1.84552	+	105.11	0.0081221	-0.0021953
p4144	5.45338	+	265.107	0.008118	0.013768
n1567	1.65451	-	305.066	0.0081139	0.0014457
n2043	1.66804	-	348.098	0.0081104	-0.00033916
p4667	3.24028	+	285.103	0.0081097	0.0039497
n4376	9.14349	-	503.153	0.0080946	0.0018493
n3504	5.95924	-	438.206	0.0080893	-0.020638
n3405	6.26477	-	433.114	0.0080721	0.031148
n5340	5.55345	-	657.783	0.0080661	-0.00184
p6835	3.70304	+	377.175	0.0080606	0.0058185
n1979	4.18709	-	344.117	0.0080516	-0.018543
p4455	6.62013	+	276.163	0.0080418	0.019065
p4968	6.38319	+	298.108	0.0080313	0.036741
p2279	1.86599	+	172.019	0.0080298	-0.00044755
p604	1.67983	+	104.052	0.0080205	0.0036453
p6817	5.23609	+	376.223	0.008017	-0.0049211
p3658	8.80658	+	239.106	0.0080155	0.010396
p2566	1.95991	+	184.058	0.008007	-0.0085054
n5786	7.57003	-	885.518	0.0079971	-0.0023215
n320	5.7454	-	136.049	0.0079922	0.0022947
p8229	5.75273	+	446.278	0.0079906	-0.00039419
n1606	5.04095	-	310.122	0.0079898	-0.027359
n1335	1.79222	-	275.077	0.007989	-0.0010632
p7661	5.13371	+	417.118	0.0079687	0.010967
n2423	4.59364	-	373.022	0.007967	-0.017332
n1932	4.97099	-	341.087	0.0079515	0.00070346
p8172	7.56944	+	444.271	0.0079491	0.0094531
p7859	8.07705	+	429.174	0.0079484	0.013794
n5675	5.26561	-	756.205	0.007941	0.0063469
p3115	4.64327	+	211.06	0.0079383	0.012828
n2019	3.8835	-	346.122	0.0079364	5.3758e-05
n5473	5.67291	-	683.175	0.0079158	0.0026341
p10464	7.32021	+	654.402	0.0079095	-0.0019338
p5305	9.47952	+	311.222	0.0079077	-0.002332
p7871	4.91555	+	429.307	0.0079053	-0.0083854
n5176	5.3974	-	621.792	0.0079035	-0.0023678
n1333	2.06573	-	275.058	0.007898	0.0019061
p7771	8.84781	+	424.036	0.0078841	0.0047926
n2660	7.33619	-	388.169	0.0078798	0.0015344
p4818	6.78452	+	291.18	0.0078687	0.0037661
p1019	2.23063	+	120.052	0.0078679	-0.0066255
n4547	5.94651	-	519.148	0.0078663	-0.022651
p4799	5.76648	+	290.233	0.0078647	0.0025274
n5683	8.05177	-	759.212	0.0078646	0.0083145
n3179	8.98699	-	416.222	0.0078492	0.0028805
n1442	3.86862	-	290.096	0.0078397	-0.0027067
n4297	6.78697	-	497.223	0.0078252	0.0051145
p3461	3.40048	+	229.658	0.0078216	0.0013103
n4683	5.95073	-	535.239	0.0078202	-0.018767
n4840	6.59366	-	556.12	0.0078034	0.013048
p2310	4.54939	+	173.133	0.0078012	0.00042548
p2064	6.64232	+	162.095	0.0077961	-0.011443
p6543	3.7857	+	365.069	0.0077851	0.0091041
p945	6.33015	+	118.065	0.0077777	-0.0024642
p4565	5.14469	+	281.102	0.0077708	0.0037355
p5210	5.65538	+	307.093	0.0077631	-0.0017691
n4682	6.18067	-	535.239	0.0077512	-0.01406
n5680	5.26328	-	757.208	0.0077468	0.0030876
p7680	6.79838	+	417.356	0.0077462	-0.035178
p8808	5.47565	+	485.238	0.0077306	-0.015046
p4124	3.82599	+	264.087	0.0077279	-0.013277
p5611	1.67757	+	324.059	0.0076867	0.00057195
n1871	3.87865	-	335.09	0.0076642	0.0037751
p10037	4.40535	+	610.321	0.007664	0.0017479
p7862	5.41375	+	429.19	0.0076583	0.0034105
n1716	1.70964	-	322.044	0.0076411	-0.0094822
n2867	4.17109	-	394.051	0.0076401	-0.004767
p7356	5.49606	+	402.252	0.0076266	-0.018778
p7910	3.48255	+	431.116	0.0076053	0.01759
n4290	3.64109	-	497.151	0.007597	0.0050682
p3423	4.20217	+	228.138	0.0075957	0.00047448
n1872	3.86799	-	335.098	0.0075952	-0.0023545
n2005	10.6376	-	345.228	0.0075677	0.011097
p6086	2.09463	+	345.106	0.0075643	0.017194
p7253	4.82624	+	398.03	0.0075599	0.0040387
p7640	6.14929	+	416.249	0.007544	0.0036908
n713	3.58754	-	191.056	0.0075438	-0.019555
p10422	5.41282	+	650.765	0.0075399	0.010403
n2554	3.26762	-	380.987	0.007533	0.011921
n4947	5.94974	-	579.229	0.0075298	-0.01531
p2642	6.68988	+	187.112	0.0075229	-0.0034792
p9715	4.48576	+	572.81	0.007487	0.0085615
n1369	2.64944	-	281.905	0.0074857	-0.00068093
p8097	7.06217	+	441.173	0.007484	-0.025207
p7529	4.69343	+	411.186	0.0074828	0.0041968
n3080	5.31324	-	409.207	0.0074655	0.005682
p1796	7.42999	+	151.112	0.0074602	0.0069581
p8423	7.56855	+	459.184	0.0074546	0.01139
n4538	3.14167	-	519.026	0.0074464	0.01526
p1820	3.23418	+	153.041	0.00743	0.00055285
p3424	3.45402	+	228.142	0.0074018	0.013569
n2955	4.25384	-	401.24	0.007401	-1.5329e-05
p3104	1.63973	+	210.097	0.0073942	-0.0026922
n1261	8.6568	-	269.045	0.007369	-0.012869
n1379	3.49225	-	283.068	0.0073646	0.0036891
n4082	7.67947	-	481.135	0.0073635	0.0028345
p5533	1.88502	+	321.04	0.0073337	-0.0019099
p7144	4.79812	+	393.158	0.007329	0.016385
n1352	2.52155	-	279.039	0.0073242	0.0037295
p6467	5.26444	+	361.107	0.0073155	-0.00091238
n3167	4.31456	-	415.219	0.0073123	0.00034038
n4253	7.77639	-	494.232	0.0073047	0.014058
n4368	7.0474	-	503.119	0.0072952	-0.0062282
n4705	8.10634	-	537.218	0.0072799	-0.0054288
n4693	6.17952	-	536.242	0.0072664	-0.012937
p8633	6.71562	+	473.2	0.0072545	0.019534
p2730	5.0502	+	191.107	0.0072416	-0.026846
n4308	5.29242	-	498.191	0.0072408	0.0030131
p10810	5.40986	+	791.466	0.0072394	0.011009
n578	5.02705	-	175.062	0.0072266	0.020359
p9724	4.48715	+	573.312	0.0072143	0.0029578
p2124	1.64018	+	165.018	0.0072061	0.019248
p1775	1.68152	+	150.058	0.0072029	-0.0045697
p1298	3.96434	+	131.068	0.0072	0.0019778
p4761	1.63971	+	289.092	0.0071905	-0.0028984
p3164	4.77847	+	213.076	0.0071874	0.019796
p8099	7.33549	+	441.174	0.0071812	-0.019548
n2942	3.55892	-	400.22	0.0071765	-0.00032571
p9204	6.88074	+	521.318	0.0071751	-0.0025417
n3108	5.39915	-	411.223	0.0071591	0.016842
p9200	6.85487	+	521.25	0.0071586	-0.0024542
p3101	1.66623	+	210.076	0.0071572	-0.0012757
p9338	6.53682	+	535.351	0.0071555	0.0024094
p9919	6.53681	+	594.352	0.0071506	-0.0080048
p1424	3.27042	+	137.046	0.0071498	0.01626
n4715	8.10299	-	538.222	0.0071437	-0.0037247
n2275	2.91437	-	363.047	0.0071277	0.0020758
p4174	3.82595	+	266.151	0.0071185	-0.0079853
p8294	4.54859	+	450.234	0.0071083	-0.0061765
n2292	1.70985	-	364.077	0.0070958	0.0025443
n2210	5.80691	-	359.062	0.0070803	-0.017198
n2634	7.32632	-	387.166	0.0070768	0.011328
p9482	6.11045	+	549.278	0.0070761	-0.0015165
p1760	4.95367	+	149.096	0.0070721	-0.0048184
n5080	8.86138	-	599.299	0.0070716	-0.0034232
n2834	5.95784	-	392.2	0.007069	-0.012901
n1218	1.65451	-	261.059	0.0070636	0.0061523
n5444	6.1394	-	677.195	0.0070634	-0.020854
n2508	5.97736	-	378.185	0.007054	-0.019138
n2835	5.68407	-	392.2	0.0070508	-0.019999
p3901	4.85984	+	251.131	0.0070489	-0.0085486
p1606	5.5879	+	144.081	0.0070467	-0.0029036
p1922	1.64465	+	157.008	0.0070437	0.010561
p7045	6.27389	+	388.236	0.0070432	-0.0024068
p8101	7.91322	+	441.174	0.0070405	-0.0274
n4484	3.33651	-	515.055	0.0070382	-0.017261
p6282	4.98307	+	352.16	0.0070125	0.004178
p1331	1.73628	+	132.139	0.007	-0.0026777
n918	3.9492	-	211.001	0.0069967	-0.0033246
p9072	5.34028	+	508.234	0.0069929	0.0092998
n3233	3.22128	-	421.005	0.0069893	0.0089941
n1837	1.77504	-	333.063	0.0069776	-0.0032991
n1930	2.137	-	341.039	0.0069754	0.0048647
p7569	7.8024	+	413.305	0.0069593	-0.017346
p3399	4.11525	+	227.128	0.0069561	-0.0010517
p693	3.23189	+	110.035	0.0069555	0.0061101
p6924	5.86293	+	382.838	0.0069321	0.012463
n3946	7.00684	-	471.15	0.006914	0.005738
n2435	7.08856	-	373.186	0.0069124	-0.024914
p1046	6.98411	+	121.557	0.0069112	-0.0019604
p1468	3.57171	+	139.075	0.0068679	0.012433
p6258	4.5195	+	351.134	0.0068524	-0.018179
n2936	3.434	-	399.272	0.0068457	-0.0064977
p3933	4.8627	+	253.165	0.0068394	0.013244
p3934	3.45426	+	253.184	0.006833	-0.014632
p5074	4.62961	+	302.208	0.0068276	0.0043095
n4211	8.09427	-	491.213	0.0068102	-0.0051594
p7350	6.86673	+	402.184	0.0068094	-0.020869
n2630	4.64016	-	387.13	0.0068077	0.016291
p8512	6.10527	+	463.325	0.0068076	-0.0020352
p888	2.90207	+	115.964	0.0067942	-0.0024106
n503	2.11951	-	164.957	0.0067828	0.00027786
p2551	1.73683	+	183.113	0.0067827	0.0082877
p4691	3.47871	+	286.129	0.0067727	-0.0090182
p3480	3.34531	+	230.66	0.0067711	-0.0053063
p7703	5.75043	+	419.25	0.0067653	-0.0073619
n4838	1.89144	-	556	0.0067641	-0.011277
n3130	1.65502	-	413.109	0.0067603	0.0039466
p3845	6.68851	+	248.136	0.0067568	-0.0037523
n2603	5.44317	-	385.114	0.0067555	-0.011412
n3951	5.82948	-	471.208	0.0067534	-0.014292
n1152	1.64088	-	249.059	0.0067505	0.0033454
p5020	1.84008	+	300.077	0.0067476	-6.5539e-05
p1973	1.65293	+	158.081	0.0067412	0.0074319
p3776	2.49083	+	245.077	0.0067214	0.011232
n2593	1.65433	-	384.103	0.0067182	-0.00229
p2161	3.2762	+	166.171	0.0067174	-0.015661
p9007	7.04642	+	503.119	0.0067106	-0.0038473
p4792	3.72846	+	290.161	0.0067092	0.0093203
p2397	3.50669	+	177.102	0.0067086	0.0028151
p2633	4.16266	+	187.06	0.0066935	-0.0073127
p9542	3.86744	+	555.365	0.0066864	-0.00011477
n3643	8.84251	-	447.26	0.0066808	0.0020578
n2458	1.71407	-	375.073	0.0066768	0.010132
p9254	6.81198	+	526.796	0.0066722	-0.031975
p5659	4.92832	+	326.095	0.0066704	1.5405e-05
p2851	2.76782	+	197.985	0.0066697	0.00977
p4079	3.82772	+	262.038	0.0066638	0.019039
p5739	4.97648	+	329.327	0.0066603	0.0042004
n2583	1.68016	-	383.083	0.0066555	-0.0042355
n2378	5.76797	-	369.158	0.0066445	0.0068853
n1747	3.86866	-	325.069	0.0066427	0.0013683
p7943	6.49544	+	432.262	0.006633	-0.010009
p9081	8.09134	+	510.256	0.0066318	-0.0030305
n4154	3.75824	-	487.241	0.00663	0.0049953
n740	3.33779	-	193.024	0.0066273	-0.023588
p9863	7.06324	+	588.354	0.0066201	-0.012975
p4264	4.66075	+	270.097	0.0066183	0.004974
p2433	2.44453	+	179.055	0.0066111	-0.0012159
p6856	8.83411	+	378.259	0.0065934	0.0043983
n1941	2.28843	-	341.908	0.0065921	-0.003234
p3133	4.15815	+	211.169	0.0065881	0.01465
n4618	6.23829	-	527.234	0.0065748	0.014668
p3855	1.72953	+	248.647	0.0065685	0.004174
n2091	1.66798	-	351.073	0.0065645	-0.002681
p1407	2.3537	+	136.062	0.0065572	-0.026619
p8686	1.73279	+	475.241	0.006552	-0.0012408
p2784	3.86945	+	193.53	0.0065395	0.002977
n5544	6.96462	-	699.27	0.0065327	0.0017517
p3305	4.10033	+	221.175	0.0065226	0.010625
n750	1.69497	-	193.072	0.0065184	0.0020906
p3021	1.65167	+	206.085	0.0065149	0.0097921
n2501	1.66871	-	378.072	0.0065068	0.0019697
p3318	3.40887	+	222.663	0.0065059	-0.0034271
n5355	5.31469	-	659.795	0.006502	0.013049
n5483	7.25301	-	685.234	0.0065004	0.0034006
p1550	2.72005	+	142.05	0.0064946	0.016485
p6699	6.10195	+	372.166	0.0064831	-0.0039506
p9747	4.22784	+	575.305	0.006463	0.00022119
p9556	3.85821	+	556.368	0.0064582	0.003606
p4366	5.49303	+	273.221	0.0064448	-0.008373
p3582	3.50856	+	235.111	0.0064439	0.0063349
p4516	3.89566	+	278.197	0.0064353	-0.0010697
p2350	4.54191	+	175.148	0.0064296	0.010781
p4198	3.34547	+	267.166	0.0064281	-0.002449
p2147	3.36707	+	166.05	0.0064236	-0.0081212
n1115	2.06712	-	243.062	0.0064081	0.0076022
n5386	6.89534	-	664.111	0.0064055	-0.00065951
n5304	5.40156	-	646.298	0.0063973	0.0093475
p8721	6.70189	+	477.292	0.0063935	0.0040312
n2481	4.25379	-	377.069	0.006386	0.0021659
p1607	5.13365	+	144.081	0.0063569	-0.0082848
p9722	3.7984	+	573.308	0.0063509	0.0060648
n384	6.03455	-	151.004	0.0063497	0.0036431
p3624	1.65296	+	238.038	0.0063375	0.0058576
p6909	1.66633	+	381.187	0.0063369	0.0010447
p3121	2.56197	+	211.064	0.0063298	-0.0038726
p5840	4.46577	+	333.206	0.0063263	-0.015105
n544	5.99579	-	172.098	0.0063234	-0.0053065
p9057	6.17923	+	506.299	0.0063151	-0.0010614
p5236	3.46831	+	308.161	0.0062938	0.0040049
n4523	3.35358	-	517.06	0.0062908	-0.0040598
n4285	3.14547	-	497.045	0.0062845	0.014488
n3817	6.71923	-	460.161	0.0062722	0.016623
p4634	1.74621	+	284.099	0.0062662	0.0020397
p3769	3.3725	+	244.663	0.0062357	0.0026584
n4142	5.05501	-	487.091	0.0062351	-0.030651
n959	1.65504	-	217.053	0.0062334	0.005693
n4100	7.7876	-	483.187	0.0062328	-0.0065315
p4760	5.03664	+	289.086	0.0062314	-0.020879
p994	1.73753	+	119.659	0.006222	0.0024937
p8120	7.04882	+	442.177	0.0062205	-0.01352
n2777	7.5976	-	391.197	0.0062071	0.013032
p2666	2.4333	+	188.056	0.0062063	0.014264
p7964	4.08869	+	433.248	0.0061993	0.0055009
p6029	4.85929	+	342.229	0.0061717	-0.0085451
p4448	6.11568	+	276.126	0.0061714	0.015694
p6848	6.9911	+	378.17	0.0061671	-0.00059328
p9346	5.72557	+	536.198	0.0061596	0.0037312
n2336	1.65453	-	366.108	0.0061467	-0.0085379
n5305	3.33609	-	647.063	0.0061448	-0.0090414
n185	5.02567	-	113.061	0.006137	0.0083126
n5516	7.00111	-	693.124	0.0061328	-0.0010126
p1212	1.70766	+	129.102	0.0061309	0.0030881
p4083	2.35346	+	262.105	0.006129	0.012899
p10051	5.40447	+	611.399	0.0061231	0.0019398
p3086	6.11072	+	209.154	0.0061163	0.014719
n3432	3.85842	-	434.015	0.006113	0.00089913
n1084	1.6678	-	237.062	0.0061022	0.0053195
n5580	5.21699	-	716.814	0.0060811	0.0075225
n3915	1.65494	-	469.08	0.0060623	0.010138
p3430	4.40635	+	229.028	0.0060441	-0.0042354
p2546	7.22767	+	183.092	0.0060378	-0.00016102
n2600	5.35918	-	385.077	0.0060362	-0.00055251
n1045	1.65431	-	231.049	0.0060359	0.00078127
p10347	5.41491	+	643.287	0.0060357	0.0030937
p5684	3.7277	+	327.069	0.0060291	0.0065818
p1121	1.74416	+	126.566	0.0060269	-0.0011251
n4867	3.17195	-	565.107	0.0060189	0.0034456
p1389	6.70232	+	135.08	0.0060134	-0.0066016
p6425	6.66095	+	359.208	0.0059984	-0.018116
p8311	4.64581	+	451.201	0.0059971	-0.0054004
p4659	3.39511	+	284.668	0.005995	-0.019277
n4357	8.61552	-	501.14	0.0059749	0.0090467
n3225	2.19099	-	420.046	0.0059699	-0.011905
p9890	6.84046	+	592.354	0.0059697	0.0013138
n1422	1.74871	-	289.067	0.0059678	-0.00032266
n3895	7.6576	-	465.27	0.0059592	0.0099275
n258	2.06764	-	129.02	0.0059576	0.010048
n1421	1.79212	-	289.037	0.0059557	0.00029099
p7757	4.39105	+	423.224	0.0059516	0.0098058
p9250	6.88054	+	526.274	0.0059515	-0.024457
n4841	7.12561	-	556.298	0.0059459	0.0036416
p7136	1.94648	+	393.043	0.0059414	0.017726
n3292	5.93682	-	425.055	0.0059361	-0.0070556
n2160	2.10614	-	355.088	0.0059312	-0.0043981
p1831	3.24141	+	153.06	0.0059244	0.003037
p4689	4.53766	+	286.126	0.0059195	0.0077165
p2780	6.23235	+	193.159	0.0059041	-0.00095668
p10497	5.8627	+	659.338	0.0059003	-0.0020106
n151	9.43926	-	111.009	0.0058992	-0.021176
p1341	1.73289	+	133.064	0.0058964	-0.012955
p3556	4.09186	+	234.019	0.0058916	-0.001496
n3550	2.08921	-	443.075	0.0058911	0.0062235
p3947	3.7722	+	254.16	0.0058835	0.0076755
p2248	5.45552	+	171.117	0.0058755	-0.00042647
p5706	5.53233	+	328.197	0.0058742	0.0048096
n4384	7.04742	-	504.122	0.0058651	-0.0031382
n1798	3.35378	-	329.087	0.005843	0.010157
p4402	4.75179	+	274.682	0.0058422	-0.0078377
n5178	5.40938	-	622.292	0.0058329	0.0055395
p4306	1.64013	+	272.098	0.0058192	0.0057179
n3391	4.6459	-	432.159	0.0058158	0.0059779
n1913	5.22136	-	339.072	0.0058149	0.0098207
n2865	2.45249	-	394.04	0.005802	-0.003536
n1453	1.65428	-	292.07	0.0057973	0.0045205
p8479	2.3	+	461.987	0.0057642	-0.006786
p9150	6.64713	+	517.227	0.005759	0.017344
p10202	4.99295	+	627.298	0.005757	0.0024819
p3835	6.41398	+	247.19	0.0057538	0.0067188
p1153	3.96448	+	128.049	0.0057529	0.0012683
p8648	5.8491	+	474.181	0.0057335	-0.010146
p3119	5.01629	+	211.06	0.0057331	0.0064785
p8200	4.49175	+	445.266	0.0057311	-0.0070919
p4555	3.45079	+	280.195	0.0057275	0.0046522
p4219	4.36544	+	268.176	0.0057249	0.01105
n1611	3.2286	-	311.054	0.0057248	0.0072619
p7772	3.9093	+	424.172	0.0057242	-0.0064608
n4389	7.05184	-	505.124	0.0057206	-0.0056473
p45	4.09126	+	73.0643	0.0057132	0.010122
p974	2.35379	+	119.035	0.0057074	-0.019914
n1551	3.7582	-	303.072	0.0057059	0.0021205
n4015	5.57962	-	476.156	0.005701	0.019203
n4587	8.35412	-	523.182	0.0056976	-0.014633
p5328	5.00245	+	312.301	0.0056851	-0.0051654
n3551	2.52168	-	443.075	0.0056829	0.0079136
n2358	4.3099	-	367.197	0.0056811	0.01323
n4416	7.19859	-	507.14	0.005681	-0.015973
p7892	6.86697	+	430.265	0.0056788	0.0088066
p610	6.32954	+	105.069	0.0056764	-0.011678
p8876	6.33052	+	491.326	0.0056728	-0.019748
n3303	6.70336	-	425.181	0.0056704	-0.004816
p4610	7.51581	+	283.118	0.0056672	-0.0095273
n4954	6.22195	-	580.175	0.0056554	-0.0048318
p6736	3.42698	+	373.245	0.0056525	-0.0043638
p3034	5.44041	+	207.065	0.0056499	-0.0039844
n4383	2.36997	-	503.961	0.0056461	-0.0062582
p4275	4.85978	+	270.191	0.0056428	-0.0035624
p6021	2.5326	+	342.176	0.0056425	0.0041183
n3699	6.00637	-	451.054	0.0056371	-0.027365
n5676	5.26704	-	756.207	0.0056348	0.0075903
p3243	4.41476	+	218.034	0.0056285	-0.0023323
n2607	7.35457	-	385.15	0.0056249	0.0045761
p1846	7.34763	+	154.022	0.0056224	0.0065737
p3533	1.66054	+	233.024	0.0056224	0.010255
n4189	5.50014	-	490.171	0.0056209	-0.021352
n575	5.03289	-	175.061	0.0056209	0.016127
p6667	1.74598	+	370.152	0.0056209	0.011155
n1547	7.15863	-	303.051	0.0056195	0.012962
n1776	1.6678	-	327.093	0.0056143	-0.0073047
p6478	4.01367	+	361.242	0.0056121	0.0070202
n987	5.02334	-	222.077	0.0056101	0.0081526
p3564	2.61235	+	234.117	0.0056034	0.017214
p5252	6.01132	+	309.173	0.0056024	0.0075455
p2881	1.86046	+	200.013	0.005599	-0.00029076
p5728	6.33368	+	329.16	0.0055943	0.0045099
p5839	4.70434	+	333.191	0.0055752	-0.018544
p8534	3.21729	+	465.125	0.005555	-0.014924
n2851	1.66868	-	393.084	0.0055502	0.0064295
p6638	4.46501	+	369.099	0.0055476	-0.0011355
p7357	5.86262	+	402.269	0.0055404	0.0064146
n1204	3.92084	-	260.023	0.0055327	0.0083654
p10178	6.10516	+	625.378	0.0055286	-0.0035478
p4481	6.11851	+	277.13	0.0055213	0.011257
p8757	5.84902	+	481.114	0.0055196	0.012884
p7040	4.47751	+	388.16	0.0055184	0.014755
p1711	7.63888	+	147.117	0.0055172	0.016137
n2193	5.24893	-	357.258	0.0055148	-0.011846
p7856	5.41491	+	428.856	0.0054976	0.0098484
n3332	3.91101	-	427.218	0.0054825	0.0097561
n1737	1.65431	-	324.082	0.0054808	-0.0059538
p4390	4.41123	+	274.129	0.0054695	0.018421
p2141	5.43426	+	165.127	0.0054652	-0.003913
n1085	1.98285	-	237.062	0.0054465	0.0047493
n1937	4.08936	-	341.091	0.0054431	0.010148
p6954	4.88901	+	384.148	0.0054417	0.0062825
n2042	1.66485	-	348.076	0.0054297	-0.0017301
n2347	1.65561	-	367.068	0.0054188	0.00063598
n4700	3.52007	-	537.115	0.0054095	-0.0095598
p3384	4.65221	+	227.032	0.0054036	-0.00012545
n3111	4.76393	-	412.018	0.0053993	-0.00051755
n1419	2.34346	-	289.033	0.005383	0.022124
n5454	3.77436	-	678.195	0.0053812	-0.0044174
p8057	5.90404	+	438.215	0.0053571	0.015565
n4951	9.32779	-	579.302	0.0053498	0.00098726
p5253	3.38614	+	309.163	0.0053445	9.6161e-05
p2430	7.5548	+	179.034	0.0053422	0.00081725
n3278	8.20352	-	423.223	0.0053284	0.0050664
p7641	1.74196	+	416.24	0.0053275	-0.025329
p1151	2.25742	+	128.034	0.0053249	-0.008095
n638	1.6678	-	181.061	0.0053226	0.00066234
p8411	3.35876	+	458.309	0.0053118	-0.001674
n2382	3.72217	-	370.054	0.0053052	-0.0018007
n2041	4.26774	-	348.062	0.0053011	-0.01905
p8046	4.38113	+	437.973	0.0052968	-0.013754
n3017	6.01653	-	405.176	0.005296	0.0039873
p7063	4.07336	+	389.178	0.0052949	0.0063562
n144	5.84019	-	111.009	0.0052907	-0.0080274
p3529	2.5602	+	232.954	0.0052878	0.0097818
p2885	5.6993	+	200.038	0.0052782	0.0092338
p6420	5.54806	+	359.17	0.0052779	0.013927
p6533	4.83245	+	364.197	0.0052734	-0.0066517
n5067	5.08492	-	597.171	0.0052702	0.018936
p6272	3.49667	+	351.682	0.0052599	-0.0045326
p7922	3.77055	+	431.287	0.0052459	-0.005142
p9226	4.9549	+	523.78	0.0052431	-0.0033152
n5042	5.85512	-	595.166	0.0052429	0.013118
p4254	9.30186	+	269.175	0.0052423	0.0057106
p856	6.32695	+	115.054	0.0052315	0.015854
p1765	4.10125	+	149.133	0.0052253	0.0037867
n3873	8.59285	-	463.254	0.0052208	0.00080981
p4112	4.0599	+	263.132	0.0052185	-0.01163
n4280	9.53725	-	496.263	0.0052163	0.0044299
n1329	1.86582	-	275.021	0.0052154	-0.020726
n1655	6.38773	-	315.107	0.0052149	0.017964
p1805	4.18603	+	152.057	0.0051973	0.0060465
p5325	5.21585	+	312.238	0.0051961	0.011653
p5833	6.32003	+	333.148	0.0051944	0.017037
n3287	6.00717	-	424.154	0.005188	-0.00066656
p4249	3.6041	+	269.16	0.005188	0.0031082
n4930	8.64297	-	577.286	0.0051874	0.01803
n3043	1.65447	-	407.08	0.0051849	0.0042331
p9968	1.7364	+	599.387	0.0051841	-0.012095
p6918	4.22682	+	382.197	0.0051796	-0.010756
p5690	6.01254	+	327.183	0.0051775	0.0083134
n3870	4.34906	-	463.183	0.0051633	0.0085128
p5804	4.06111	+	332.134	0.0051626	0.014369
p2045	4.33885	+	161.06	0.005159	0.0031443
n1946	4.92895	-	342.24	0.0051534	0.021984
p9995	4.17235	+	605.315	0.0051491	0.004562
p7248	7.91284	+	397.31	0.0051422	-0.020266
p4997	7.24572	+	299.092	0.0051384	-0.00062406
p4873	5.33394	+	293.649	0.0051347	0.013448
p4762	3.60744	+	289.092	0.0051329	-0.0019559
p6522	4.35807	+	364.096	0.0051308	0.019609
n2711	4.59891	-	390.589	0.0051274	-0.010022
n4095	1.66949	-	483.095	0.0051061	-0.00055967
n1597	5.04256	-	309.119	0.0050958	-0.0397
p8462	3.21794	+	461.127	0.0050939	0.013484
n4860	5.53434	-	563.197	0.0050934	0.023791
n5023	4.91583	-	593.244	0.0050934	0.0072874
p7383	3.85614	+	404.222	0.0050874	0.0010715
p5220	1.74585	+	307.176	0.0050831	-0.024797
p7113	4.46398	+	392.052	0.0050763	-0.030202
p3258	1.97673	+	219.027	0.0050669	-0.0014424
n3975	5.75422	-	473.166	0.0050661	-0.0041206
p2367	1.73675	+	176.128	0.0050617	-0.0013312
p828	2.49046	+	114.038	0.0050591	0.0052934
n2611	6.51075	-	385.163	0.0050572	0.0038464
n5169	7.5565	-	620.133	0.005056	-0.013607
n4299	6.48314	-	497.26	0.0050465	0.0033108
p6829	5.13124	+	377.108	0.0050232	0.017723
p6844	4.17096	+	378.081	0.0050227	0.0088524
n4070	1.73747	-	480.117	0.0050118	-0.010168
p8869	3.24918	+	491.126	0.0050052	0.00068222
p7731	3.38424	+	421.256	0.0049948	-0.016766
p9725	7.18634	+	573.331	0.0049839	-0.0061706
p8117	7.36217	+	442.162	0.0049725	-0.0073448
p9367	3.5052	+	538.128	0.0049676	-0.0041423
p4084	5.25389	+	262.111	0.0049659	0.01014
p2653	6.39922	+	187.133	0.0049625	-0.0019589
n5289	5.31442	-	643.786	0.0049619	0.0043584
p4662	3.23195	+	285.096	0.0049581	0.0071265
n4962	5.95079	-	581.244	0.0049335	-0.010758
n4666	5.25897	-	533.225	0.0049207	0.003179
n1821	3.38839	-	331.103	0.0049184	0.017225
p9664	5.41681	+	569.236	0.0049142	0.0084174
n2472	4.25387	-	376.066	0.0049107	0.010328
p8077	5.90446	+	439.218	0.0049101	0.011361
n3072	1.68135	-	409.079	0.0049042	0.0093226
n2883	3.76765	-	395.063	0.0048964	-0.021948
p8647	5.49374	+	474.176	0.0048887	-0.028428
p7467	2.54777	+	409.02	0.004886	0.0045852
n1459	1.64776	-	293.066	0.0048842	-0.00074481
p6218	6.99084	+	349.216	0.0048808	0.0032481
n4617	4.31009	-	527.198	0.0048728	0.008722
n3493	5.08232	-	437.122	0.0048624	-0.00071984
n2795	4.59896	-	391.414	0.00486	-0.0053116
n5685	5.59848	-	759.814	0.0048476	-0.012022
p3487	6.59221	+	231.05	0.0048415	-0.0085921
n3903	1.65231	-	467.082	0.0048382	0.0016608
p6175	3.37156	+	348.129	0.0048345	0.00083646
n5698	5.6931	-	762.828	0.004811	-0.016937
p6479	7.55482	+	361.721	0.0048035	-0.0040895
p10771	5.25875	+	758.225	0.0047961	0.0018077
p8006	5.42188	+	435.512	0.0047957	0.0082581
n2196	5.81565	-	358.058	0.0047924	-0.028353
n2591	1.68135	-	384.086	0.0047898	-1.4077e-05
p6220	7.71899	+	349.238	0.0047897	0.0031442
n3727	3.9505	-	452.195	0.004787	0.013707
p10669	7.44471	+	697.424	0.0047847	-0.0093886
n3315	5.84529	-	426.19	0.0047837	-0.0076002
n2078	1.66854	-	350.077	0.0047744	-0.00057022
p4357	5.2856	+	273.17	0.0047685	0.0058654
p10266	5.41515	+	633.825	0.004768	0.0052191
p9301	7.56962	+	532.325	0.0047664	0.015744
p8767	3.9862	+	481.314	0.0047662	0.0028331
n5324	5.32517	-	654.775	0.0047627	0.0058762
n4268	6.40016	-	495.244	0.0047429	0.018403
n5046	5.85284	-	595.167	0.0047418	0.018335
p1122	1.7461	+	126.878	0.0047407	-0.0093905
p8217	5.80785	+	446.13	0.0047211	-0.0012142
p5816	5.1765	+	332.226	0.0047169	0.0050401
p1444	2.796	+	137.987	0.0047138	0.0017357
p4135	5.04992	+	264.176	0.004707	-0.0084343
p2723	6.68873	+	191.07	0.0046971	-0.0042628
p7582	3.76263	+	414.221	0.0046913	0.0089484
p4963	3.51411	+	297.666	0.0046842	-0.0076294
p7072	3.71768	+	389.24	0.0046659	0.0065421
p9400	3.78675	+	540.95	0.0046441	-0.0032928
n2879	6.05505	-	394.18	0.0046309	0.010484
n4713	2.75555	-	538.082	0.0046291	-0.015507
n2990	1.65451	-	404.069	0.0046235	-0.00059774
n2702	4.21433	-	390.072	0.0046114	-0.013229
p7985	5.41978	+	434.847	0.0046104	0.011327
p365	2.2173	+	95.0487	0.00461	0.0053599
p3734	7.45945	+	243.088	0.0046046	0.0035026
n1486	6.38713	-	296.093	0.0046029	0.029155
n1338	1.86101	-	276.025	0.0045994	-0.015987
n2856	1.64088	-	393.101	0.0045805	0.0037891
p2054	5.89002	+	161.132	0.0045803	-0.0042818
p7385	5.48542	+	404.248	0.0045726	0.0017268
n759	1.66784	-	195.051	0.0045662	0.0081135
p6614	3.35332	+	367.271	0.0045578	-0.029929
p7326	4.81818	+	401.238	0.0045533	0.00075044
p3555	1.64917	+	233.982	0.0045506	0.0080161
n4729	5.15312	-	539.928	0.004544	-0.00098277
p5746	3.30101	+	330.06	0.0045398	0.010146
n5554	8.35696	-	707.276	0.0045306	0.010046
n1317	1.86638	-	274.025	0.0045254	-0.014552
p6707	3.77074	+	372.223	0.0045215	-0.0069227
p10424	5.41267	+	651.267	0.0045143	0.0059191
p7121	4.50367	+	392.185	0.0045086	0.00065305
p6815	1.66633	+	376.19	0.0045075	-0.002315
p4966	3.82696	+	298.097	0.0044969	-0.0058727
n2442	1.71006	-	374.077	0.0044891	0.0078404
p5200	1.64012	+	307.043	0.004487	-0.0022861
p4224	1.73998	+	268.211	0.0044836	-0.019872
p3338	4.03356	+	223.642	0.0044833	-0.003536
n4557	2.3579	-	520.054	0.0044785	0.0033421
n2645	5.06607	-	387.978	0.0044737	-0.012815
[truncated: 4,899 more rows]

## Sheet: Fig 4B Phy
Variable	RT (min)	ESI mode	Detected m/z (Da)	PC1	PC2
n1289	9.82627	-	271.139	0.050273	0.027941
n2189	4.92964	-	357.119	0.045387	-0.01899
p5092	6.10138	+	303.05	0.043444	0.00048966
p6810	4.92399	+	376.16	0.041756	-0.017891
p4446	2.62694	+	276.109	0.040665	0.0017717
n5646	6.11205	-	742.193	0.04005	0.013423
n5645	6.11308	-	742.188	0.037234	0.012025
n3921	4.11685	-	469.156	0.036698	0.024884
n2809	4.61221	-	392.037	0.036095	-0.032901
p8268	6.03137	+	448.342	0.035565	-0.010868
p5123	6.10125	+	304.053	0.035435	-0.00086289
n4548	7.28059	-	519.15	0.035389	-0.012852
p7177	3.77235	+	394.164	0.033769	0.0024629
p5965	1.69284	+	339.155	0.033569	0.017846
p4473	1.65304	+	277.103	0.033354	0.005235
p7135	4.47332	+	393.047	0.033334	-0.044963
n3203	2.11387	-	419.059	0.032862	0.007884
n1130	7.2538	-	245.093	0.032851	0.0059634
n2199	4.93023	-	358.122	0.032684	-0.012978
p10053	6.03798	+	611.399	0.032362	-0.010119
p5232	1.75035	+	308.091	0.032293	-0.044406
p10744	6.10516	+	743.204	0.03221	0.0019356
p5129	6.10081	+	304.054	0.032168	-0.00067251
p10043	6.04148	+	610.399	0.03138	-0.019111
p5670	2.68488	+	326.181	0.031126	0.01305
p8514	3.72935	+	464.134	0.030545	-0.0018674
n4561	7.28046	-	520.154	0.030304	-0.013354
p6831	4.92673	+	377.164	0.029899	-0.013198
n761	4.93015	-	195.066	0.029438	-0.013052
n5418	7.14432	-	673.27	0.029256	0.0077001
p4152	3.82806	+	265.155	0.029221	0.014713
n3867	4.21258	-	463.127	0.02922	0.010373
n5758	8.2438	-	825.246	0.02914	0.0074413
n3526	6.44205	-	441.14	0.029044	0.010499
p4807	7.22471	+	291.098	0.028634	0.0059235
p8122	4.12905	+	442.192	0.0286	0.018646
n4602	7.98669	-	525.197	0.028597	0.014034
n1573	1.74925	-	306.076	0.028593	-0.028812
p6623	2.02986	+	368.155	0.028589	-0.0037526
p4883	2.63247	+	294.119	0.028561	0.0043575
n4555	9.71594	-	519.616	0.028551	0.0028477
p4445	2.9731	+	276.109	0.028537	-0.0092027
p2692	3.95657	+	189.074	0.028351	0.010552
n996	1.68231	-	223.046	0.028262	0.0034489
n5757	8.24408	-	825.242	0.028191	0.0066178
p2382	3.78651	+	177.055	0.027972	0.0098158
n3299	6.79891	-	425.145	0.027957	0.018752
n5648	6.11318	-	743.192	0.027956	0.00094479
p8284	6.03808	+	449.346	0.027457	-0.0072424
n5779	6.40151	-	846.208	0.027348	0.00537
p10507	3.67491	+	660.252	0.027332	0.00071407
n4530	7.26682	-	517.135	0.027252	-0.017243
n5600	6.45579	-	725.191	0.027038	-0.012373
p10598	3.90938	+	675.263	0.027025	0.0034621
p6927	4.92373	+	383.092	0.027023	-0.014552
n4050	3.27828	-	479.121	0.027012	0.001754
n2325	5.07102	-	365.181	0.026968	0.0042293
n5147	7.29131	-	615.229	0.026919	0.0041828
n4920	5.34832	-	577.177	0.026772	-0.018266
p6085	1.95988	+	345.079	0.026764	0.019749
n4545	9.71566	-	519.115	0.026751	-0.0051499
p4202	3.39913	+	267.171	0.026735	0.03865
n3597	5.47178	-	445.135	0.02673	-0.0059983
p2051	1.74163	+	161.107	0.026552	-0.0070239
p5964	1.69284	+	339.153	0.026478	0.01749
n5777	7.91598	-	845.212	0.026389	-4.8708e-05
p1676	3.9594	+	146.06	0.026365	0.0092266
n2827	3.78782	-	392.149	0.026353	-0.0063742
n5005	1.66804	-	591.174	0.026252	-0.0038266
p1659	3.95215	+	145.084	0.026197	0.0084052
n5751	3.69847	-	820.288	0.026186	-0.011958
p7535	4.92399	+	412.045	0.02605	-0.015582
p5554	3.22561	+	322.055	0.025992	-0.026598
n3935	4.12898	-	470.159	0.02599	0.017507
p7822	3.38634	+	427.208	0.025944	-0.0058555
p5871	2.29845	+	335.073	0.02584	-0.0012393
p9418	6.03137	+	542.289	0.025716	-0.0082335
p3025	3.95393	+	206.101	0.025672	0.0089965
p5672	3.06319	+	326.181	0.025549	0.0049925
n5491	6.01396	-	687.287	0.025453	-0.0097276
p946	3.96414	+	118.065	0.025329	0.0033598
p2033	1.73307	+	160.076	0.02532	0.015126
p6751	3.53529	+	374.108	0.025288	0.0064265
n572	2.0865	-	175.025	0.025209	0.015931
n4551	7.2048	-	519.221	0.025148	-0.0063785
n4487	8.32778	-	515.118	0.025125	-0.027778
n4493	8.32778	-	515.12	0.025112	-0.028303
p9106	3.93699	+	513.209	0.025071	0.010314
n1891	2.05283	-	337.077	0.024867	0.022024
n2664	7.25448	-	389.008	0.02466	-0.0021246
p10749	6.10516	+	744.208	0.024642	-0.0014143
n2353	3.76844	-	367.124	0.02464	0.021676
p4263	4.60063	+	270.08	0.024629	0.010002
n5370	6.20915	-	662.176	0.024575	0.0048465
n5750	3.6996	-	820.285	0.024514	-0.011355
n705	6.1256	-	191.02	0.024507	0.0019226
n5518	7.15673	-	693.277	0.024456	-0.013844
p8836	4.25176	+	488.17	0.024437	0.018034
p10840	3.70466	+	822.306	0.024436	-0.013936
p6063	4.99629	+	344.134	0.024423	0.014395
p7976	3.56557	+	434.123	0.024392	-0.015157
n2741	5.83526	-	391.032	0.024389	-0.025635
n5759	8.24156	-	826.247	0.024213	0.0082049
p9000	4.60592	+	502.229	0.024202	-0.010399
p6146	4.60318	+	347.145	0.024195	-0.01139
n4455	8.0805	-	511.218	0.024192	0.012709
n4921	5.65899	-	577.213	0.024182	-0.00053685
n5183	5.35008	-	623.182	0.024159	-0.017109
n3803	4.1285	-	459.127	0.024042	0.017074
p2801	7.00814	+	195.065	0.024031	-0.0033729
n4137	4.26723	-	486.155	0.023995	0.018166
n4200	6.8951	-	491.119	0.02384	0.0030016
p9423	6.03798	+	542.79	0.023835	-0.0074025
p126	4.11638	+	83.0851	0.023831	0.024737
n5495	7.94333	-	688.285	0.02383	-0.011771
p2224	3.9594	+	170.06	0.023771	0.0080896
p2036	2.18903	+	160.076	0.023755	-0.0012202
n4342	6.75742	-	500.626	0.023697	-0.0058337
n4145	7.56999	-	487.124	0.023678	0.012146
n4738	7.30837	-	541.1	0.023641	-0.041323
p2011	3.95516	+	159.092	0.023608	0.0072107
p2006	1.63965	+	159.051	0.02359	0.0075277
n1749	5.01141	-	325.093	0.023589	0.0192
p7406	3.46969	+	406.208	0.023581	-0.0051502
p2381	7.04922	+	177.055	0.023537	-0.0081382
p9686	4.3526	+	570.302	0.023503	0.009207
p2997	4.09253	+	205.065	0.0235	0.006935
p5145	5.07776	+	304.248	0.023459	0.0020951
n2518	6.02643	-	379.034	0.023403	-0.012478
n4006	7.03186	-	475.218	0.023393	0.00033244
p2396	2.18944	+	177.102	0.023377	0.0090518
n533	6.05968	-	169.015	0.023267	0.014784
n1552	2.04295	-	303.072	0.023252	0.023395
p8990	4.61135	+	501.187	0.023231	0.009306
n2808	2.40979	-	392.037	0.02323	-0.02161
n3582	4.2538	-	444.133	0.023181	0.0063396
p3510	3.41468	+	231.207	0.023086	-0.001745
p4440	2.62923	+	276.108	0.023076	0.01366
p3844	3.78751	+	248.128	0.023068	0.007218
p9870	4.95841	+	589.24	0.02301	0.0091731
p5637	4.48361	+	325.092	0.022965	-0.030796
p5974	1.9628	+	340.124	0.022957	0.019537
n4395	7.22929	-	505.171	0.022904	0.00028337
n1462	3.94919	-	293.124	0.022885	-0.0041288
n3703	6.26015	-	451.135	0.022825	0.0029738
n4961	6.38723	-	581.15	0.022778	-0.0047742
n5481	3.47753	-	685.181	0.022763	0.012991
p7417	4.85941	+	407.098	0.022691	0.018996
n2097	5.98648	-	351.129	0.022674	0.024114
n4970	6.71712	-	581.652	0.022603	-0.013015
p8364	1.98698	+	455.196	0.022592	-0.0064543
p4716	2.04061	+	287.076	0.022557	0.0043958
p2087	4.4801	+	163.039	0.0225	-0.039098
n4925	6.15435	-	577.25	0.022456	0.013618
p1436	6.16436	+	137.096	0.022428	0.0048426
n4332	7.34932	-	500.124	0.022426	-0.00146
p8347	1.98682	+	454.193	0.022354	-0.00018944
n5760	8.24391	-	826.25	0.02232	0.0083111
p7092	4.76184	+	390.212	0.02229	-0.0010499
p9429	6.03137	+	543.292	0.022275	-0.0079603
p5567	1.6918	+	322.129	0.022259	0.010299
n4333	7.10387	-	500.124	0.022242	-0.010579
n4534	7.26611	-	518.138	0.022242	-0.013364
n4971	6.38702	-	581.652	0.022182	-0.0081595
n2084	7.04743	-	350.161	0.022171	0.0059915
p10746	6.10496	+	743.209	0.022155	0.0048742
n5320	7.81557	-	653.338	0.022087	0.0056647
n4334	6.75632	-	500.124	0.022081	-0.0039598
n5006	1.66863	-	591.179	0.02208	-0.0016308
p9936	5.35107	+	596.219	0.022026	-0.014178
p5078	5.08201	+	302.233	0.021995	0.0014031
p5977	1.69294	+	340.158	0.02193	0.010923
n5191	5.35066	-	624.185	0.021923	-0.015599
p4708	6.45393	+	287.055	0.02191	-0.019838
n4935	5.34895	-	578.18	0.021893	-0.016662
p1323	3.95215	+	132.081	0.021879	0.008198
p7113	4.46398	+	392.052	0.021873	-0.038701
n856	3.95097	-	203.083	0.021823	0.0098695
n3208	5.98824	-	419.109	0.021785	-0.0019356
p10058	6.03798	+	612.403	0.021728	-0.0072904
p8905	3.58726	+	494.199	0.021728	0.0084095
p4443	1.93385	+	276.108	0.021727	-0.0039673
n2163	5.43213	-	355.103	0.021705	-0.011243
p8267	6.11047	+	448.302	0.021659	-0.012289
p8265	6.11291	+	448.3	0.021652	-0.012275
n4090	6.29482	-	481.265	0.021651	-0.006454
p4179	3.82771	+	266.158	0.021645	0.010301
p10320	5.66596	+	640.247	0.021621	0.00071251
p5122	6.53676	+	304.053	0.021583	-0.0015473
n746	4.85539	-	193.051	0.021577	-0.027827
p8615	4.23983	+	472.139	0.02157	-0.0092857
p4439	2.97354	+	276.108	0.021519	-0.0057628
n4084	8.0686	-	481.171	0.02151	0.015694
n1750	3.25299	-	325.114	0.021483	0.011899
n4065	6.34551	-	479.249	0.021448	0.011965
n4859	6.9489	-	563.176	0.021441	-0.0043491
n5778	6.40146	-	846.206	0.021434	0.00082902
p1609	3.96438	+	144.081	0.021413	0.0091172
n2930	5.68618	-	399.129	0.021395	0.013407
n5369	5.99021	-	662.176	0.021369	-0.0054122
p5980	1.6928	+	340.159	0.021331	0.0075547
n4166	7.57001	-	488.128	0.021287	0.012375
n5138	5.34899	-	613.153	0.021241	-0.010327
n5126	6.53845	-	611.151	0.021169	-0.0016362
n3619	5.47001	-	446.138	0.021163	-0.00072259
p2803	5.4112	+	195.065	0.021128	-0.0064515
n5721	6.11448	-	778.166	0.021075	0.0070691
p976	1.73494	+	119.049	0.021042	-0.0012075
p4239	2.05423	+	269.066	0.021036	0.0036001
n3325	5.9818	-	427.124	0.021024	0.0020465
n4498	5.99131	-	515.14	0.021019	-0.0045592
p5855	7.02089	+	334.165	0.021015	0.0043501
n4960	6.71676	-	581.15	0.021014	-0.015056
p240	3.95215	+	89.0382	0.020984	0.00463
n690	6.5384	-	191.02	0.020968	-0.01569
p6494	4.76054	+	362.181	0.020953	0.0036548
p7787	3.42502	+	425.156	0.020949	0.0058096
n4629	6.86521	-	529.192	0.020948	0.001391
n4055	2.85549	-	479.121	0.02093	0.0031653
p5498	3.80225	+	319.152	0.020924	0.0011213
p6884	3.56551	+	380.149	0.020922	-0.024979
p5146	5.40447	+	304.248	0.020882	0.00010989
n3293	1.66784	-	425.073	0.020763	-0.0092095
n5485	3.47342	-	686.185	0.020724	0.0043767
p8076	3.67274	+	439.208	0.02066	0.015721
p4200	1.74603	+	267.17	0.020653	0.027879
p865	3.95392	+	115.054	0.020607	0.0089768
n2432	5.27671	-	373.15	0.020595	0.018919
n5445	7.9392	-	677.282	0.020589	-0.010721
p3981	1.75923	+	256.129	0.02057	0.0058556
n2485	6.85396	-	377.171	0.02055	0.0089745
p5151	6.10137	+	305.056	0.020535	0.0030524
p5128	6.53676	+	304.054	0.02051	-0.0022596
p10055	6.53676	+	612.164	0.020451	-0.0029374
p8300	6.03741	+	450.349	0.020447	-0.011721
n5184	8.07861	-	623.179	0.020442	0.016281
n5452	6.5521	-	678.174	0.020415	-0.0042487
n3226	2.11315	-	420.063	0.020379	0.0055222
n5603	6.45576	-	726.195	0.020312	-0.011336
p8218	4.2414	+	446.148	0.020309	0.0027323
p6953	2.04083	+	384.151	0.020261	-0.0037477
n5772	5.99068	-	840.226	0.020194	-0.0019117
p1834	1.65305	+	153.076	0.020173	-0.0070045
p3779	7.22471	+	245.092	0.02017	0.0055412
n3294	1.6678	-	425.074	0.020168	-0.0088395
p1690	4.54446	+	147.044	0.020163	-0.020601
n5120	6.55211	-	610.143	0.020076	0.0037421
n2351	6.27426	-	367.103	0.02007	0.014531
p10401	3.64855	+	648.252	0.020046	-0.0095205
p9468	4.64668	+	548.271	0.020005	0.0066677
p1658	3.55009	+	145.078	0.019963	-0.00010377
n5487	6.0166	-	686.785	0.019891	-0.013793
p8951	4.08913	+	498.199	0.019889	0.0065073
n3557	6.42774	-	443.155	0.019869	0.016258
n5626	6.1361	-	739.171	0.019865	0.0034423
p7361	2.06866	+	403.064	0.019865	-0.0036655
p8806	5.03747	+	485.192	0.019831	0.00043116
n5482	3.47754	-	685.182	0.019826	0.0015713
n3067	6.67488	-	409.044	0.019808	-0.0064875
p9273	4.83115	+	529.19	0.019742	0.011268
p10844	6.00236	+	828.438	0.019708	-0.014733
p4885	1.98367	+	294.119	0.019676	-0.0076227
p4696	5.39915	+	286.238	0.019655	0.0058471
p2385	4.85833	+	177.055	0.019634	-0.028061
n2666	1.73326	-	389.053	0.019624	0.00423
p4834	7.22471	+	292.101	0.019623	0.0038617
p2034	2.18903	+	160.076	0.019608	0.0060361
p2413	3.78588	+	178.058	0.019601	0.0081417
p6105	4.17145	+	346.055	0.019585	0.010144
p10552	6.39704	+	666.388	0.019584	-0.017624
p7193	4.44666	+	395.052	0.01957	-0.017519
n1971	4.25547	-	344.04	0.019494	0.0126
n4149	4.25543	-	487.158	0.019492	0.0085805
p10549	6.38752	+	666.385	0.019483	-0.017958
n4874	8.82164	-	565.293	0.019466	0.005062
p1553	3.96349	+	142.065	0.019435	0.0066541
p2737	7.07486	+	191.143	0.019397	0.014542
p590	3.24909	+	103.054	0.019379	0.003611
p4833	1.95917	+	292.103	0.019375	0.034957
n5143	5.34674	-	614.157	0.019366	-0.0093858
n3460	7.18288	-	435.187	0.019356	-0.0062158
n1040	3.73506	-	230.067	0.019353	0.011998
p7901	6.04129	+	430.331	0.019347	-0.012059
p2650	5.07139	+	187.133	0.019346	0.0020072
n4227	3.59082	-	492.183	0.019334	0.0052982
n5652	6.11448	-	744.195	0.019334	0.001369
p4389	2.24355	+	274.092	0.019314	0.019526
n4340	7.34995	-	500.626	0.019313	-0.0017366
n698	4.29642	-	191.02	0.019298	-0.039017
p1724	1.66626	+	148.06	0.019295	0.022919
p2479	3.67563	+	181.086	0.019275	0.018257
p8532	6.53677	+	465.103	0.019271	-0.00044476
p2085	4.95942	+	163.039	0.019258	-0.0010104
n1548	2.1017	-	303.053	0.01924	0.018858
n2164	4.15821	-	355.106	0.01921	0.01113
p7711	4.66661	+	420.187	0.019207	-0.0038176
p5318	2.49299	+	312.166	0.019196	0.0028059
n4876	2.00608	-	566.02	0.019184	-0.0056572
n4544	7.22164	-	519.114	0.01918	-0.0087805
p4681	1.66622	+	286.092	0.019167	-0.0010176
n1136	7.25429	-	246.096	0.01916	0.0052245
n5204	6.88219	-	627.323	0.019157	0.0085347
n1081	3.36699	-	237.007	0.019152	0.010711
n4967	8.09271	-	581.642	0.019139	-0.0027193
n5014	1.66798	-	592.177	0.019128	-0.003048
p4697	5.07874	+	286.238	0.019125	0.0020425
n4026	4.26704	-	477.107	0.0191	0.011033
p3541	3.09203	+	233.113	0.0191	-0.012045
n4341	7.10389	-	500.626	0.019097	-0.0095004
n2447	5.27709	-	374.153	0.019051	0.012232
n2092	6.12003	-	351.072	0.019034	0.020258
p10754	6.10833	+	745.212	0.019015	0.00069676
n4924	6.42837	-	577.25	0.019003	0.020588
p3322	2.01319	+	223.06	0.018995	0.010139
p4220	3.39893	+	268.174	0.01899	0.029064
n3053	4.01727	-	408.046	0.018976	-0.017127
p1376	4.48326	+	135.044	0.018924	-0.018451
p3896	2.04216	+	251.055	0.018865	0.0012461
n4950	6.12335	-	579.265	0.018837	0.0080405
p9231	4.83168	+	524.235	0.018829	0.012909
n5766	5.99121	-	839.225	0.018823	0.0024679
n4862	6.93843	-	564.18	0.018792	0.0034644
p1257	7.2247	+	130.065	0.018788	0.0017302
n3651	3.95141	-	448.021	0.018785	-0.0069509
n2576	5.26137	-	382.114	0.018767	-0.0051139
n1588	1.75074	-	308.072	0.018747	-0.017023
p5077	5.39508	+	302.233	0.018746	0.0010967
n3821	7.17171	-	460.212	0.018702	-0.0017728
p8148	4.12905	+	443.196	0.018681	0.015082
p4066	6.1051	+	261.097	0.018672	-0.0045888
n5490	8.37071	-	687.278	0.018671	-0.02756
p4656	5.09468	+	284.222	0.018663	-0.0048002
n1426	7.2572	-	289.083	0.018655	0.0049945
p3166	4.85389	+	213.112	0.018621	0.0093646
n3808	7.49091	-	459.223	0.01862	0.0025819
n1545	5.05469	-	302.233	0.018619	-0.0075232
p2047	1.73298	+	161.079	0.018615	0.010716
n2394	6.38711	-	371.098	0.018586	0.008215
n2284	5.56854	-	363.166	0.018569	-0.0017911
p1701	3.96112	+	147.063	0.018557	0.0075371
p6906	3.56556	+	381.152	0.018549	-0.018628
n3221	5.98944	-	419.61	0.018522	-0.00017463
n1329	1.86582	-	275.021	0.01852	-0.019198
p10093	1.65305	+	616.18	0.018496	-0.0050451
n3976	6.35415	-	473.202	0.018486	0.0065358
p10514	3.66305	+	661.255	0.018473	0.0039308
n1653	3.23539	-	315.085	0.018445	0.017982
n4502	6.74399	-	515.177	0.018436	0.01067
p1263	3.95294	+	130.065	0.018433	0.0055023
p9526	4.84758	+	554.245	0.018355	0.0061852
n2841	4.62636	-	393.036	0.018342	-0.059405
p1426	4.92619	+	137.06	0.018335	-0.010989
p9941	6.10527	+	597.146	0.018298	0.00043538
n5691	6.45549	-	761.168	0.018295	-0.0080473
n3838	7.17093	-	461.215	0.018259	0.0029681
p4908	1.65293	+	295.103	0.018257	-0.0046784
p10048	6.53683	+	611.164	0.018256	0.012419
p10753	6.10521	+	745.209	0.018252	0.00025704
p1448	1.66624	+	138.055	0.018232	-0.011299
p5116	5.08544	+	303.236	0.018222	-0.0044258
n5426	7.93315	-	675.266	0.018214	0.0012883
n3240	2.11311	-	421.064	0.018205	0.0039647
p9759	5.80769	+	576.389	0.018193	-0.015186
n349	3.00581	-	144.067	0.018191	-0.00011565
p7540	4.30825	+	412.182	0.018153	0.029211
n4773	5.72482	-	547.203	0.018147	0.0026458
p6644	2.02905	+	369.159	0.018144	-0.001564
p7112	4.46354	+	392.051	0.018144	-0.044067
p1515	2.06778	+	141.018	0.018139	0.0019443
n704	3.94881	-	191.02	0.018136	-0.051263
n2184	5.10731	-	357.082	0.018134	-0.011706
p8969	3.95082	+	499.23	0.018086	-0.005141
p6675	3.55777	+	370.207	0.01806	0.0058173
p7587	5.80808	+	414.336	0.018055	-0.014533
n5199	6.75931	-	625.307	0.018035	0.015967
p5873	1.65296	+	335.095	0.018025	0.0012845
p1927	1.99003	+	157.05	0.018017	0.0074474
n3005	2.10906	-	405.048	0.018013	-0.014613
n2506	3.56519	-	378.134	0.01797	-0.018806
n5543	6.62095	-	699.234	0.017965	0.021178
n5001	5.86075	-	589.25	0.017961	0.0059913
p4154	3.46483	+	265.155	0.017954	0.033009
n4734	3.59262	-	540.186	0.017941	-0.0075273
p10866	3.24253	+	913.274	0.017936	-0.0037287
p2865	4.92359	+	199.044	0.017935	-0.0064141
n486	5.01139	-	163.041	0.017925	0.013758
p5313	6.6331	+	312.123	0.017925	-0.00041974
p10036	1.65302	+	610.221	0.017905	-0.0063841
n2025	1.7998	-	347.042	0.017854	0.0047597
n1835	2.02291	-	333.027	0.017846	-0.037984
n5108	6.57941	-	607.13	0.017838	-0.00051002
p5898	3.66174	+	336.123	0.017837	-0.019103
p5852	5.30419	+	334.14	0.017831	0.0048091
p3248	1.66624	+	218.102	0.017826	0.001799
n3212	5.27859	-	419.155	0.017815	0.017232
n5129	4.07437	-	611.182	0.017814	-0.013593
p4105	1.93693	+	263.088	0.017807	0.0011663
n5718	6.1128	-	777.163	0.017789	0.0013176
n4467	6.38686	-	513.161	0.017729	-0.0061612
p2395	1.7333	+	177.102	0.017727	0.011653
p1689	5.00402	+	147.044	0.017694	0.010126
p2086	4.72922	+	163.039	0.017683	0.0060501
p8487	7.15487	+	462.227	0.017679	0.0010222
n3164	7.10216	-	415.197	0.017673	0.011932
n5015	1.66804	-	592.183	0.017664	-0.0031903
n5132	6.5486	-	612.152	0.017651	-0.00060394
p1326	2.04157	+	132.102	0.01764	-0.010087
n4611	7.99194	-	526.2	0.017633	0.012626
p9916	1.65305	+	594.198	0.017633	-0.0098797
n5526	7.15585	-	694.28	0.017611	-0.0023076
p5475	4.35098	+	318.228	0.017594	0.0062801
n5366	7.11164	-	662.166	0.017578	0.0066637
p3626	2.1901	+	238.071	0.017575	0.011577
p7096	2.76836	+	391.009	0.017567	-0.014683
n5570	6.99539	-	713.322	0.017542	0.0026327
p3275	4.42504	+	219.149	0.017514	0.00083654
n3415	6.22293	-	433.208	0.017508	0.010411
n2951	4.65369	-	401.144	0.017506	0.011779
n3270	4.12898	-	423.15	0.017501	0.01664
n3165	6.842	-	415.197	0.0175	0.013706
p1383	1.65305	+	135.065	0.017449	-0.0055139
p7242	3.49256	+	397.218	0.017446	0.00094809
n5630	8.33911	-	739.339	0.017437	0.0030686
n1729	2.03167	-	323.087	0.017425	0.0097535
n4375	7.19639	-	503.155	0.017385	0.003755
p4045	4.4097	+	260.113	0.01738	-0.0024392
p2649	6.0412	+	187.133	0.017359	-0.0045315
n3802	7.04809	-	459.129	0.017355	-0.0021586
p2131	4.54594	+	165.055	0.017341	-0.017537
p5660	4.48387	+	326.095	0.017338	-0.022473
n3759	1.97238	-	455.104	0.017309	0.0030489
p5238	4.48973	+	308.17	0.0173	0.021972
p5859	6.86925	+	334.168	0.017296	0.0034216
p10326	4.08875	+	640.368	0.017295	0.0018702
n1002	1.68229	-	224.049	0.017294	0.0011371
n4319	4.26852	-	499.145	0.017294	0.001965
n5368	6.44155	-	662.176	0.01729	-0.0061747
p581	3.95192	+	103.041	0.017282	0.0047715
n1579	1.74848	-	307.08	0.01726	-0.016258
p9413	3.57968	+	542.203	0.017256	-0.005569
p5531	4.08887	+	320.687	0.017235	0.0015461
n5609	6.55198	-	728.083	0.01723	0.0028582
p5127	7.91096	+	304.054	0.017227	0.011733
p714	2.03865	+	111.044	0.017181	0.00039
p2074	5.99033	+	163.039	0.017175	-0.0013804
n2557	1.73718	-	381.067	0.017143	0.0024395
n3662	6.62083	-	449.039	0.017135	0.021324
n3845	9.96249	-	461.913	0.017127	-0.010071
p10546	4.06094	+	664.283	0.017118	-0.0023366
n491	5.00967	-	164.044	0.017104	0.01018
n4091	5.89598	-	481.265	0.017089	0.0060076
n3160	6.35972	-	415.161	0.017019	0.011572
n4128	5.64423	-	485.202	0.017008	-0.0012085
n5752	3.70347	-	821.289	0.016992	-0.013633
p4526	6.10561	+	279.107	0.016963	-0.0060628
n1932	4.97099	-	341.087	0.016962	-0.011251
n406	3.02585	-	154.999	0.016949	-0.012189
p4668	1.65294	+	285.118	0.016946	-0.0099519
p5968	2.61826	+	339.176	0.016936	-0.0043447
p6234	2.14902	+	350.145	0.016925	-0.0057962
p10209	4.31225	+	628.299	0.016919	0.0003888
p10741	7.87118	+	741.445	0.016905	0.0045032
p4884	2.97558	+	294.119	0.016901	-0.0069967
n2314	1.82953	-	365.053	0.016885	0.0016044
p3662	1.74585	+	239.139	0.016883	0.0058039
p6204	4.07472	+	349.14	0.016871	0.0015567
p6106	1.9599	+	346.083	0.016836	0.012776
p2237	3.96359	+	171.064	0.016828	0.0025292
p7123	5.28378	+	392.192	0.016816	0.017855
p2466	4.97609	+	181.05	0.01681	-0.002672
p6272	3.49667	+	351.682	0.016809	-0.014707
p2174	3.2484	+	167.09	0.016783	0.0080085
n5455	7.93642	-	678.285	0.016776	-0.0095964
p3885	3.39928	+	250.144	0.016768	0.026373
n4973	6.71637	-	582.153	0.016756	-0.016426
n1958	5.30095	-	343.14	0.016721	0.0035129
n3041	1.72358	-	407.063	0.016703	-0.0039008
n5242	5.85621	-	634.242	0.016698	0.01201
p7171	3.0456	+	394.092	0.016687	0.019896
p8620	6.78462	+	472.218	0.01665	0.01713
p1685	4.46025	+	147.029	0.016615	-0.039446
n3872	7.40645	-	463.254	0.016611	0.01378
n4336	5.4781	-	500.135	0.01658	-0.0046401
p7777	4.89035	+	424.216	0.016573	0.017195
p2330	1.65301	+	174.113	0.016568	0.0096349
n733	6.5384	-	192.023	0.016558	-0.014262
n4958	7.76196	-	581.14	0.016549	0.0071998
p10554	6.04544	+	666.387	0.016527	-0.026922
p4759	2.50112	+	289.09	0.016509	-0.0066106
n152	3.0581	-	111.009	0.016504	0.015211
n5430	7.9406	-	676.27	0.016503	0.0031147
n5237	5.85051	-	633.239	0.016497	0.0093315
n5765	5.99134	-	839.222	0.016486	0.0025475
p7366	4.27243	+	403.226	0.016476	-0.014389
p1430	4.22764	+	137.06	0.016475	0.010831
p989	3.96437	+	119.068	0.016448	0.0061168
n1629	8.18915	-	312.124	0.016427	-0.0089616
n1697	3.09824	-	320.062	0.016396	0.016895
p7268	6.11015	+	399.065	0.016396	-0.0059165
n5246	5.86416	-	635.255	0.01638	0.0068313
p4228	5.40669	+	268.227	0.016374	0.0055003
n1390	5.39575	-	285.044	0.016353	-0.00082749
n4315	7.1405	-	499.116	0.016351	0.0031342
n4886	6.16394	-	567.221	0.01635	0.019982
n1337	1.66788	-	275.088	0.016347	0.022196
n5372	7.10877	-	662.667	0.016343	0.0036554
n5103	1.76546	-	605.191	0.016342	0.004008
p6088	4.99631	+	345.137	0.016327	0.008853
p5172	5.07843	+	305.252	0.01631	1.8419e-05
n5381	7.18056	-	663.266	0.016284	-0.0030641
p5261	7.91156	+	309.254	0.01628	-0.011005
p4683	3.29239	+	286.092	0.016274	-0.0030223
n748	7.04756	-	193.051	0.016268	-0.0037888
p9087	4.77753	+	511.143	0.016267	0.0026929
p5547	4.42622	+	321.192	0.016266	0.019476
n3877	9.96261	-	463.91	0.016192	-0.010509
n5723	6.11811	-	779.16	0.016186	0.005301
n5032	7.00565	-	594.156	0.016181	-0.012219
n5157	7.07509	-	617.244	0.016181	0.012073
p2035	3.96456	+	160.076	0.016165	0.0079707
p1828	2.02855	+	153.055	0.016164	0.010662
p10612	7.92656	+	679.299	0.016159	-0.010793
p5872	2.29783	+	335.074	0.016128	-0.025443
n4904	6.35797	-	571.112	0.016117	0.0055036
p866	1.73284	+	115.054	0.016112	0.011758
n3075	5.29362	-	409.127	0.016103	0.015558
n3390	5.09427	-	432.122	0.01609	-0.012948
p10551	6.04841	+	666.385	0.016082	-0.027828
n234	5.00376	-	119.051	0.01608	0.012627
p5231	4.24174	+	308.091	0.016072	0.016236
n1778	4.66755	-	327.108	0.016069	-0.014951
n3296	4.92956	-	425.106	0.01605	-0.007896
p4771	3.55182	+	289.212	0.016042	-0.0020593
p6086	2.09463	+	345.106	0.016022	0.015104
p3559	3.35614	+	234.097	0.016021	-0.0068192
p1375	2.06726	+	135.044	0.016003	-0.00031773
p4399	4.04685	+	274.202	0.016	0.0034534
p2470	4.72104	+	181.05	0.015979	0.0035905
p6515	4.7567	+	363.184	0.015973	-0.00035036
n5620	7.45569	-	733.821	0.015972	-0.0083043
n3827	6.82721	-	461.109	0.015951	-0.00075447
n1955	3.85033	-	343.106	0.015942	-0.014805
p10563	6.38742	+	667.39	0.015928	-0.015163
p4441	2.18957	+	276.108	0.015919	-0.0043259
n1763	5.00212	-	326.096	0.015918	0.013067
p6111	4.65364	+	346.15	0.015912	-0.035926
p10569	6.38752	+	668.393	0.015911	-0.013391
p7562	3.45482	+	413.209	0.01591	-0.012213
p8507	7.14617	+	463.231	0.01591	-0.00043602
n5019	7.00565	-	593.148	0.015875	0.058631
n585	2.21533	-	176.936	0.015875	-0.010711
n5440	6.94845	-	677.172	0.015857	0.0028815
n1254	6.35689	-	267.072	0.01585	0.0011852
n2919	2.21847	-	398.886	0.01585	-0.0061618
n1836	2.35676	-	333.059	0.015845	-0.02259
p5612	1.86601	+	324.093	0.015831	-0.0023439
n143	6.5384	-	111.009	0.015829	-0.016306
n936	3.50156	-	216.02	0.015829	-0.0077117
p1458	2.3551	+	139.003	0.015813	-0.012297
p5992	3.75837	+	340.708	0.015809	0.0021896
p7928	6.03715	+	431.335	0.015798	-0.014511
n5022	6.26049	-	593.208	0.01579	-0.0025499
n4887	6.42774	-	567.221	0.015722	0.014374
n2560	1.69491	-	381.12	0.015713	-0.035121
n2882	1.65445	-	395.063	0.015706	-0.025073
n5319	5.37449	-	653.192	0.015706	-0.0041406
n2116	5.97796	-	352.133	0.01569	0.02445
p9904	1.65303	+	593.196	0.015689	-0.0053035
p5173	5.38829	+	305.252	0.015677	-0.00055444
p6464	1.94661	+	361.053	0.015677	0.0075264
p8977	7.75504	+	500.128	0.015674	-0.020473
n5764	8.01165	-	839.202	0.015663	0.0069022
n4615	6.83984	-	527.177	0.015661	-0.0023016
n4499	8.09263	-	515.14	0.015647	-0.0017139
n1708	2.05689	-	321.063	0.01563	0.0014104
n5084	8.18881	-	600.141	0.015607	-0.01824
p1427	3.68902	+	137.06	0.0156	0.011253
n2173	5.42989	-	356.106	0.015599	-0.007105
p2708	3.9594	+	190.075	0.015588	0.0068359
p6139	4.17145	+	347.058	0.015585	0.01221
p5267	1.76327	+	310.086	0.015545	-0.019247
p2699	6.3271	+	189.128	0.015536	0.00039115
n1904	2.05318	-	338.081	0.015513	0.014752
n4934	5.36415	-	578.179	0.015511	-0.011335
n5438	6.95064	-	677.17	0.015508	0.0014942
n4966	7.76183	-	581.642	0.015504	0.0087486
p9583	4.84758	+	559.201	0.015476	0.011403
n4339	8.59083	-	500.615	0.015473	0.0040429
n3919	6.78517	-	469.135	0.015457	0.015776
n1720	2.03961	-	322.086	0.015451	0.018331
n4402	8.30048	-	505.265	0.015449	0.003312
p6229	3.66043	+	350.091	0.015448	0.0031499
n3262	2.10846	-	423.058	0.015432	-0.010313
n3629	4.17238	-	447.096	0.01542	-0.0031251
n4472	7.24138	-	513.197	0.015417	0.0069027
p8323	7.15649	+	452.213	0.015401	0.0011498
p125	5.65476	+	83.0599	0.015388	-0.019071
p2336	2.35433	+	175.024	0.015379	-0.012671
n4938	6.15345	-	578.253	0.015373	0.014587
p3033	5.08275	+	207.065	0.015358	-0.013301
p28	3.40036	+	72.0803	0.015352	0.0098292
p2135	4.76231	+	165.091	0.015342	-0.00029129
p2009	1.73294	+	159.068	0.015334	0.0056894
p6019	3.41425	+	342.141	0.015327	0.0042244
n2602	5.08031	-	385.114	0.015322	-0.013729
p1042	3.24914	+	121.084	0.01532	0.0018681
p8835	3.79699	+	488.134	0.015308	-0.019739
n3161	5.75016	-	415.161	0.015302	0.0077645
n1281	1.83861	-	271.049	0.015299	0.010639
n1905	6.9407	-	338.082	0.015287	0.0013242
p8390	7.89508	+	457.207	0.015285	0.009152
n1171	1.7779	-	253.093	0.01527	0.002096
p5635	7.53998	+	325.092	0.015259	0.011451
p2691	2.02494	+	189.076	0.015257	0.0065491
p10495	7.93783	+	659.273	0.015245	0.0034165
p1333	3.95139	+	132.464	0.015245	-0.0014556
n4907	4.98064	-	572.149	0.015244	-0.005971
p3261	2.04064	+	219.098	0.015244	0.005368
n1242	1.7489	-	265.093	0.015239	0.0029194
p8965	1.96401	+	499.193	0.015223	0.015218
n1890	1.72183	-	337.077	0.015217	0.0041833
p1684	2.36689	+	147.029	0.015197	-0.010511
n5793	7.77592	-	921.267	0.015194	0.008681
p5504	4.33576	+	319.669	0.015194	-0.011607
n4183	8.20124	-	489.27	0.015187	0.006114
n1219	1.98285	-	261.073	0.015186	0.01656
n5020	7.00569	-	593.151	0.015183	0.0051789
p2171	5.64318	+	167.07	0.015175	0.00326
n5373	5.99131	-	662.678	0.015154	0.0019428
n4418	4.28274	-	507.172	0.015144	0.0017814
p4153	1.74609	+	265.154	0.015129	0.020265
n4937	6.42838	-	578.253	0.015123	0.01302
p2349	6.20478	+	175.148	0.01506	0.015687
p242	1.73287	+	89.038	0.015058	0.0066681
p9563	3.99202	+	557.236	0.015058	-0.0053247
p10061	6.53679	+	613.165	0.015052	-0.0063363
p3475	3.51387	+	230.175	0.015048	0.00044706
n4343	5.47916	-	500.636	0.015046	-0.0040537
n3851	6.8288	-	462.112	0.015037	-0.0054157
p10072	6.04132	+	613.404	0.014994	-0.0066497
p4017	3.95385	+	258.206	0.014983	0.0084494
n5076	6.71647	-	599.138	0.014974	-0.0094716
p2339	1.98903	+	175.06	0.014946	0.0072006
n5607	6.45579	-	727.198	0.014929	-0.011169
p6143	3.56571	+	347.131	0.014925	0.015593
p5468	5.13124	+	318.181	0.014888	-0.0021448
n2214	6.34287	-	359.134	0.01488	0.0068196
n420	2.21828	-	158.926	0.014875	-0.007798
p4817	3.79811	+	291.171	0.014871	0.0070227
p10847	5.74023	+	830.455	0.014863	-0.018562
n2124	2.07117	-	353.072	0.014861	-0.010769
p10083	1.65307	+	615.178	0.014846	-0.0030865
n3064	3.23816	-	409.01	0.014841	-0.0036276
n1472	3.94881	-	294.127	0.014831	-0.0012262
p4682	2.74609	+	286.092	0.014813	-0.0019531
p7606	3.01763	+	415.219	0.0148	-0.0038627
n1696	2.79218	-	320.062	0.014768	0.015861
p10553	6.70184	+	666.388	0.014748	-0.011408
n2968	7.28824	-	403.114	0.014739	0.012408
n862	3.95043	-	204.086	0.014726	0.01236
p4629	4.34872	+	284.059	0.014724	-0.0064964
n3376	5.90841	-	431.155	0.014717	0.0079726
p2474	5.98912	+	181.05	0.014714	0.012687
p3178	3.67604	+	214.071	0.014712	0.001404
n1416	10.4589	-	288.226	0.014666	-0.0043993
n4112	3.31636	-	484.241	0.01466	0.010264
p53	3.95083	+	76.0177	0.014658	-0.0013423
p10205	4.31382	+	627.797	0.014652	0.0066188
p2038	3.96435	+	160.095	0.014652	0.0021802
n4150	6.38379	-	487.182	0.014649	0.0045967
p102	3.61806	+	81.5201	0.01464	0.012457
n5326	5.24745	-	655.236	0.014628	0.0076032
n4331	8.60175	-	500.114	0.014614	0.0076036
p5562	1.96158	+	322.114	0.014606	0.011414
p5229	4.73786	+	308.085	0.014604	0.0077231
p2711	3.96414	+	190.077	0.014602	0.006001
n3992	6.35857	-	474.206	0.014589	0.0049762
p5481	3.66668	+	318.671	0.014574	0.0083764
p4155	4.57097	+	265.144	0.014566	0.0084295
p2802	4.82927	+	195.065	0.014565	-0.011755
n2564	4.22616	-	381.176	0.014564	0.011564
p245	7.12037	+	89.0381	0.014559	-0.01279
n3220	7.74705	-	419.6	0.014542	-0.00057317
p5683	1.95998	+	327.069	0.014526	0.0074444
n4392	1.65445	-	505.139	0.014469	0.004198
n2829	7.58136	-	392.171	0.014463	0.0074279
p10610	5.9731	+	679.187	0.014439	0.0011064
p5723	5.24464	+	329.13	0.014436	0.0050418
p2386	3.4547	+	177.055	0.014429	0.020024
p1429	3.3839	+	137.06	0.014423	0.012955
p5311	7.1283	+	312.123	0.01441	-0.021305
p4147	4.57199	+	265.143	0.014408	0.00792
n4625	5.119	-	529.156	0.014374	0.013183
n2332	1.83323	-	366.056	0.014373	0.0018691
p1775	1.68152	+	150.058	0.014365	0.0028853
n3599	5.35991	-	445.171	0.014359	-0.0010184
p4480	3.80473	+	277.13	0.014354	0.00037524
p9788	5.80764	+	578.395	0.014353	-0.0028737
n551	6.51095	-	173.009	0.01435	-0.0084471
p10425	6.01122	+	651.311	0.014337	-0.015547
p4286	2.04293	+	271.069	0.014335	0.0049576
n5605	6.55202	-	727.08	0.014331	-0.0026766
p10622	7.92792	+	681.306	0.014301	-0.011467
n4049	3.50516	-	479.091	0.014296	-0.015123
n4471	7.80425	-	513.197	0.014295	-0.0010585
n4259	2.42704	-	495.111	0.014284	0.0061636
n639	5.91516	-	181.087	0.014272	0.0044134
n2599	4.95509	-	385.078	0.014266	-0.0055822
n3137	1.74538	-	413.203	0.014254	0.0053379
p5212	1.91963	+	307.096	0.014252	0.00092033
p361	1.71676	+	95.0234	0.014246	-0.013761
p10845	6.01404	+	828.441	0.014244	-0.01384
p5999	1.96053	+	341.127	0.014244	0.011252
p8216	4.34994	+	446.112	0.014231	-0.0015775
p1372	4.95819	+	135.044	0.014226	-0.00030846
p4450	3.54844	+	276.134	0.014208	-0.0071027
n4998	1.66784	-	589.159	0.014198	0.0070624
n3788	7.83105	-	457.207	0.014195	0.0062981
n5009	7.70826	-	591.265	0.014194	0.011374
n1670	2.42473	-	317.055	0.01419	-0.00049561
n2122	6.49684	-	353.051	0.014189	-0.00022739
p6824	1.94826	+	377.017	0.014175	0.010271
n5367	7.45992	-	662.166	0.014162	0.016737
p3701	1.71983	+	241.155	0.014157	0.012764
n5575	8.07897	-	715.152	0.014152	-0.024649
n4464	7.80028	-	513.103	0.014149	-0.017541
p5512	3.81041	+	320.155	0.014144	-0.0010331
p3937	10.4572	+	253.216	0.014129	-0.0033705
n2187	1.66783	-	357.103	0.01411	-0.0031958
p6021	2.5326	+	342.176	0.014107	0.0094839
n2291	1.83346	-	364.057	0.014081	0.0010239
p7466	4.3849	+	409.02	0.014072	-0.034244
n3858	9.96262	-	462.916	0.014062	-0.011587
n2674	5.30066	-	389.145	0.014049	0.0082132
p5542	5.50794	+	321.133	0.014045	-0.010163
p10499	3.67271	+	659.352	0.013999	-0.010156
n16	9.27908	-	75.0093	0.013997	0.0088842
n5111	6.57948	-	608.133	0.013992	-0.0009238
n3055	1.7236	-	408.067	0.013989	-0.0023829
p1704	1.66622	+	147.076	0.013973	0.029659
p5887	3.71768	+	335.664	0.013963	0.011894
n1671	8.12024	-	317.066	0.013962	0.014355
p6925	5.00024	+	383.027	0.013953	0.012914
p5581	4.42305	+	322.196	0.013952	0.013056
p10002	5.97242	+	606.364	0.013951	0.0013519
p5534	2.27166	+	321.093	0.013942	0.020077
n3285	1.66748	-	424.078	0.013918	-0.0054625
p5235	2.73584	+	308.134	0.013908	-0.0018464
p4156	7.21204	+	265.18	0.013906	0.0087302
n141	4.2153	-	111.009	0.013888	-0.031167
p147	1.6521	+	84.0439	0.013888	-0.0052234
p1342	3.9519	+	133.084	0.013869	0.00048185
n4371	7.48753	-	503.12	0.013861	0.013345
n4665	6.78565	-	533.187	0.013853	0.0086973
p7903	5.47419	+	430.331	0.013852	0.0034971
p5634	4.06071	+	325.092	0.01385	0.0035561
n2615	5.09275	-	386.117	0.013848	-0.0076446
n1790	7.13055	-	328.119	0.013838	-0.01651
p8554	6.53679	+	466.106	0.013838	-0.0017115
n4565	2.08463	-	521.095	0.013837	0.010203
p2822	3.67338	+	196.061	0.013837	0.0013129
n4372	4.20135	-	503.14	0.013836	0.023763
p6255	4.99932	+	351.065	0.013813	0.0045712
p5150	6.53679	+	305.054	0.01381	0.0088124
p9893	5.80798	+	592.383	0.013804	-0.025147
p10461	3.67358	+	654.349	0.0138	0.0033665
p5742	5.24503	+	329.631	0.013792	0.011978
n4139	5.64532	-	486.206	0.013788	0.010643
n3978	7.01856	-	473.202	0.013782	0.023229
p2483	4.21168	+	181.086	0.01378	0.0026251
p2238	2.01363	+	171.065	0.013779	0.0041607
n2479	1.72174	-	377.053	0.013777	-0.017377
n2859	3.79653	-	393.152	0.013774	0.0017674
p602	3.24597	+	104.057	0.01375	0.0043916
p1075	1.65305	+	124.039	0.013748	0.023561
n2096	4.33669	-	351.129	0.013747	0.028983
p2110	4.72442	+	164.043	0.013744	0.0035503
p282	5.61401	+	90.5065	0.01374	0.010159
n3924	7.23508	-	469.208	0.013723	-0.00085617
p4465	3.97002	+	276.217	0.013717	0.0041759
n3201	1.73976	-	419.063	0.01371	0.0055112
n1751	1.75074	-	325.114	0.013709	0.0089023
n4628	5.64416	-	529.192	0.013707	-0.00060337
n5124	1.77351	-	611.142	0.013706	0.0080222
n2750	2.39882	-	391.032	0.013702	-0.039224
n734	7.85896	-	192.023	0.013672	-0.021423
p6836	4.31416	+	377.211	0.01367	-0.0018552
p7622	5.81243	+	415.339	0.013664	-0.011698
n4369	7.48743	-	503.119	0.013663	0.013416
p7986	4.4047	+	435.016	0.013661	-0.0034766
n2245	5.01199	-	361.069	0.013649	0.01195
p5359	8.68274	+	314.139	0.013649	-0.029988
p7559	4.64938	+	413.142	0.013645	0.013853
p5659	4.92832	+	326.095	0.013643	0.001681
p1440	3.63484	+	137.14	0.01363	0.0099325
n5152	7.29019	-	616.232	0.013628	0.0040743
p10064	6.5368	+	613.168	0.013628	-0.0022401
p7080	4.15859	+	390.086	0.01362	-0.00051055
n3087	4.01851	-	410.046	0.013614	-0.01542
p1074	3.95079	+	123.516	0.013614	0.001379
p5154	2.05264	+	305.087	0.013592	-0.00061181
p2109	4.96245	+	164.043	0.013585	0.00079553
n4528	7.77604	-	517.125	0.013582	-0.020172
p7264	4.10046	+	398.276	0.013569	-0.024558
p9874	6.20045	+	589.394	0.013568	-0.012974
n3814	7.05107	-	460.133	0.013565	-0.0016516
p6603	4.0744	+	367.15	0.013563	0.0040508
n3932	4.25384	-	470.124	0.013558	-0.0068261
p10617	7.92693	+	680.302	0.013556	-0.006567
n5255	5.86431	-	636.258	0.013555	0.00155
n4482	6.64812	-	514.164	0.013551	0.00058657
p5753	1.65291	+	330.14	0.013543	0.003767
n1512	10.1838	-	299.056	0.013536	-0.0064556
p8370	1.95683	+	456.135	0.013528	0.02064
n1925	3.42267	-	340.126	0.013515	0.0089389
p3296	3.96449	+	221.092	0.013497	0.006502
n5004	5.86006	-	590.253	0.013492	0.0067984
p1201	2.36633	+	129.018	0.013485	-0.013443
n3675	6.94974	-	449.202	0.013473	0.014044
p4296	10.4572	+	271.227	0.013461	-0.0020347
n1237	8.7952	-	263.886	0.013443	-0.010832
p4560	2.33833	+	281.042	0.013436	-0.0047186
p4423	5.17228	+	275.187	0.013431	0.00027361
p2676	4.33538	+	188.092	0.013415	0.00046966
n981	6.35775	-	221.067	0.013409	0.0044108
n4993	6.86777	-	587.234	0.013408	0.013973
p10434	5.86195	+	652.404	0.013384	-0.025838
n4833	6.36017	-	555.148	0.013382	0.011501
p10717	6.45375	+	727.213	0.013381	-0.016195
n693	4.94421	-	191.02	0.013369	-0.035543
p7994	3.5632	+	435.127	0.013369	-0.00088192
n5640	2.20246	-	741.154	0.013361	-0.0019466
n4209	5.357	-	491.177	0.013358	-0.0009905
n4417	6.35577	-	507.163	0.013356	0.003245
n871	1.74416	-	206.039	0.013344	0.0030354
n744	1.66785	-	193.035	0.013337	-0.019405
p4642	5.14566	+	284.171	0.013337	-0.0010034
n1603	7.13161	-	310.108	0.013333	-0.015385
p3020	3.96112	+	206.094	0.013305	0.0049527
n3883	9.96261	-	464.913	0.013304	-0.0099844
p7310	2.1626	+	400.902	0.013289	-0.0072266
p2677	6.11284	+	188.092	0.013274	0.0042747
p178	6.59238	+	85.0279	0.013271	-0.0011582
n2100	6.62132	-	351.129	0.013249	0.021065
p1755	1.65296	+	149.064	0.013248	0.006543
p2075	6.37169	+	163.039	0.013241	-0.0043987
n5286	2.0865	-	643.172	0.013217	0.0076489
n2324	5.36501	-	365.181	0.013214	-0.018304
p3608	3.9644	+	237.087	0.013203	-0.00060599
p8937	6.98019	+	497.2	0.013203	-0.0086071
n2323	5.76667	-	365.181	0.013201	-0.0077132
p9770	5.80773	+	577.393	0.013182	-0.011333
n3897	9.96237	-	465.907	0.013175	-0.0090702
p8459	5.28505	+	460.74	0.013173	-0.017598
p2988	3.36984	+	204.16	0.013163	-0.00060258
n5039	7.00528	-	595.156	0.013154	-0.012502
n5619	7.4589	-	733.319	0.013146	-0.0044252
p2900	1.96373	+	201.087	0.013138	-0.0063763
n493	3.2416	-	164.072	0.013123	0.0025005
n4702	5.33359	-	537.128	0.01312	0.0099847
n4470	4.06951	-	513.182	0.01311	0.021407
p10558	1.99114	+	667.172	0.013101	0.0052871
p9924	5.87276	+	594.399	0.013081	-0.02931
n1559	2.041	-	304.075	0.013075	0.024598
n3206	7.73755	-	419.098	0.013073	0.0022847
n957	2.03968	-	217.035	0.01307	0.013509
n2749	4.60737	-	391.032	0.013069	-0.091208
n3529	6.67556	-	441.176	0.013064	0.012364
p2620	3.42616	+	186.149	0.013064	0.0011618
n2082	3.5193	-	350.145	0.013054	0.0072799
p6254	1.65293	+	351.069	0.013047	-0.0052778
n4394	4.06061	-	505.156	0.01298	0.0045816
p7454	4.77703	+	408.224	0.01297	-0.0011272
p9693	6.38737	+	570.786	0.012961	-0.01331
n4622	7.46412	-	529.098	0.012948	-0.015006
p2780	6.23235	+	193.159	0.012941	0.010955
p2591	4.17142	+	185.107	0.01294	-0.020986
n4668	9.45242	-	533.296	0.012938	0.0076785
p7082	4.16127	+	390.086	0.012913	0.0019901
p8512	6.10527	+	463.325	0.01291	-0.0056465
p6945	8.03573	+	383.331	0.012907	-0.011511
n4124	5.21425	-	485.177	0.012892	0.01131
p9319	5.84925	+	534.29	0.012889	-0.01155
p7629	7.55506	+	416.168	0.012887	0.012042
p3038	3.95139	+	207.104	0.012886	0.0042777
n3726	6.29211	-	452.113	0.01286	-0.00037611
n2885	1.69593	-	395.088	0.012848	-0.017817
p6368	3.85371	+	356.679	0.012838	-0.0034778
n727	3.94781	-	192.023	0.01283	-0.026941
n4870	7.11277	-	565.192	0.012818	-0.0092013
n4623	7.79341	-	529.098	0.012815	-0.017485
p5799	3.60759	+	331.681	0.012811	-0.016532
p8344	5.26451	+	454.02	0.012807	-0.012626
p4414	2.23	+	275.096	0.012794	0.01523
n1669	2.67213	-	317.055	0.01278	-0.0065576
p10550	6.70128	+	666.385	0.012768	-0.016073
p4474	2.96818	+	277.111	0.012761	-0.0069395
n695	5.8381	-	191.02	0.012759	-0.034925
p6465	1.96983	+	361.074	0.012754	0.012403
n4777	6.46909	-	547.239	0.012735	0.011907
p274	4.0922	+	90.0626	0.012713	-0.0014299
n3189	6.67618	-	417.176	0.012712	0.0078197
p10172	5.34789	+	625.254	0.012695	-0.021027
n1942	4.97277	-	342.091	0.012678	1.7483e-05
n2401	7.44909	-	371.134	0.012676	0.0019562
p10561	6.70113	+	667.389	0.012664	-0.0062681
p2823	7.0074	+	196.069	0.012662	-0.0050037
p5530	5.24423	+	320.616	0.01266	0.0034744
n1614	1.6949	-	311.098	0.012648	0.0039439
n3024	1.72361	-	406.067	0.012644	-0.0024703
n2410	4.16731	-	372.07	0.012629	-0.012216
p7038	7.43092	+	388.16	0.012625	-0.0020792
p9902	7.14222	+	592.422	0.012622	-0.015638
n4786	3.89372	-	549.145	0.012619	0.0074913
p4706	6.99082	+	287.055	0.012612	-0.023617
p8264	6.4254	+	448.291	0.01261	0.007735
n5383	7.11318	-	663.67	0.012609	0.0020269
n3329	6.21969	-	427.197	0.012582	0.0044169
p10418	5.73936	+	650.391	0.012541	-0.019707
n5182	7.06154	-	623.161	0.012538	-0.00081421
n851	2.21834	-	202.932	0.012524	-0.0045964
n3014	6.41389	-	405.094	0.012519	-0.0034042
p7895	6.11026	+	430.273	0.012503	-0.0057375
p6672	5.96046	+	370.171	0.012501	0.014944
n2235	1.83884	-	361.039	0.012483	0.012786
n3312	1.66699	-	426.077	0.012483	-0.0054081
n2868	1.65445	-	394.067	0.012468	-0.018479
p8702	3.60788	+	476.213	0.012467	-0.0027745
p1059	5.37901	+	123.044	0.012461	-0.0077877
n1826	2.02592	-	332.03	0.012445	-0.028883
n3490	1.74858	-	437.074	0.01244	0.017287
p9559	4.74104	+	556.81	0.012429	-0.023567
p9009	7.10117	+	503.192	0.01242	-0.010611
p4836	2.39289	+	292.116	0.012371	-0.025019
p2516	2.67222	+	182.977	0.012357	-0.012418
n4594	3.78263	-	524.103	0.012353	-0.019352
p3359	5.0814	+	225.076	0.012325	-0.01092
n5210	7.00542	-	629.127	0.012317	-0.0045715
p10178	6.10516	+	625.378	0.012304	-0.0024876
n5451	9.35828	-	678.155	0.012299	-0.023828
n1564	3.93992	-	305.018	0.012291	0.0041303
p7409	4.05083	+	406.214	0.012277	0.0039719
n4289	7.52037	-	497.148	0.012274	-0.0089803
p3525	4.49266	+	232.191	0.012274	0.007968
p3886	1.74623	+	250.144	0.012267	0.0085603
p4660	1.93279	+	285.069	0.012242	0.018259
p9329	5.84908	+	534.792	0.012237	-0.011389
p5644	5.20434	+	325.14	0.012224	0.016494
n5449	9.35814	-	678.153	0.012207	-0.024806
p9865	6.20004	+	588.39	0.012205	-0.0096576
n2182	8.12027	-	357.073	0.012195	-0.020278
p3288	4.4203	+	220.153	0.012177	-0.0010142
n4667	6.14378	-	533.26	0.012171	0.014196
n48	1.73512	-	87.0092	0.012169	-0.004941
n5297	6.55199	-	645.121	0.012163	-0.00060107
n4884	6.46453	-	567.208	0.012131	0.0047565
n2814	2.10025	-	392.051	0.012123	-0.024343
n1153	3.39984	-	249.124	0.012114	0.0085288
n2376	4.2549	-	369.122	0.012113	0.022182
n4696	3.31182	-	537.037	0.012103	-0.018308
p1963	3.96454	+	158.06	0.0121	0.0069205
p8966	4.10231	+	499.201	0.0121	-0.00039765
p3812	2.35392	+	247.058	0.012083	-0.043333
p5202	4.735	+	307.081	0.01207	0.0021109
p3011	4.35247	+	206.012	0.012068	-0.013524
n3904	3.70363	-	467.14	0.012047	0.018425
p2525	5.00113	+	183.031	0.012043	0.010967
n5508	7.00493	-	692.067	0.012018	-0.005009
p1205	4.30664	+	129.054	0.012017	-0.031084
n5499	5.81439	-	688.801	0.012002	-0.018493
p3204	5.61531	+	215.212	0.011989	-0.0080476
n997	5.09403	-	223.061	0.011977	-0.013011
p1258	1.73298	+	130.065	0.011977	0.0095677
p6113	3.96435	+	346.155	0.011976	0.0047158
n1865	6.25977	-	335.041	0.011972	0.0057642
p6624	6.60573	+	368.155	0.011938	0.021462
n4972	7.76099	-	582.143	0.011918	0.0078506
p6668	2.02793	+	370.16	0.011918	-0.0028275
p5218	4.25322	+	307.177	0.011915	-0.023192
n3282	5.01585	-	424.009	0.011912	0.014991
p3035	6.95211	+	207.065	0.011911	0.015034
p3590	10.4572	+	235.206	0.011903	-0.0046632
n3950	6.66303	-	471.187	0.01189	-0.0026719
p7148	5.27607	+	393.195	0.01189	0.012107
p9234	4.47915	+	525.105	0.01189	-0.033219
n855	6.62152	-	203.056	0.01188	0.014639
p10779	4.00588	+	769.414	0.011865	-0.0041815
n3379	5.44619	-	431.192	0.011862	0.0028908
p8108	5.73911	+	441.508	0.011857	-0.011014
p3904	3.41265	+	251.139	0.011856	0.0033422
p1789	1.69179	+	151.062	0.011853	-0.00043374
p9931	5.87035	+	595.403	0.011851	-0.022972
n3372	5.09375	-	431.119	0.011842	-0.013972
p3326	4.64323	+	223.097	0.011828	-0.0088967
n4808	4.15091	-	552.088	0.011825	-0.013845
p9684	6.38737	+	570.284	0.011793	-0.013615
n5137	6.54674	-	613.155	0.011784	-0.0029341
n3442	6.2227	-	434.211	0.01177	0.001212
p5042	6.55051	+	301.034	0.011764	-0.00074519
p9765	1.67867	+	577.256	0.011764	0.0063114
n163	4.22441	-	112.013	0.011746	-0.01781
n5206	7.05866	-	627.983	0.011737	0.014184
p698	4.47548	+	111.007	0.011714	-0.034747
n5565	7.00599	-	711.085	0.011706	-0.0086643
n2534	5.30609	-	379.116	0.011703	0.0043603
p6825	1.96069	+	377.048	0.011699	0.0067464
p1703	1.89788	+	147.076	0.011684	0.026454
p7260	4.29297	+	398.202	0.011658	0.010684
p2379	2.00296	+	177.039	0.011651	0.026117
n1262	2.0997	-	269.054	0.011643	0.0042159
n5007	5.50014	-	591.265	0.011641	-0.0055683
n3193	1.7403	-	418.067	0.011633	0.012196
n5492	8.36951	-	687.78	0.011631	-0.032484
p8351	3.49615	+	454.267	0.011627	-0.0032492
p9913	7.14139	+	593.425	0.011622	-0.012698
n1083	3.97691	-	237.044	0.011611	0.017675
n5502	5.81427	-	689.805	0.011598	-0.017741
p5592	1.63975	+	323.109	0.011594	0.010201
p7904	7.14223	+	430.368	0.011585	-0.013392
p4226	5.4253	+	268.212	0.011579	0.0036931
p2024	1.66652	+	159.149	0.011575	0.005771
p7102	6.00005	+	391.123	0.011574	0.001237
n2694	2.39896	-	390.036	0.011564	-0.029541
n5493	6.0435	-	687.789	0.011564	-0.0073433
p10832	5.49141	+	815.463	0.011564	-0.016844
n1561	5.56828	-	304.104	0.011563	-0.00034924
p3263	1.65308	+	219.106	0.011556	0.0052789
p4173	4.57128	+	266.147	0.011555	0.0074626
p2093	4.65231	+	163.075	0.011534	-0.0068384
n2384	1.64099	-	370.07	0.011527	-0.026958
n5031	7.0051	-	594.152	0.011525	-0.0070378
n98	4.6399	-	97.8829	0.011522	-0.028122
p10082	1.65302	+	615.173	0.011516	0.0055878
p6036	4.94316	+	343.102	0.011516	-0.00025066
p10433	5.73908	+	652.318	0.011511	-0.01216
n2294	7.13816	-	364.095	0.011508	-0.0095297
p2058	4.64497	+	162.041	0.011505	0.012014
p10236	1.65305	+	631.151	0.011491	-0.0044034
p7496	2.54623	+	410.023	0.011488	-0.016785
n1513	3.6613	-	299.077	0.011482	0.0087634
n4992	5.74057	-	587.234	0.011475	0.0097378
p2837	2.31241	+	197.012	0.011466	-0.00041546
p7500	4.41749	+	410.073	0.011466	-0.013278
n1888	6.2323	-	337.056	0.011459	-0.0014651
p2454	3.42629	+	180.088	0.011451	0.0033233
p7453	4.21212	+	408.223	0.011448	0.018836
n1787	3.31028	-	328.045	0.011431	0.017428
n1569	6.6325	-	305.124	0.011426	0.010593
n4568	5.85262	-	521.177	0.011426	0.011502
n5390	2.02303	-	665.153	0.011424	0.017142
n1574	3.60747	-	306.076	0.011423	-0.0020627
p10355	4.50367	+	644.222	0.011417	0.008897
n2280	5.01138	-	363.066	0.011411	0.0083122
n4122	1.68108	-	485.151	0.011403	0.0096224
n1584	4.70893	-	307.14	0.011401	0.017822
n3671	7.22576	-	449.166	0.011383	0.0048164
n1104	7.36742	-	241.108	0.011374	0.0095707
p4232	3.86085	+	268.663	0.011374	-0.0072898
p9649	5.42286	+	566.804	0.011373	-0.0083479
n5348	7.66765	-	659.189	0.011367	-0.0052424
p1234	2.36725	+	130.022	0.011366	-0.012161
p5391	8.68271	+	315.142	0.011344	-0.023493
p560	1.66639	+	102.054	0.011341	-0.0041412
p8478	4.73545	+	461.772	0.011328	0.00019033
p1371	4.73323	+	135.044	0.011326	0.0044573
p3827	5.7256	+	247.133	0.011322	0.0091765
p10674	7.92614	+	701.281	0.011316	-0.0088853
p6770	6.01065	+	374.245	0.011311	-0.0024072
n4283	2.21826	-	496.863	0.011307	0.0015546
p2716	6.33007	+	190.131	0.011299	-0.00051546
n2621	7.25448	-	387.05	0.011291	0.00058211
p9114	1.73325	+	514.289	0.01129	0.012479
p2351	5.1407	+	175.148	0.011284	-0.01623
p5395	5.21146	+	315.198	0.011278	0.0056125
p1290	3.24683	+	131.049	0.011261	-0.00065554
p9110	3.46818	+	514.288	0.011252	0.0006362
p5568	4.69673	+	322.14	0.011244	0.0020602
p6966	8.03563	+	384.334	0.011226	-0.0040137
p7554	4.91782	+	413.053	0.011212	-0.0033659
n975	1.73739	-	220.083	0.011208	0.011879
p4964	5.01129	+	298.025	0.011185	0.014968
p1459	4.46155	+	139.003	0.011155	-0.028497
n2822	3.92372	-	392.082	0.011148	0.0054761
n4491	9.0493	-	515.119	0.011145	-0.022764
p7843	1.73302	+	428.211	0.011143	-0.0023808
n78	8.8084	-	93.0351	0.011138	-0.011744
p10318	4.94027	+	639.834	0.011124	-0.0045184
p10720	6.45327	+	728.213	0.011111	-0.010698
p9342	2.27136	+	535.951	0.011099	-0.011334
n5556	6.55211	-	708.061	0.011081	-0.00071602
n2912	2.21826	-	397.89	0.011072	-0.0049697
n4111	5.79549	-	484.182	0.011069	0.0088763
n1538	2.79021	-	302.051	0.011067	0.011621
n4675	9.45249	-	534.3	0.011052	0.0053954
p8275	6.4821	+	449.108	0.011047	-0.010319
p10243	3.45546	+	631.295	0.011042	0.0097982
n1652	3.64789	-	315.072	0.011039	0.018295
n2695	1.73232	-	390.056	0.011035	2.45e-05
n4138	5.21453	-	486.181	0.011031	0.0092376
n3801	1.69637	-	459.098	0.011009	0.0039697
n1718	1.89044	-	322.078	0.011008	0.0055635
p3167	6.30309	+	213.112	0.011004	-0.0009143
n3245	3.70679	-	421.135	0.011001	0.016148
n4794	8.03806	-	549.291	0.010992	0.025208
p7950	5.87654	+	432.347	0.010991	-0.025147
n4228	5.35592	-	492.18	0.010989	-0.0017736
n1480	1.97088	-	295.067	0.010987	0.0013435
n348	6.63107	-	143.072	0.010974	0.016448
n1847	2.026	-	334.03	0.010972	-0.022817
n4144	7.21236	-	487.124	0.010964	-0.0040531
n5371	7.10882	-	662.666	0.010958	-0.0041564
n2905	3.78058	-	397.069	0.010952	0.0092351
p1804	3.24164	+	152.057	0.010944	0.005085
n2517	6.42655	-	379.034	0.010931	-0.0014994
p1788	3.63469	+	151.075	0.010921	0.012474
n5247	5.50673	-	635.255	0.01092	-0.004757
p10011	6.69728	+	607.368	0.010916	0.0028945
n2117	4.32359	-	352.133	0.010913	0.021993
p2399	5.95917	+	177.112	0.01091	0.0098077
p92	5.61632	+	81.5201	0.010905	0.020114
p5429	9.48054	+	316.285	0.010897	0.0044109
n5314	3.64237	-	652.33	0.01089	0.0088727
p2808	4.84656	+	195.102	0.010883	0.012501
p8046	4.38113	+	437.973	0.010874	-0.026311
p7630	3.57975	+	416.191	0.010865	-0.0024066
n3283	5.95866	-	424.063	0.010861	-0.008242
p357	2.0027	+	95.0123	0.010857	0.0020543
p6110	4.18905	+	346.132	0.010849	0.0013578
p3853	3.40901	+	248.186	0.010848	0.0056811
p6354	1.63972	+	356.101	0.010837	-0.0040865
n2338	3.45466	-	366.14	0.010834	0.023032
n1521	2.42602	-	300.049	0.010831	0.012293
n4875	8.83293	-	565.795	0.010828	0.00035108
p10826	5.73917	+	813.449	0.010827	-0.015733
p241	4.95779	+	89.0381	0.01081	-0.00010559
n4359	7.11516	-	501.628	0.0108	0.0060513
n1855	2.35768	-	334.062	0.010781	-0.0093179
n2441	5.17086	-	374.053	0.010777	-0.022047
p10361	5.493	+	644.824	0.010749	-0.014464
p7221	4.33571	+	396.186	0.01074	0.016236
p4475	2.63056	+	277.111	0.010729	0.0035079
p7972	5.87653	+	433.35	0.010729	-0.018357
n240	5.00937	-	120.054	0.010717	0.0097189
n5462	5.85062	-	679.798	0.010706	-0.0057428
p5893	2.28627	+	336.078	0.0107	-0.014811
n4426	1.98567	-	508.015	0.010688	0.023085
p2903	3.92326	+	201.102	0.010682	-0.0050945
p8365	6.33043	+	455.192	0.010679	-0.00082098
p4784	1.68155	+	290.08	0.010673	-0.020761
p2133	4.56653	+	165.07	0.01067	-0.013559
n3834	5.75372	-	461.166	0.010667	0.0012686
p227	1.73302	+	87.0992	0.010664	-0.0019108
n5437	9.35884	-	677.151	0.010658	-0.010707
p4991	2.33966	+	299.053	0.010657	-0.0015836
n5587	7.58667	-	718.816	0.010636	-0.012662
n2866	1.67748	-	394.051	0.010626	0.0061466
n3996	3.22797	-	475.09	0.010621	0.006844
n5089	7.04692	-	603.044	0.010617	-0.0013332
p4714	8.57018	+	287.055	0.010606	0.0047208
p4182	1.73637	+	266.186	0.010592	-0.00033405
n3784	6.38777	-	457.165	0.010588	0.0071277
p8178	6.68882	+	444.311	0.010583	-0.0058336
n4465	2.04011	-	513.109	0.010568	0.017271
n4704	5.19276	-	537.197	0.010565	-0.0045377
p1211	4.69339	+	129.091	0.010563	0.0030789
n4113	1.74859	-	484.24	0.010559	0.0090698
p4537	3.40153	+	279.656	0.010558	-0.011806
n2653	1.65433	-	388.081	0.010553	-0.011102
n4790	7.34995	-	549.182	0.010548	-0.0045692
p6596	4.98605	+	367.06	0.01054	-0.0035063
p8197	4.5272	+	445.208	0.010534	0.0064452
n312	4.97581	-	135.046	0.01053	-0.00040088
p2327	1.74594	+	174.091	0.010526	0.0059923
n1151	6.62993	-	249.061	0.010523	0.014661
p2072	7.47231	+	163.039	0.010517	-0.0052664
n2893	1.6545	-	396.066	0.010514	-0.016009
n290	4.96902	-	134.038	0.010514	-0.002382
p8894	4.01983	+	492.74	0.010511	0.010498
n3120	5.43617	-	412.187	0.010508	-0.01814
n757	2.21826	-	194.947	0.010502	-0.026903
n2250	5.23127	-	361.15	0.0105	0.0027687
p5699	2.90054	+	328.125	0.01049	0.0074507
p10460	3.67317	+	654.347	0.010485	0.0049134
n2730	2.21922	-	390.9	0.010475	-0.0093244
p5940	3.39511	+	337.204	0.010475	-0.015051
p6666	2.59482	+	370.153	0.010475	0.012192
n4793	8.02413	-	549.255	0.010469	0.015953
p7124	3.61682	+	392.198	0.010459	-0.0039509
p7719	2.09571	+	421.075	0.010453	-0.0060819
n4168	6.3739	-	488.185	0.010443	-0.0016293
n4370	7.0474	-	503.12	0.010436	-0.0056898
p1674	7.23968	+	146.06	0.010436	0.0037537
p9118	4.80857	+	514.324	0.010436	-0.018598
n5271	7.44548	-	639.983	0.010432	-0.0042146
p6306	4.10233	+	353.166	0.01043	0.0025325
p4730	6.45327	+	288.059	0.010429	-0.020516
n4368	7.0474	-	503.119	0.01042	-0.0050283
n412	1.65497	-	157.037	0.010417	-0.00077475
p583	7.12862	+	103.041	0.01041	-0.011888
n2044	8.6844	-	348.1	0.010406	-0.0099706
n5796	7.48632	-	950.466	0.010403	-0.012745
n1127	2.6854	-	245.043	0.010401	-0.025473
n2098	4.03089	-	351.129	0.010401	0.021294
p3283	3.77206	+	220.118	0.010401	-0.0074231
p2418	1.74574	+	178.105	0.010393	0.0066761
p7251	4.78912	+	397.539	0.010391	-0.010755
p2747	1.92371	+	192.05	0.010381	0.0058302
n15	10.6796	-	75.0093	0.010376	0.0066888
p603	2.96396	+	104.057	0.010376	0.0071045
p2941	1.74584	+	203.118	0.010375	0.002937
n1483	1.73741	-	295.103	0.010372	0.0016983
p5894	1.65219	+	336.099	0.010366	0.0010206
n2802	2.39932	-	392.035	0.010357	-0.027602
n5461	5.85512	-	679.796	0.010337	-0.002829
p2173	2.96337	+	167.09	0.010323	-0.010057
n3528	6.1792	-	441.176	0.010321	0.0063634
n3780	7.0699	-	457.114	0.010319	-0.00055436
p5199	3.8125	+	307.033	0.010313	0.0037104
n5767	6.99167	-	839.333	0.010284	-0.014678
n2972	5.89325	-	403.161	0.010279	0.0052296
p10522	5.73961	+	661.757	0.010279	-0.01258
p2439	4.28703	+	179.07	0.010279	-0.012271
p9159	1.85796	+	518.136	0.010279	0.0040003
n3419	5.32354	-	433.207	0.010276	0.0079885
p6057	1.8523	+	344.091	0.010266	0.012085
n5586	7.58645	-	718.314	0.010264	-0.015003
n4638	5.796	-	530.188	0.010262	0.006217
p3262	6.19939	+	219.102	0.010258	-0.0035078
p6685	6.19321	+	371.206	0.010253	-0.0013417
p1289	2.38767	+	131.022	0.010243	-0.015137
n4672	6.78539	-	534.191	0.010237	0.0069192
p8552	1.93535	+	466.041	0.01023	0.013338
n5465	5.85385	-	680.299	0.010223	-0.0031144
p6340	7.75897	+	355.103	0.010215	-0.024007
p2800	3.60399	+	195.005	0.010214	0.00017875
p9692	6.70188	+	570.786	0.010204	-0.0084533
p8499	6.1101	+	462.321	0.010186	-0.0020397
p8519	5.35392	+	464.213	0.010184	0.0010296
p7284	2.16271	+	399.905	0.010183	0.0066384
n2228	6.34281	-	360.138	0.010181	0.003863
n4058	7.94169	-	479.155	0.010169	0.016083
n5685	5.59848	-	759.814	0.010167	0.0024324
n5529	7.83286	-	694.783	0.010164	-0.00816
p2758	2.34036	+	193.035	0.010162	-0.012193
p2657	1.69291	+	187.155	0.01016	0.015455
p3823	4.57023	+	247.133	0.010151	0.0036895
n1993	3.66153	-	345.082	0.010148	0.0088627
n2575	4.04616	-	382.1	0.010141	0.010711
p4201	3.84172	+	267.162	0.010141	0.0073304
p4545	1.63976	+	280.103	0.010141	0.00047411
n2341	5.36501	-	366.185	0.01014	-0.011553
p8754	5.84906	+	481.112	0.010139	-0.0021106
n2125	5.4094	-	353.087	0.010138	-0.033828
p3813	4.63973	+	247.06	0.010134	6.8226e-05
p1362	1.78877	+	134.06	0.010131	0.00093999
n4888	5.76433	-	567.229	0.010128	0.0067324
p8952	3.64776	+	498.219	0.010128	0.0032413
n4574	7.25297	-	521.223	0.010121	-0.0024453
p4989	2.09526	+	299.04	0.010121	0.0027512
n5190	7.06189	-	624.164	0.01012	0.0014128
n5548	9.1957	-	701.302	0.01011	-0.007856
n3762	7.21032	-	455.156	0.010104	0.0062066
n308	3.07488	-	135.03	0.010102	-0.0016439
p59	3.24164	+	77.0381	0.0101	0.00014121
p4028	2.1626	+	259.093	0.010094	0.033332
p5933	4.18729	+	337.143	0.010076	0.0066869
p7270	5.12197	+	399.09	0.010076	0.03503
n1494	8.68721	-	297.1	0.010066	-0.0089114
p2809	6.28922	+	195.102	0.010046	0.0032779
p10580	5.82101	+	671.267	0.010037	-0.0076269
n2665	4.25478	-	389.053	0.010025	0.0055533
n1441	2.05902	-	290.088	0.010023	0.030604
n5774	6.99135	-	840.337	0.010019	-0.013237
p363	3.24258	+	95.0487	0.010017	0.0038167
n2550	3.78463	-	380.156	0.010014	0.0046687
p1900	1.65219	+	156.102	0.010013	0.0073415
p8961	7.76029	+	499.124	0.0099921	-0.025635
p5851	3.55178	+	334.14	0.0099901	0.016583
p9165	1.73646	+	518.247	0.0099799	0.00095847
p2120	10.3818	+	164.115	0.0099781	-0.0049476
n2646	1.73359	-	388.056	0.0099754	0.0022211
n3100	1.66712	-	411.094	0.0099598	0.0077078
p9910	5.80747	+	593.387	0.0099566	-0.019818
p7415	4.06068	+	406.715	0.0099529	0.0039015
p8168	4.51185	+	444.208	0.0099505	0.027598
p1324	1.73279	+	132.081	0.0099386	0.0045537
n5616	5.30439	-	729.281	0.0099378	0.0048668
p6867	4.31033	+	379.136	0.0099301	0.014856
p9929	6.9908	+	595.165	0.009924	-0.017304
n4635	3.33482	-	529.303	0.0099124	-0.0074327
p7642	3.61684	+	416.251	0.0099123	-0.0060253
p8634	6.33045	+	473.202	0.0099002	0.0012353
p7883	4.85035	+	430.174	0.0098847	0.023168
n4433	5.78059	-	508.211	0.0098558	0.0047994
p8897	4.68972	+	493.219	0.0098533	0.021805
n3895	7.6576	-	465.27	0.0098497	0.010447
n2536	3.57283	-	379.137	0.0098471	-0.015019
p4914	2.8667	+	295.129	0.0098369	-0.013212
n1596	3.24233	-	309.119	0.0098311	0.010469
n617	4.97248	-	179.035	0.0098186	0.0015214
p128	2.22944	+	84.0439	0.0098165	-0.0034395
n3292	5.93682	-	425.055	0.0098046	0.0046058
n5289	5.31442	-	643.786	0.0098032	0.0035302
n3151	3.59009	-	414.235	0.0098013	-0.0056847
p8779	3.57894	+	482.765	0.0097966	-0.0016357
p2497	4.72455	+	182.053	0.0097932	0.00098555
p7929	7.13714	+	431.372	0.0097929	-0.012919
p1923	2.3666	+	157.013	0.0097761	-0.0099989
p5536	3.6049	+	321.099	0.0097675	0.0049011
p5336	7.12827	+	313.127	0.0097655	-0.014817
p4920	3.82619	+	295.165	0.0097646	-0.0066776
n4092	5.35837	-	482.151	0.0097621	0.0066453
n4009	8.69704	-	475.966	0.0097608	-0.0084116
p9898	5.80074	+	592.385	0.0097595	-0.02549
p9470	5.8629	+	548.306	0.0097567	-0.01025
p6690	3.36401	+	371.229	0.0097494	-0.012744
n2551	3.78463	-	380.157	0.009746	0.0033496
p5242	3.40042	+	308.195	0.0097433	-0.019938
p5556	2.7266	+	322.077	0.0097339	0.014333
n2672	4.60006	-	389.131	0.0097276	-9.6773e-05
p10069	1.7364	+	613.322	0.0097238	0.0099983
n2089	2.14994	-	351.057	0.0097203	0.0097693
n2490	6.31714	-	377.181	0.0097187	-0.015888
n2572	1.73739	-	382.07	0.0097145	0.0012729
n3620	5.35837	-	446.174	0.0097045	-0.00051917
p8053	4.40465	+	438.105	0.0097045	-0.034508
p939	3.25682	+	118.065	0.0097024	0.0023782
n2471	1.72183	-	376.056	0.0096926	-0.009667
n329	3.66185	-	137.025	0.0096889	0.0080062
p8385	4.56799	+	457.134	0.0096845	0.0027405
p6687	6.26252	+	371.209	0.0096822	0.0098805
p533	2.1761	+	100.988	0.0096819	-0.014725
p10780	4.00596	+	770.416	0.0096625	0.014107
p9017	2.0028	+	504.172	0.0096608	0.011062
p8989	4.26569	+	501.161	0.0096361	0.0031707
p1267	2.71499	+	130.086	0.0096103	0.0015129
n4248	5.02541	-	494.119	0.0096096	-0.00083921
p5180	1.866	+	306.082	0.0096042	-0.0010866
n5058	7.00493	-	596.158	0.0096039	-0.0078523
p5179	6.53676	+	306.057	0.0096005	-0.0002676
p9256	1.63972	+	527.16	0.009599	0.0050371
n1804	7.13432	-	329.122	0.009597	-0.015244
p6138	4.45029	+	347.042	0.0095891	-0.035039
n5501	5.81439	-	689.303	0.0095869	-0.017462
p5247	3.35318	+	308.693	0.0095855	-0.010941
p2496	4.98109	+	182.053	0.009581	-0.001965
n1212	8.14914	-	261.007	0.0095708	-0.0033249
n4354	5.48659	-	501.138	0.0095646	-0.0094015
n3728	6.78599	-	452.221	0.0095575	-0.0028379
p4101	3.79785	+	263.033	0.0095469	-0.010739
p1380	5.98633	+	135.044	0.0095338	0.0066984
p1347	2.04227	+	133.105	0.0095304	-0.0017065
p6840	4.31362	+	377.712	0.0095235	0.00074504
p5746	3.30101	+	330.06	0.0095213	0.010817
n3261	5.93316	-	423.06	0.0095053	-0.0080603
p4915	4.69202	+	295.129	0.0094993	0.0070305
p4857	3.75675	+	293.161	0.0094884	-0.0085538
p8895	4.56366	+	493.156	0.0094563	0.0084096
n3263	1.70252	-	423.058	0.009451	0.0056982
p6283	6.2064	+	352.16	0.0094503	0.0021551
n4926	9.43862	-	577.286	0.009443	0.0090881
p2435	4.91262	+	179.07	0.0094423	0.004244
p8915	4.88705	+	495.234	0.0094278	0.013808
p9932	5.89003	+	595.406	0.0094025	-0.017048
p351	6.31518	+	93.0694	0.0093951	5.3812e-05
n1661	3.65678	-	316.075	0.0093895	0.0088219
p3401	3.79814	+	227.145	0.0093871	-0.01375
p10440	5.493	+	652.408	0.0093867	-0.015665
p9230	6.66064	+	524.216	0.0093819	0.013781
p2315	5.48104	+	173.133	0.0093756	0.014814
n2037	1.80595	-	348.046	0.0093754	0.0034167
n4176	7.27733	-	489.14	0.0093744	-0.030812
n5158	9.94982	-	617.317	0.0093744	-0.0087106
p9993	3.23691	+	604.226	0.0093719	0.012977
p1334	1.67983	+	133.032	0.0093715	0.0012654
p10001	6.68862	+	606.363	0.0093696	0.0028375
p9395	6.81193	+	540.311	0.0093595	-0.0145
p8080	4.72428	+	439.732	0.0093511	-0.016257
n692	7.02994	-	191.02	0.0093421	-0.017174
n2123	1.74586	-	353.072	0.0093137	-0.018163
n3487	3.34571	-	437.02	0.0093127	-0.022079
p1291	5.00724	+	131.049	0.0093085	-0.00403
n5470	5.85303	-	681.301	0.0093081	-0.0029476
n2878	4.35673	-	394.171	0.0093061	0.021783
p4853	1.95663	+	293.106	0.0092932	0.019562
n3731	5.30658	-	453.012	0.0092921	-0.014777
p54	1.73293	+	76.0176	0.0092871	0.012011
n1615	7.13469	-	311.112	0.0092855	-0.015131
n3787	6.45579	-	457.207	0.0092848	-0.0051124
n2513	4.07472	-	378.203	0.0092801	-0.0026295
p7099	4.16027	+	391.089	0.0092791	0.00028517
p9309	7.14222	+	533.302	0.0092683	-0.0075464
n4422	6.70368	-	507.281	0.0092663	0.019348
p9154	6.55052	+	518.014	0.0092649	-0.00029045
p9469	4.14554	+	548.294	0.0092609	0.0073636
n5701	3.99246	-	767.392	0.0092546	-0.0006713
p7607	1.74581	+	415.22	0.0092423	0.0053427
p4421	3.5243	+	275.16	0.0092338	0.00077982
n3756	1.65642	-	455.083	0.0092323	0.00079688
n2647	4.26781	-	388.057	0.0092256	0.0043755
n5464	5.85459	-	680.297	0.0092213	-0.0035623
p5461	7.05906	+	318.069	0.0092185	-0.0050542
p6639	4.76058	+	369.113	0.0092097	0.0053358
p6645	6.60576	+	369.158	0.0092068	0.013177
p349	3.24087	+	93.0694	0.0092049	0.00077349
n3855	5.75289	-	462.169	0.0091898	-0.0012671
n97	4.64012	-	97.6331	0.0091894	-0.022766
p2438	5.50413	+	179.064	0.0091871	0.0021512
n3347	3.95141	-	429.154	0.0091756	0.010829
p7133	6.39428	+	392.822	0.0091645	-0.014426
p3878	6.53683	+	249.763	0.009162	0.00059073
p2750	4.79082	+	192.069	0.0091567	0.004002
p8826	7.04685	+	487.124	0.0091559	-0.0010019
p3918	3.40179	+	252.142	0.0091462	-0.005181
n1916	4.39135	-	339.13	0.0091421	-0.0063368
n2648	2.12698	-	388.065	0.0091322	0.016115
p10067	3.38674	+	613.321	0.0091257	0.010882
p5014	3.61661	+	299.7	0.0091184	0.0090571
n5391	5.64418	-	665.171	0.0091102	0.013618
n3309	8.16153	-	425.989	0.0091083	-0.012619
p1295	2.24356	+	131.053	0.0091062	0.025124
n4098	5.0549	-	483.171	0.0091053	0.0092532
p9607	7.2934	+	562.193	0.009099	-0.0087288
p3818	3.59366	+	247.108	0.0090973	-0.0024778
p9412	3.84214	+	541.764	0.0090972	-0.0029686
p2423	1.8967	+	178.993	0.0090944	-0.011821
p1502	3.95251	+	140.049	0.0090887	0.0024785
n1539	3.10071	-	302.051	0.0090877	0.013287
n2582	5.40341	-	383.062	0.0090855	-0.00107
n3775	8.69082	-	457.046	0.0090805	-0.0089762
p343	4.09253	+	92.01	0.0090761	0.0015052
n5747	4.0085	-	809.402	0.0090708	0.0063599
n3316	2.6038	-	426.963	0.0090704	-0.01767
p4996	10.4378	+	299.092	0.0090673	0.017379
n5735	5.15188	-	797.306	0.0090591	-0.022897
p1500	3.74373	+	140.034	0.0090571	0.00081064
p9883	6.3029	+	590.406	0.009046	-0.016127
n1317	1.86638	-	274.025	0.0090382	-0.0186
n5566	7.00582	-	711.087	0.0090372	-0.0083137
p2335	4.44483	+	175.024	0.0090363	-0.032002
n1682	8.12026	-	318.07	0.0090344	0.012193
n2188	6.64841	-	357.119	0.0090293	-0.0055534
n2723	4.59381	-	390.777	0.0090207	-0.0093177
p8345	1.74663	+	454.188	0.0090172	0.0099148
n3603	6.28925	-	445.208	0.0090168	0.0050414
n5688	5.69924	-	760.822	0.009	-0.0047276
p9322	9.47399	+	534.327	0.0089931	-0.0022893
n3757	4.91752	-	455.096	0.0089916	-0.0021113
p5724	3.44245	+	329.143	0.0089782	-0.0018219
n4882	7.04728	-	567.171	0.0089719	-0.0052549
p5214	5.20722	+	307.129	0.0089665	0.0084454
p3414	4.15648	+	228.033	0.0089603	-0.0032944
p2391	4.49447	+	177.055	0.0089587	0.0077186
n658	3.00353	-	188.057	0.0089453	0.00047765
p2340	4.55987	+	175.075	0.0089413	0.024027
n5332	5.85405	-	657.295	0.008932	-0.0027156
n3946	7.00684	-	471.15	0.0089306	0.0070967
p2619	1.73639	+	186.149	0.0089295	0.0069437
n2009	4.90442	-	346.046	0.0089256	-0.01508
n2853	5.01199	-	393.08	0.0089247	0.01467
p2190	3.23143	+	168.093	0.0089162	0.0031066
p9933	6.9908	+	596.169	0.0089109	-0.016713
p4562	4.29659	+	281.099	0.0089069	0.017406
n2848	2.70123	-	393.048	0.0088997	-0.017449
p7654	2.14916	+	416.874	0.0088963	0.0011456
p7896	5.86202	+	430.3	0.008889	-0.011498
p5456	4.67299	+	317.244	0.0088879	0.0095094
p510	2.17604	+	99.9879	0.0088756	-0.0071773
p7846	1.73658	+	428.25	0.0088695	0.0022414
n2374	1.65509	-	369.084	0.008865	-0.021902
n5794	7.48303	-	949.462	0.0088632	-0.0080402
n1899	4.32352	-	337.15	0.0088593	0.021293
p2394	4.09186	+	177.07	0.0088536	0.0036427
p10586	5.80783	+	671.769	0.0088523	-0.013184
p9934	6.9908	+	596.171	0.0088521	-0.01054
n2208	1.72349	-	359.042	0.0088519	-0.0054833
p9706	5.23533	+	572.271	0.0088507	0.01104
p243	4.73481	+	89.0381	0.0088506	0.003994
p9039	6.7018	+	505.336	0.0088488	-0.011288
p5434	7.04573	+	317.065	0.0088323	0.0007034
p6040	3.4202	+	343.144	0.0088263	0.0050565
p8817	3.33167	+	486.257	0.0088255	-0.0017828
n3674	6.30495	-	449.202	0.0088246	-0.010344
n1938	1.68231	-	341.108	0.0088131	0.0036084
n5016	5.50192	-	592.268	0.0088024	-0.006125
n589	7.35823	-	177.02	0.0087917	-0.0061858
n2836	7.59806	-	392.2	0.0087916	0.0054808
p4733	6.9908	+	288.058	0.0087806	-0.01761
p1554	1.73289	+	142.065	0.0087737	0.012462
p5435	2.32749	+	317.063	0.0087659	-0.0021999
n3101	1.64088	-	411.111	0.0087581	0.0066336
p2724	5.20858	+	191.082	0.0087515	0.0058773
p9930	6.99084	+	595.168	0.0087515	-0.01966
n3264	5.02325	-	423.069	0.0087488	0.012736
n2382	3.72217	-	370.054	0.0087421	0.02286
p5754	7.11968	+	330.134	0.0087374	-0.012103
n2896	1.66828	-	396.103	0.0087359	-0.011657
p5895	2.34037	+	336.096	0.0087355	-0.0068276
n2285	5.30971	-	363.166	0.0087303	-0.011241
p8373	3.57482	+	456.163	0.0087248	0.013219
p5700	3.44245	+	328.139	0.008721	-0.0014098
p10185	7.05698	+	626.181	0.0087161	-0.0055788
p5857	4.00924	+	334.177	0.0087139	-0.0042103
p3714	1.63966	+	242.066	0.0087078	-9.9453e-05
p3058	6.33022	+	208.141	0.0086993	0.00019577
n1898	5.65203	-	337.15	0.008696	0.00033291
n179	2.37808	-	113.014	0.0086909	-0.0061491
n754	1.6678	-	194.039	0.0086899	-0.014354
p9483	5.64193	+	549.279	0.0086891	0.0029006
p2341	7.11608	+	175.075	0.0086883	-0.0025026
p5666	5.20964	+	326.143	0.0086827	0.0094977
p5946	3.39792	+	337.705	0.0086812	-0.012252
n3392	5.45076	-	432.195	0.00868	0.0040819
p8271	5.808	+	448.85	0.0086749	-0.011008
n5379	7.11587	-	663.169	0.0086728	-0.0010481
p5055	4.32783	+	301.212	0.008653	0.0097538
n5018	2.3688	-	593.091	0.0086484	-0.010227
p2015	5.95874	+	159.102	0.0086456	0.023034
p1294	2.95681	+	131.049	0.0086434	0.0062225
n1785	2.22063	-	327.824	0.0086322	-0.0001498
p10458	5.49143	+	654.298	0.0086298	0.0013957
p3566	4.3512	+	234.134	0.0086286	0.0069754
n3179	8.98699	-	416.222	0.0086279	0.0096757
n2087	2.08886	-	351.037	0.0086251	0.0056508
n1851	2.08077	-	334.046	0.0086232	-0.012567
p9123	4.6259	+	515.214	0.0085997	-0.0029611
n2555	2.67402	-	381.01	0.0085973	0.00016927
p2834	2.1624	+	196.961	0.0085947	-0.011485
p3022	2.64878	+	206.102	0.0085904	0.0033875
p5662	1.8719	+	326.097	0.0085801	-0.0031918
p1028	6.71567	+	120.081	0.008576	0.0039848
n4676	2.01263	-	535.091	0.0085737	0.021832
n4817	5.59834	-	553.213	0.0085676	0.0064452
p5207	2.27072	+	307.084	0.0085662	0.0036183
p6611	4.10209	+	367.226	0.0085649	0.0027269
p4335	6.55051	+	273.039	0.0085634	0.00040279
n2026	4.90192	-	347.042	0.008555	-0.01765
p10727	6.4532	+	729.216	0.0085355	-0.012041
n5331	5.85239	-	656.795	0.0085257	-0.0021533
p5408	3.45484	+	316.15	0.0085251	0.012023
p3681	4.07607	+	240.123	0.0085209	0.0044942
n4288	5.24745	-	497.129	0.0085198	0.00062489
p10323	4.94113	+	640.335	0.0085107	-0.0064444
n2552	4.25523	-	380.164	0.0085085	0.012696
n2842	2.42635	-	393.037	0.008508	0.025818
p901	2.17601	+	116.424	0.0085017	-0.01266
n1522	3.66157	-	300.08	0.0085	0.0077871
n979	4.93163	-	221.046	0.0084932	0.0092619
p3279	2.14863	+	220.082	0.0084877	0.0017912
n4516	5.30112	-	516.143	0.0084639	-0.00045361
n311	5.41044	-	135.046	0.0084532	-0.012077
p1215	3.72904	+	129.139	0.008452	0.017994
p2410	2.3125	+	178.017	0.0084469	0.007789
n2135	9.64085	-	353.087	0.0084346	-0.017592
n5771	7.7496	-	840.205	0.008428	0.0046236
p4869	6.28952	+	293.211	0.0084262	0.011106
p5687	4.4869	+	327.097	0.0084228	-0.0084647
p2783	7.47381	+	193.159	0.0084183	0.010297
n4011	3.22797	-	476.093	0.0084171	0.0039941
n2466	5.22672	-	375.166	0.008415	0.022489
n708	3.32632	-	191.02	0.0084132	-0.040671
p9685	6.70188	+	570.284	0.008413	-0.010634
n5510	7.00455	-	693.075	0.0084118	-0.0053852
n5585	7.5564	-	717.808	0.0084103	-0.017262
p5204	4.95841	+	307.081	0.0084102	0.00072194
n715	5.68428	-	191.056	0.008407	-0.015733
p4589	3.29036	+	282.12	0.0084039	-0.011759
p3725	4.38294	+	242.983	0.0083972	-0.0066953
p10003	6.70142	+	606.365	0.0083823	0.0050566
p10063	1.7329	+	613.162	0.0083818	0.0051671
n546	4.21313	-	173.01	0.0083803	-0.022261
n4751	3.39423	-	542.246	0.0083695	0.0033888
n4489	9.61983	-	515.118	0.0083689	-0.017246
n5264	5.5066	-	637.27	0.0083506	-0.006801
n1738	3.55254	-	324.138	0.0083397	0.017118
n2448	1.72166	-	374.156	0.0083284	0.0056907
p10778	4.00605	+	769.412	0.0083252	-0.006094
n4	2.21738	-	62.9648	0.0083229	-0.0066919
p3043	5.42262	+	207.138	0.0083176	0.0049236
n2497	1.7217	-	378.056	0.0083044	-0.0072974
n570	1.98498	-	174.983	0.0082908	0.0072544
p10584	5.82155	+	671.418	0.008284	-0.020027
n5099	1.87996	-	605.157	0.0082795	0.004908
p10000	4.17965	+	606.319	0.0082654	0.0092728
p5219	3.74517	+	307.177	0.0082452	-0.0023753
n4537	9.24636	-	518.617	0.0082366	-0.024267
n4120	3.3919	-	485.11	0.0082269	-0.01636
p10513	5.73945	+	661.255	0.0082267	-0.010677
n1192	2.21233	-	258.447	0.008205	0.007365
p7948	5.86264	+	432.305	0.0081962	-0.020174
p7578	4.64652	+	414.145	0.0081864	0.006602
n2786	4.59998	-	391.264	0.0081797	-0.02151
n2426	4.16666	-	373.073	0.0081796	-0.009062
n4424	7.43311	-	507.281	0.0081754	0.024399
n394	3.65502	-	153.02	0.0081738	0.0044238
n2953	3.83177	-	401.204	0.0081716	0.0066279
n3565	10.3161	-	443.228	0.0081694	0.0078129
p8109	4.20164	+	441.732	0.0081689	0.0064207
p8542	5.35391	+	465.216	0.008157	-0.0049408
n669	2.98946	-	189.06	0.0081479	-0.0029153
n4495	5.30112	-	515.14	0.0081435	0.0043819
p4145	5.72558	+	265.107	0.0081385	0.0087273
p1174	1.65303	+	128.107	0.0081364	0.01371
n1338	1.86101	-	276.025	0.0081136	-0.015593
p3663	3.17577	+	239.139	0.0081045	0.010362
p6480	1.94704	+	362.057	0.0080979	0.0077838
p9716	2.06738	+	572.972	0.0080919	0.0040307
p9397	3.79269	+	540.615	0.0080906	-0.01127
p9033	2.00002	+	505.176	0.0080887	0.01393
n696	5.42408	-	191.02	0.0080819	-0.03116
n3207	8.13368	-	419.098	0.0080758	0.0065041
p6607	4.15952	+	367.181	0.0080735	0.011844
p8638	4.92662	+	473.256	0.008072	-0.019908
p5046	10.1728	+	301.071	0.0080698	-0.0043708
n4885	7.88648	-	567.208	0.0080673	0.0054086
n4393	5.36909	-	505.156	0.0080644	0.0016312
n3984	8.68818	-	473.969	0.0080583	-0.0070344
p10609	9.01304	+	679.168	0.0080354	-0.019707
p8335	1.74991	+	453.186	0.008033	0.017109
n3631	6.6896	-	447.15	0.0080195	0.0053858
n3302	5.55178	-	425.158	0.0080161	0.01167
n2612	5.42285	-	385.186	0.0080151	0.0029147
n4639	3.32677	-	530.306	0.0080138	-0.008107
p1060	6.11565	+	123.044	0.0080127	-0.0081246
n4796	7.37743	-	549.291	0.0080086	0.019274
p10278	4.40948	+	634.824	0.0080043	0.00018923
n485	1.68153	-	163.025	0.0080041	0.01476
n3501	6.05796	-	437.239	0.0080011	0.0028269
p4225	7.78868	+	268.212	0.0080005	-0.0051964
n2201	8.68446	-	358.129	0.007999	-0.010351
p6370	2.28539	+	357.056	0.0079953	0.0038647
n1903	9.0493	-	338.071	0.0079877	-0.023488
p3628	2.36728	+	238.092	0.0079869	-0.029057
p3881	3.56574	+	250.038	0.0079867	-0.034764
p10013	6.71566	+	607.41	0.0079739	0.0053139
p9940	5.86905	+	596.406	0.007973	-0.014475
n1042	2.12681	-	230.991	0.007972	-0.014025
p2807	5.27229	+	195.102	0.0079711	0.0081477
p3333	4.68691	+	223.118	0.0079662	-0.0044983
p4586	6.23422	+	282.097	0.0079633	0.0040473
p5510	3.50667	+	320.124	0.0079606	-0.015822
p10823	5.74008	+	812.445	0.0079493	-0.017075
n4645	9.05598	-	531.281	0.0079486	0.0016221
n1803	3.94723	-	329.1	0.0079455	0.0090212
p5921	1.97641	+	337.077	0.0079417	-0.017242
p6385	1.74586	+	357.214	0.0079371	0.0068898
p5774	3.71683	+	330.861	0.0079361	-0.0093546
n2344	2.27652	-	367.052	0.0079342	0.0098378
n2654	1.65451	-	388.117	0.0079334	0.0019101
p9001	4.85973	+	502.254	0.0079327	-0.021188
p4253	3.39398	+	269.177	0.0079311	0.0082509
p8387	5.84901	+	457.155	0.0079306	-0.0031017
p2167	4.8487	+	167.07	0.0079303	0.01067
n547	3.53149	-	173.01	0.0079167	-0.014572
p7498	4.36343	+	410.023	0.0079167	-0.029034
p7690	3.65664	+	418.238	0.0079037	-0.0092508
p9020	6.23279	+	504.284	0.0079025	-0.0064161
n4384	7.04742	-	504.122	0.0078942	-0.0023551
p5448	4.36647	+	317.207	0.0078925	0.0064522
n691	8.16522	-	191.02	0.0078762	-0.023133
p2940	4.56983	+	203.107	0.0078761	0.0051921
p10589	5.80721	+	672.271	0.007876	-0.01037
p7745	5.12912	+	422.742	0.0078655	0.00031131
p8997	6.99112	+	502.02	0.0078648	-0.0071695
p2282	4.21212	+	172.061	0.0078647	-0.010644
n1914	2.04565	-	339.082	0.0078604	0.010042
p6797	4.73772	+	375.203	0.0078482	-0.0024545
n970	4.2123	-	219.051	0.0078388	-0.013322
p1296	1.73302	+	131.073	0.0078348	0.001714
n1036	6.07077	-	230.013	0.007832	-0.011094
n2813	1.68126	-	392.051	0.0078292	-0.0032227
p2719	5.00915	+	191.07	0.0078228	-0.005102
p2906	4.57275	+	201.128	0.0078173	0.010196
n1643	8.68706	-	313.127	0.0078126	-0.017309
n5423	9.05575	-	675.134	0.007812	-0.022031
n3850	1.78301	-	462.08	0.0077983	0.00071635
p631	5.43574	+	107.085	0.0077965	-0.012533
n3081	7.17477	-	409.207	0.0077962	-0.009995
p9876	1.73671	+	590.228	0.0077907	-0.00049006
n3964	6.66303	-	472.19	0.0077818	-0.00099851
p5354	1.95659	+	314.085	0.0077812	0.027779
n4335	8.50658	-	500.128	0.0077802	0.0045359
p5847	6.53684	+	334.063	0.007779	-0.0011235
n3224	2.05087	-	419.999	0.007772	0.011212
n4316	8.50564	-	499.124	0.0077605	-0.0064828
p5705	4.62478	+	328.192	0.0077554	-0.0067976
p5743	3.60641	+	329.692	0.007752	0.010864
p1357	2.28509	+	134.045	0.0077425	0.0050069
n5458	9.04205	-	679.156	0.0077319	-0.022729
n1330	1.86638	-	275.022	0.0077317	-0.016291
p6595	2.20337	+	367	0.0077307	-0.015588
p2476	7.51491	+	181.05	0.0077269	0.012848
p1750	8.68276	+	149.06	0.0077156	-0.01118
n366	1.66858	-	146.046	0.0077111	0.01574
n1286	3.94781	-	271.07	0.0077061	0.019969
n5706	5.78178	-	769.828	0.0077056	-0.012022
p273	1.66769	+	90.0544	0.0077042	0.0036564
n4221	6.37229	-	492.122	0.0077031	0.013337
p3357	2.80065	+	225.043	0.0076997	0.00056306
p8962	7.45336	+	499.124	0.0076994	-0.027568
p8757	5.84902	+	481.114	0.0076963	-0.0062216
p9025	6.70189	+	504.32	0.0076922	-0.0104
p2836	2.27075	+	196.977	0.007692	-0.00079313
p8756	5.43576	+	481.113	0.0076919	0.0042133
n1679	2.42633	-	318.058	0.007689	-0.00058686
n2468	9.20231	-	375.166	0.007689	0.010321
n5647	7.7681	-	743.181	0.0076847	0.0061037
n4106	5.48052	-	483.244	0.0076836	-0.0038398
n5506	8.10778	-	691.261	0.0076767	-0.016031
p4347	7.22469	+	273.087	0.0076752	0.003072
n5500	5.8209	-	688.804	0.0076687	-0.00051582
p5485	2.35012	+	319.07	0.0076654	-0.0033996
p10348	5.73908	+	643.313	0.0076609	-0.016829
n3159	7.14372	-	415.161	0.0076558	0.00068782
n5028	7.16754	-	593.281	0.0076532	0.01369
p405	9.52217	+	97.0391	0.0076434	-0.0067863
p2713	3.51926	+	190.108	0.007642	0.0019518
p9903	1.65305	+	593.191	0.0076255	-0.0086377
p6747	2.33628	+	373.97	0.0076228	-0.0013807
p8118	3.2286	+	442.171	0.0076218	0.0094131
p2052	5.46303	+	161.132	0.0076164	-0.00021073
p3880	3.07248	+	250.038	0.0076008	-0.03113
p2419	3.49656	+	178.134	0.0075956	-0.0085215
p1384	6.34714	+	135.08	0.0075952	0.010624
p4744	1.73276	+	288.264	0.0075931	-0.0065578
p5177	1.64015	+	306.049	0.0075917	0.0049872
p3616	5.02097	+	237.149	0.0075852	0.0095343
p9848	4.21571	+	586.321	0.0075833	-0.0087586
n5454	3.77436	-	678.195	0.0075525	0.00069833
p5981	3.97833	+	340.197	0.0075519	-0.017884
n3553	1.75129	-	443.103	0.0075509	0.0093261
p3298	3.77194	+	221.121	0.0075499	-0.0056871
p1437	6.42663	+	137.096	0.0075477	0.018354
p5623	3.67264	+	324.699	0.007546	-0.014333
n4774	6.70385	-	547.203	0.0075458	0.017139
p1046	6.98411	+	121.557	0.0075395	-0.0030942
p3280	4.50494	+	220.1	0.0075332	-0.014469
p4120	3.43783	+	264.054	0.0075272	-0.0046791
p9914	7.14215	+	593.426	0.0075259	-0.011001
p4788	6.60566	+	290.087	0.0075218	0.018484
n5097	1.87962	-	605.156	0.0075201	0.0049885
n2148	2.06712	-	354.076	0.0075156	-0.008392
p10659	9.01298	+	696.195	0.0075107	-0.02175
p6601	1.84879	+	367.14	0.007508	-0.0035721
p7906	2.14993	+	430.863	0.0075038	-0.0021771
p9156	9.01398	+	518.138	0.0074987	-0.019694
n4066	5.39184	-	479.949	0.007497	-0.0056091
n42	2.15431	-	84.9517	0.0074918	-0.017278
p3180	3.7578	+	214.079	0.0074886	0.006161
n2846	1.68226	-	393.047	0.0074864	-0.009892
p3801	2.40962	+	246.145	0.0074659	-0.0019244
n1366	4.93186	-	281.067	0.0074657	0.007473
p2324	5.849	+	174.076	0.0074654	-0.0082952
p4791	5.57409	+	290.15	0.0074648	0.009601
n1161	4.93064	-	251.056	0.0074523	0.010217
n5795	7.47644	-	950.463	0.0074451	-0.018723
p7714	4.1846	+	420.228	0.0074396	-0.01418
p8276	6.9908	+	449.108	0.0074388	-0.015241
n1492	7.26083	-	297.077	0.0074272	-0.0063655
n1628	8.68455	-	312.124	0.0074199	-0.010345
n884	1.74802	-	207.04	0.0074176	0.0020555
p4043	1.63977	+	260.076	0.0074155	0.017387
n1243	3.17359	-	265.093	0.0074145	0.013574
n4593	5.54798	-	523.275	0.0074077	0.0086745
p4298	4.10885	+	271.64	0.0074059	-0.022975
n3242	2.39932	-	421.075	0.0073995	0.002008
p3320	2.18918	+	222.793	0.0073938	0.017382
p9008	6.77276	+	503.146	0.0073901	-0.0099591
p8281	5.82115	+	449.184	0.0073824	0.0039365
n956	2.99202	-	217.035	0.0073812	-0.0068051
p10607	5.86275	+	677.782	0.0073785	-0.0031557
n2622	1.65447	-	387.077	0.0073712	-0.014786
p10518	4.51979	+	661.337	0.00737	0.0091139
n787	2.21557	-	196.951	0.0073686	-0.0064488
n1200	5.37949	-	259.13	0.0073659	0.0033074
p10353	5.7391	+	643.815	0.0073618	-0.015946
p10635	5.8625	+	686.769	0.007356	-0.0042394
p5438	7.05955	+	317.066	0.0073546	0.0091177
p5679	3.70341	+	326.64	0.0073331	0.0024274
p3447	8.57273	+	229.122	0.0073303	0.0039231
p2115	5.69773	+	164.042	0.007329	0.0053885
p6808	4.45256	+	376.04	0.0073203	-0.033389
p10447	5.80797	+	653.325	0.0073106	-0.016946
n121	6.81406	-	101.025	0.0073091	-0.0019235
n4497	4.22744	-	515.14	0.0073088	0.0077305
p756	5.16349	+	111.984	0.0073081	0.0020516
p9072	5.34028	+	508.234	0.007308	0.011333
p9890	6.84046	+	592.354	0.0073057	-0.0056608
n5776	6.99145	-	841.34	0.0072976	-0.018043
p10128	5.84898	+	619.207	0.007281	-0.0094614
p9400	3.78675	+	540.95	0.0072788	-0.0059335
n3211	5.89626	-	419.12	0.0072722	0.002249
p9877	1.74217	+	590.233	0.0072709	-0.0035222
p7748	2.57507	+	423.009	0.0072651	-0.010248
p6667	1.74598	+	370.152	0.0072647	0.018279
p7970	5.08345	+	433.279	0.0072486	-0.011757
n2119	6.62086	-	352.133	0.007248	0.010163
p2337	5.08886	+	175.039	0.0072406	-0.013121
n235	6.77268	-	119.051	0.0072395	0.0064323
p10006	6.71565	+	606.407	0.0072276	0.0048346
p6579	4.15798	+	366.177	0.0072244	0.01961
p2551	1.73683	+	183.113	0.0072202	0.010256
n2430	3.56537	-	373.117	0.0072183	0.0055103
n1598	1.7599	-	309.119	0.0072177	-0.0034344
p5234	2.99734	+	308.134	0.0072171	-0.0070852
p2796	4.89192	+	194.175	0.0072165	0.00083262
n3745	1.65439	-	454.087	0.0072154	-0.0011256
p10170	7.05908	+	625.177	0.0072098	0.0003287
n758	1.66783	-	195.04	0.0072096	-0.010024
p9144	4.2139	+	517.156	0.0072072	0.0019207
p10673	9.018	+	701.15	0.0072051	-0.023029
p3563	3.41093	+	234.113	0.0072014	-0.0045774
n4190	5.81012	-	490.172	0.0071964	0.013002
p6917	3.77295	+	382.171	0.0071963	-0.0057565
p3670	5.93127	+	239.212	0.0071877	-0.0085457
p4734	1.89245	+	288.072	0.007181	-0.0010955
n3286	1.66882	-	424.097	0.0071738	-0.0035719
n4239	5.7452	-	493.229	0.0071731	0.0037625
p3696	2.02736	+	241.074	0.0071718	0.0031669
n1631	6.38726	-	312.124	0.0071704	0.0067716
n3911	5.65743	-	468.108	0.0071687	-0.00554
p10568	6.69371	+	668.392	0.007168	-0.0069218
p2748	4.76267	+	192.054	0.0071621	-0.0018362
p5694	3.67439	+	327.677	0.0071599	0.009853
n2335	7.1423	-	366.092	0.0071566	-0.010399
p5233	7.15644	+	308.091	0.0071563	0.021846
n116	7.93509	-	101.025	0.0071556	-0.0023885
p6780	2.08273	+	375.054	0.0071522	0.007257
p10327	4.94121	+	640.837	0.0071451	-0.0018367
p894	3.95393	+	116.049	0.0071449	0.0090202
p539	1.73365	+	101.771	0.0071446	0.0099289
p6458	4.71446	+	360.214	0.0071332	-0.019686
p4404	4.99481	+	274.988	0.0071302	-0.0072516
p10041	6.03798	+	610.395	0.0071263	-0.005113
p9300	1.73654	+	532.322	0.0071221	-0.001469
p5972	3.42793	+	339.701	0.0071099	-0.017895
n4083	5.35561	-	481.148	0.0071096	0.0054574
p10216	4.70664	+	629.258	0.0071069	0.0053169
p8914	3.92328	+	495.199	0.0071057	0.00022327
p8697	3.65615	+	476.146	0.0070968	0.011939
p4261	2.24425	+	270.065	0.0070963	-0.012801
p7537	2.47417	+	412.145	0.0070803	0.014294
p275	6.99084	+	90.0626	0.0070752	-0.0019659
p5591	1.85262	+	323.109	0.007073	0.014193
n5175	5.40687	-	621.79	0.0070609	-0.0066862
n2340	5.76798	-	366.185	0.0070602	0.013294
n487	6.7722	-	163.041	0.007052	0.0070707
n694	7.85331	-	191.02	0.0070496	-0.023332
p8930	5.71508	+	496.865	0.0070479	-0.0087844
p6160	2.14919	+	347.85	0.0070455	-0.0014662
n2537	4.26817	-	379.161	0.0070446	0.020925
n20	3.33213	-	78.9595	0.0070415	0.021496
n5621	5.69808	-	737.819	0.0070399	-0.00014467
n4350	8.60286	-	501.117	0.0070383	0.010084
p6952	4.03361	+	384.115	0.0070344	0.0013103
n1233	6.6756	-	263.129	0.0070329	0.0010535
p9077	5.85354	+	510.066	0.0070301	-0.0034066
n3568	2.2224	-	443.812	0.0070235	-0.0058673
p7282	7.54105	+	399.326	0.0070154	-0.014087
p1748	3.24468	+	149.06	0.0070081	0.0021012
p6766	3.60756	+	374.229	0.0069994	-0.008388
p10227	4.84484	+	630.278	0.0069993	0.0094966
p9294	1.73683	+	531.32	0.0069919	-0.015203
p9308	6.29318	+	533.261	0.0069854	0.0088338
p10502	3.66305	+	659.686	0.0069801	-0.01705
p2125	4.73497	+	165.043	0.0069751	0.0067034
p2913	4.60086	+	201.132	0.0069697	0.0061192
p5890	1.92855	+	335.978	0.0069687	-0.018398
n2782	4.59924	-	391.223	0.006958	-0.0078457
p9886	6.30242	+	591.41	0.0069538	-0.014454
n1774	1.8179	-	327.056	0.006952	-0.0059408
p6826	1.94697	+	377.069	0.0069417	-0.012571
p2760	8.51768	+	193.05	0.0069402	0.023571
p4519	3.60275	+	278.642	0.0069394	0.0082471
p4076	4.99233	+	261.171	0.0069347	-0.017979
n4348	7.05261	-	501.103	0.0069232	-0.0052075
n5401	5.31335	-	667.29	0.0069184	0.00018805
p6948	7.66432	+	383.735	0.0069173	-0.0020986
p220	1.67959	+	87.0258	0.0069099	0.0031524
p6155	4.35169	+	347.229	0.006908	0.018255
p7941	3.45554	+	432.246	0.0069067	-0.012775
p10086	1.73316	+	615.242	0.0069062	0.0082079
p7921	5.98433	+	431.265	0.0069048	-0.0067475
p3978	1.63968	+	256.082	0.0068924	0.023051
p5925	9.01299	+	337.092	0.006889	-0.018136
p6125	4.61439	+	346.229	0.0068879	-0.019551
n4005	6.1539	-	475.218	0.0068862	0.00036724
p1097	4.51338	+	125.096	0.0068841	-0.016474
p9430	4.51185	+	543.315	0.0068828	-0.013652
p8392	4.65137	+	457.248	0.0068767	-0.0030019
p10531	5.8628	+	662.264	0.0068746	-0.0056495
p2018	5.48525	+	159.117	0.00687	-0.0011047
n1425	8.11994	-	289.072	0.0068691	0.010179
n43	2.37014	-	85.03	0.0068679	-0.018347
n5404	7.19805	-	667.973	0.0068662	0.0037588
p3732	4.19856	+	243.048	0.0068661	-0.0048351
p9836	4.07489	+	584.22	0.006866	-0.020111
p9332	6.77082	+	535.203	0.0068564	0.0051354
p7857	2.5456	+	428.978	0.006848	-0.014045
n966	3.76698	-	218.103	0.0068393	0.0064
p7467	2.54777	+	409.02	0.006834	-0.02933
n5119	4.09081	-	610.059	0.0068305	0.004011
n5292	2.08921	-	644.175	0.0068187	0.0016098
p6837	4.23986	+	377.239	0.0068183	0.0021598
n2573	1.65434	-	382.087	0.0068116	-0.014752
p5457	9.46809	+	317.288	0.0068116	0.0014005
p1761	4.90312	+	149.117	0.0068058	0.0024346
n590	8.2028	-	177.02	0.0068055	0.0080575
p9602	4.46997	+	561.297	0.0068034	0.00049877
p6189	2.136	+	348.858	0.0067955	-0.0065972
p5159	3.57626	+	305.117	0.0067888	-0.015913
n1253	1.67604	-	267.071	0.0067817	-0.0032518
p8258	6.99079	+	448.211	0.0067776	0.006472
p4264	4.66075	+	270.097	0.0067744	0.0074677
p4366	5.49303	+	273.221	0.0067691	-0.011048
p6402	1.74237	+	358.216	0.0067591	0.0039457
p8215	2.16253	+	445.827	0.0067584	-0.0042841
n1487	3.53148	-	296.1	0.0067544	0.01629
p9884	5.286	+	591.315	0.0067481	-0.0063062
p7979	5.73972	+	434.202	0.006748	-0.0020724
n4198	6.3726	-	491.119	0.0067446	0.01136
n1952	4.97099	-	343.092	0.0067421	-0.0014751
p8860	4.58184	+	490.265	0.006739	0.016135
p7142	7.42438	+	393.116	0.0067206	0.0017457
p10286	4.40834	+	635.827	0.0067072	-0.0052235
p9320	9.46739	+	534.324	0.0067051	-0.004483
p1043	2.96261	+	121.084	0.0067029	0.015856
p2482	5.20773	+	181.086	0.0067004	0.0058514
p1345	6.15466	+	133.101	0.0066998	0.020308
p4177	3.34859	+	266.163	0.0066985	-0.022909
p9157	7.7473	+	518.138	0.0066946	-0.018345
p10585	5.82124	+	671.42	0.0066941	-0.021855
n2563	3.78323	-	381.159	0.0066917	0.0049436
n5467	5.85521	-	680.799	0.006682	-0.0025551
p4159	1.74626	+	265.196	0.0066796	0.0079841
n1356	3.44952	-	279.108	0.006678	0.0015973
p3444	4.57009	+	229.122	0.0066742	0.0048941
p9370	7.94005	+	538.218	0.0066739	-0.0021064
n2656	4.34866	-	388.133	0.0066726	0.005896
p2188	3.54997	+	168.081	0.0066705	0.0024168
p10827	5.86253	+	814.457	0.0066679	-0.029049
p6117	4.12775	+	346.197	0.0066658	-0.0025695
n3758	1.65451	-	455.101	0.0066555	0.0018148
n5387	8.36827	-	664.275	0.0066438	-0.025225
n785	2.1919	-	196.895	0.0066387	0.0034287
p4382	6.55048	+	274.043	0.0066337	-0.0020001
p7999	4.55474	+	435.182	0.0066324	-0.0078751
p10687	7.57386	+	711.433	0.0066319	-0.017683
p9798	7.54103	+	579.38	0.0066303	0.0022138
n677	2.38311	-	190.902	0.0066008	-0.020672
n4097	5.35593	-	483.145	0.006592	0.0059721
n1974	4.19892	-	344.081	0.0065865	0.010731
p8999	1.85306	+	502.178	0.0065778	-0.010964
p5638	1.86644	+	325.096	0.006574	0.00044697
p6483	4.15831	+	362.091	0.006574	0.0053007
p3964	3.49461	+	255.189	0.0065674	-0.0060255
p10526	4.52678	+	661.839	0.0065666	0.0095737
p5271	3.44085	+	310.129	0.0065591	-0.001022
p5763	3.67073	+	330.203	0.0065562	-0.0058935
n5694	5.69923	-	761.825	0.0065546	-0.0058452
p4906	5.84902	+	295.102	0.006549	-0.019251
p2467	5.3816	+	181.05	0.0065409	-0.012361
p10490	5.86253	+	658.335	0.006536	-0.013927
p3084	6.33362	+	209.154	0.006536	0.017222
p4290	6.79829	+	271.154	0.0065338	-0.0025576
n3330	7.00636	-	427.197	0.0065277	0.012765
n2995	5.89528	-	404.164	0.006527	0.0026497
p448	2.17604	+	98.9472	0.0065206	-0.0073746
p8493	5.97444	+	462.273	0.006516	0.003359
p1062	4.10275	+	123.044	0.0065153	-0.0047597
n3761	1.64088	-	455.119	0.0065151	0.0019712
n4595	7.38551	-	524.151	0.0065142	-0.013186
p8916	5.8627	+	495.239	0.0065004	0.00085452
n2269	5.23389	-	362.153	0.0064999	0.0011952
p4532	3.74461	+	279.192	0.0064986	-0.018423
n4699	7.77758	-	537.101	0.0064967	-0.022102
n4632	5.86384	-	529.25	0.006493	-0.016057
n4265	5.75884	-	495.198	0.0064874	-0.0053669
p10281	4.40865	+	635.325	0.0064812	-0.0010269
n4649	6.27699	-	532.033	0.0064811	-0.00024219
n955	3.2545	-	217.035	0.0064805	0.01083
p8621	4.51185	+	472.239	0.0064797	0.031422
n2196	5.81565	-	358.058	0.0064744	-0.030194
p5518	3.75647	+	320.185	0.0064634	-0.021157
p5617	3.67474	+	324.198	0.0064619	-0.0060429
p8018	5.73946	+	436.184	0.0064512	-0.0092943
n319	4.97248	-	136.049	0.0064485	0.001876
p5824	6.55049	+	333.043	0.0064456	0.00041324
p3623	1.85378	+	238.038	0.0064441	0.0179
n3003	1.73521	-	405.048	0.0064428	0.0010047
p2141	5.43426	+	165.127	0.0064374	0.0067176
n3350	6.15439	-	429.213	0.006436	0.0071025
p4875	4.22388	+	293.664	0.0064354	-0.010244
p3933	4.8627	+	253.165	0.0064325	0.0040361
p10748	5.72493	+	743.793	0.0064261	-0.0019099
p8160	5.86298	+	443.512	0.0064101	0.0048723
p3706	3.63453	+	241.184	0.0064057	-0.0090149
n5017	2.36801	-	593.085	0.0063985	-0.0099328
p10402	5.86193	+	648.287	0.0063981	-0.0025586
[truncated: 4,899 more rows]

## Sheet: Fig 4C Pst
Variable	RT (min)	ESI mode	Detected m/z (Da)	PC1	PC2
p4338	7.96752	+	273.076	0.06493	-0.0016942
n3408	7.98274	-	433.115	0.061883	-0.001157
n3403	7.34998	-	433.113	0.060916	-0.0072264
n3410	7.34999	-	433.115	0.058631	0.0050882
p4340	7.33776	+	273.076	0.058243	0.0011478
p7995	8.02247	+	435.129	0.056715	-0.013311
n4001	8.2101	-	475.124	0.051209	0.0035644
p1813	9.81074	+	153.018	0.051122	-0.014403
n3440	7.98276	-	434.117	0.051035	-0.0024378
p4757	8.88262	+	289.071	0.050922	0.0015034
n1285	7.34996	-	271.061	0.050777	-0.0032926
n1405	8.89064	-	287.056	0.04947	0.0028629
p4339	6.63306	+	273.076	0.049034	0.014262
p4383	7.96752	+	274.079	0.048986	-0.0012097
p4223	5.07873	+	268.202	0.048806	-0.017141
p7990	7.34763	+	435.129	0.048653	-0.0046698
p4341	6.03025	+	273.076	0.047938	-0.011681
p4342	8.62775	+	273.076	0.045374	0.0022028
p4388	7.3376	+	274.079	0.043868	-0.00023635
n2734	4.61264	-	391.03	0.043184	-0.049766
p8013	8.02255	+	436.132	0.042839	-0.011248
p3849	3.9921	+	248.149	0.042359	-0.011245
n4199	7.5404	-	491.119	0.042239	0.0074031
n3436	7.34998	-	434.117	0.042048	-0.0072166
p1811	6.03059	+	153.018	0.04185	-0.0097593
p4751	7.50033	+	289.071	0.041735	0.0017514
p4752	6.61935	+	289.071	0.041609	0.0040781
p7170	6.02789	+	394.095	0.041204	-0.010762
n3402	6.64837	-	433.113	0.040914	0.01151
n3409	6.64865	-	433.114	0.040662	0.01132
n2820	6.04191	-	392.081	0.040625	-0.011344
n5038	8.83571	-	595.145	0.040605	0.0025507
n2974	4.25135	-	403.16	0.040296	-0.0082152
n3664	7.50181	-	449.109	0.040229	0.0025893
p9194	8.18751	+	521.13	0.040149	0.005428
p3683	5.68395	+	240.16	0.039885	-0.0088444
n1311	9.82617	-	273.065	0.039854	-0.015007
n380	9.82621	-	151.004	0.038919	-0.012811
p9360	7.5135	+	537.125	0.038801	0.0074373
n3665	6.6214	-	449.108	0.038784	0.0038705
n4014	8.21507	-	476.128	0.038722	0.0023473
p4344	5.64482	+	273.076	0.03856	-0.00090464
p3890	5.07873	+	250.192	0.038456	-0.0096776
p1688	9.81072	+	147.044	0.038337	-0.010781
p4979	2.63606	+	298.186	0.038169	-0.0069053
p1815	7.34762	+	153.018	0.038103	0.0011968
n1283	6.03299	-	271.061	0.038054	-0.010343
p2776	3.23528	+	193.134	0.038037	0.0095003
p6015	6.57809	+	342.133	0.037832	-0.016245
n3198	5.68555	-	418.208	0.037452	-0.0087042
p7989	6.60617	+	435.129	0.037414	0.00033014
n4677	7.54231	-	535.109	0.03739	0.0044171
n2637	5.06265	-	387.166	0.037333	-0.012282
n4000	8.68427	-	475.124	0.037196	0.0018172
p8015	7.34794	+	436.132	0.037104	0.0029837
p4783	8.88232	+	290.074	0.037009	0.00044498
n3406	7.58394	-	433.114	0.036807	-0.011141
n4543	8.21646	-	519.114	0.036785	0.0022024
p977	9.81073	+	119.049	0.036666	-0.011301
n5057	8.83638	-	596.148	0.035865	0.00043882
p4385	6.02789	+	274.079	0.035845	-0.002362
p4978	2.97347	+	298.186	0.035783	-0.0047732
p4384	6.63286	+	274.079	0.035734	0.0083108
n1020	9.82617	-	227.072	0.035517	-0.012774
p2777	1.74589	+	193.133	0.03544	0.0080106
n2386	9.82627	-	370.986	0.035315	-0.0082942
n1303	7.34996	-	272.064	0.035293	-0.0019094
n3917	7.35002	-	469.09	0.035248	-0.00076209
p4408	9.81076	+	275.08	0.034991	-0.01097
p6508	4.35556	+	363.092	0.034803	0.00061982
p4997	7.24572	+	299.092	0.034777	-7.5268e-05
p4281	7.2934	+	271.06	0.034618	-0.0018838
n3916	7.98273	-	469.09	0.034537	-0.0007447
p4416	2.93465	+	275.11	0.034524	-0.010324
n3404	5.00967	-	433.114	0.034508	-0.0092087
p9546	4.99341	+	556.149	0.034377	-0.01384
n1138	3.98057	-	246.135	0.034174	-0.0021105
n5123	8.27156	-	611.14	0.034136	0.0059287
n1414	8.89059	-	288.059	0.034117	0.00021051
p7300	5.25452	+	400.244	0.033926	-0.012683
p1843	9.81073	+	154.022	0.033712	-0.0061543
p9952	9.81074	+	598.057	0.033658	-0.0086881
n4054	7.35033	-	479.119	0.03361	-0.0019906
n3999	9.11031	-	475.124	0.033566	-0.016897
n3109	8.88292	-	411.921	0.033538	0.005534
p9944	9.23035	+	597.162	0.033445	-0.0050326
p9366	7.51353	+	538.128	0.033416	0.0042832
n4641	7.34996	-	531.081	0.03339	-4.9231e-05
n4826	5.01318	-	554.133	0.033379	-0.014618
n3459	8.09284	-	435.129	0.033284	0.0030741
n3369	7.2952	-	431.098	0.033242	-0.00049053
p10435	6.21265	+	652.405	0.032988	-0.005574
n3455	7.67996	-	435.129	0.032597	0.010383
n2659	5.05273	-	388.169	0.032533	-0.0077602
p3950	3.45741	+	254.187	0.032448	-0.013236
n1302	8.20124	-	272.064	0.032402	0.0043171
n3702	2.99598	-	451.126	0.032399	-0.0097408
n4051	7.98273	-	479.119	0.032248	-0.0017475
n1497	2.9919	-	297.119	0.032243	-0.0051039
p4755	5.92071	+	289.071	0.032227	0.0064783
n4558	8.21673	-	520.117	0.032207	0.0010816
n4224	7.54207	-	492.122	0.032088	-0.001871
n5131	8.56337	-	612.143	0.031967	0.0055525
p9209	8.18754	+	522.134	0.031811	0.00047397
n1386	8.918	-	285.04	0.031686	-0.0059702
n3667	7.7902	-	449.109	0.031615	-0.0078165
p7196	6.02788	+	395.099	0.031448	-0.0019825
n3683	8.88164	-	449.894	0.031443	0.0081926
p9561	4.99349	+	557.152	0.031387	-0.0093569
p4257	5.0787	+	269.205	0.031358	-0.015542
p8307	6.61936	+	451.123	0.031307	0.0059055
n2996	4.25259	-	404.164	0.031289	-0.005139
n3453	7.98273	-	435.119	0.031192	-0.0039017
p2417	5.66981	+	178.09	0.031121	0.0044129
n3687	7.50706	-	450.112	0.031116	0.010449
n4203	8.25785	-	491.119	0.031116	-0.00032155
p331	9.81073	+	91.0537	0.031058	-0.008667
p4413	7.66483	+	275.092	0.030996	0.007584
n3942	7.35002	-	471.087	0.030972	-0.0016245
n2852	6.04171	-	393.084	0.03096	-0.0049707
n3456	7.03288	-	435.129	0.030929	0.010583
n4791	7.06113	-	549.197	0.03088	-0.0092798
n4752	9.82623	-	543.129	0.030798	-0.0058867
n3688	6.62143	-	450.112	0.030791	0.0045811
n5045	6.6072	-	595.167	0.030761	0.00038487
n1209	4.04774	-	260.114	0.030755	-0.0030319
p2365	3.23349	+	176.107	0.03072	0.0074216
n5041	6.60718	-	595.166	0.030712	0.00035938
p9945	8.8341	+	597.162	0.030612	0.00012414
n3646	8.8858	-	447.897	0.030507	0.0025421
p3957	9.81073	+	255.065	0.030486	-0.0096116
n1304	6.03315	-	272.064	0.030472	-0.0044187
n3441	6.6483	-	434.117	0.030444	0.0098011
n3141	8.88499	-	413.918	0.030349	0.0052996
n3439	5.00185	-	434.117	0.030252	-0.0038393
n587	9.82625	-	177.02	0.030252	-0.0075232
p4756	7.7892	+	289.071	0.030247	-0.0093264
n3197	6.05623	-	418.208	0.03017	-0.0074816
p3040	4.23972	+	207.102	0.030104	-0.0053837
n3407	5.67166	-	433.114	0.030015	-0.0002446
n3862	6.85412	-	463.088	0.029868	-0.018031
p4650	3.29042	+	284.197	0.029847	-0.010767
p6619	9.81112	+	368.022	0.029833	-0.0026398
n3931	7.35005	-	470.094	0.029827	0.00015274
n4147	1.99617	-	487.13	0.029788	-0.0028016
p7991	5.15267	+	435.129	0.029733	0.008105
n1842	8.89064	-	333.061	0.029679	0.0027876
n5056	9.26687	-	596.148	0.029631	-0.0037251
p7888	4.79893	+	430.255	0.029561	-0.014882
n1323	5.12086	-	274.166	0.02947	-0.0032373
n4346	7.99573	-	501.101	0.029411	-0.0031476
p8306	7.44463	+	451.124	0.029371	9.3336e-05
p3077	5.05015	+	209.117	0.02936	-0.0079441
n3941	7.98279	-	471.087	0.029348	0.0028258
p4409	7.96752	+	275.082	0.029269	0.00052383
n1319	9.82619	-	274.068	0.029126	-0.0079827
n3437	7.58407	-	434.117	0.029108	-0.0066172
n1406	6.6221	-	287.056	0.029043	0.0031276
p6656	9.82435	+	370.022	0.028887	-0.00014221
n3668	5.40982	-	449.108	0.028798	-0.00092328
n3930	7.98277	-	470.094	0.028746	0.0024348
p4348	5.08201	+	273.09	0.028664	-0.0011816
p8533	6.86699	+	465.103	0.028659	-0.0075022
n5044	5.08268	-	595.167	0.028651	-0.0036016
n4071	7.98279	-	480.123	0.028607	-0.001261
n4657	7.98279	-	533.039	0.028495	0.0033188
p7521	9.81138	+	411.049	0.028436	-0.0065053
p7955	7.29341	+	433.113	0.028422	0.00066341
n4524	7.98276	-	517.075	0.028399	0.00012228
n3479	7.98277	-	436.121	0.028221	-0.0017627
n4800	7.98279	-	551.049	0.028192	-0.002289
n5061	6.60723	-	596.169	0.028142	0.0045505
p1604	3.54666	+	144.081	0.028113	-0.0089944
n2619	8.87695	-	386.981	0.02799	0.0019402
p1048	6.02789	+	122.027	0.02797	-0.0062757
p4283	8.02246	+	271.06	0.027857	-0.00043173
n2633	5.35058	-	387.166	0.027788	-0.013763
p1361	5.50354	+	134.063	0.027644	0.0059026
p4437	9.81081	+	276.083	0.027617	-0.00681
p1331	1.73628	+	132.139	0.027554	-0.030681
n5275	6.60756	-	641.171	0.027538	0.0027349
p7658	6.6336	+	417.118	0.027415	0.011279
n5227	5.17058	-	631.143	0.02732	0.0054663
n1911	9.8262	-	339.048	0.027298	-0.0093839
n4276	7.98272	-	496.109	0.027291	0.0010281
p9947	6.60573	+	597.182	0.027269	-0.0017168
n578	5.02705	-	175.062	0.027231	0.0029106
p3110	3.7182	+	210.16	0.027178	-0.020697
n5783	7.98968	-	867.233	0.02714	-0.0051309
p4412	9.81071	+	275.082	0.027082	-0.019771
p4987	4.99606	+	298.286	0.027079	-0.018415
n4567	8.21673	-	521.13	0.026874	0.004024
p4711	8.90294	+	287.055	0.026865	-0.0064916
p1504	6.71565	+	140.053	0.026829	0.0028847
n80	9.82623	-	93.0351	0.026828	-0.008557
n3717	8.88264	-	451.891	0.026806	0.0051476
p7443	4.34981	+	408.15	0.026798	0.016752
p8833	7.96753	+	488.041	0.026787	0.0033006
p647	9.81069	+	108.214	0.02676	-0.0056715
p1661	3.54845	+	145.084	0.026741	0.0069671
n5517	6.62064	-	693.133	0.026724	-0.00014227
n1025	9.82622	-	228.075	0.026719	-0.010114
p6010	9.81075	+	342.027	0.026709	-0.0012505
n1312	9.82612	-	273.076	0.026707	-0.0025841
n648	9.82621	-	185.061	0.026667	-0.0095099
n3973	1.85625	-	473.114	0.026592	-0.00076813
p1379	9.00547	+	135.044	0.026567	-0.0091777
n4647	7.98277	-	532.031	0.026521	0.00093092
p8295	4.24066	+	450.234	0.026463	0.00014302
p4785	6.61936	+	290.074	0.026449	-0.0040194
p10452	6.20677	+	653.412	0.02642	-0.0072684
n5029	8.02405	-	593.955	0.0264	0.0021452
p4999	5.37716	+	299.091	0.026288	-0.002708
p4458	5.5189	+	276.181	0.026211	-0.0083046
p2689	9.81075	+	189.055	0.02621	-0.0064429
n2658	5.35504	-	388.169	0.026139	-0.0076057
n2408	9.83975	-	371.989	0.026108	-0.0063565
n2908	4.02751	-	397.171	0.026082	-0.0056633
p10745	5.49228	+	743.217	0.026082	-0.0015083
n5068	6.53836	-	597.181	0.026031	0.0099935
p1844	6.02789	+	154.022	0.026	-0.0054261
p5153	4.8156	+	305.066	0.025889	-0.0029838
n1547	7.15863	-	303.051	0.025877	0.011568
n5134	5.91789	-	612.164	0.025873	0.0036634
n5040	5.08279	-	595.165	0.025851	-0.0049477
n3697	8.87698	-	450.898	0.025794	0.0066644
p2366	1.74606	+	176.107	0.025731	0.0031654
p6039	5.80768	+	343.136	0.025724	-0.0062697
p4998	7.56913	+	299.092	0.025564	0.0030966
n1167	9.82627	-	253.051	0.025504	-0.0087795
n5069	6.53835	-	597.184	0.025496	0.014975
n5636	5.52047	-	740.196	0.025469	-0.0017521
p5574	5.1153	+	322.168	0.025447	0.0098368
n5030	7.35059	-	593.955	0.02541	0.0091232
n5054	8.02399	-	595.952	0.025355	0.0027926
p7957	8.02242	+	433.113	0.025295	-0.0019792
p7840	5.83524	+	428.204	0.025283	0.016118
p9502	7.41725	+	551.103	0.025265	-0.0046391
p3491	9.8108	+	231.065	0.02522	-0.0069505
p4379	9.8108	+	273.372	0.025184	-0.0063927
n4390	8.28291	-	505.135	0.025178	-0.0013965
n3480	7.03351	-	436.133	0.025163	0.0033226
n5127	5.92086	-	611.161	0.025125	0.013355
p4322	9.81076	+	272.78	0.025113	-0.0037833
n239	9.82623	-	120.054	0.025087	-0.0080917
n222	9.82623	-	117.035	0.02501	-0.0093104
p2426	9.82471	+	179.034	0.025002	-0.01699
p8164	4.66632	+	444.15	0.024926	0.0061277
n3559	4.02958	-	443.177	0.024914	-0.0069863
p2431	7.25212	+	179.034	0.024906	0.00042628
p2751	6.57267	+	192.069	0.024871	0.0063373
p6466	5.09441	+	361.07	0.024858	-0.005788
n4048	7.21963	-	479.083	0.024836	-0.0029093
p7329	5.25546	+	401.248	0.024829	-0.0090871
p9503	7.41752	+	551.104	0.024787	-0.010797
p6693	9.82435	+	371.993	0.024756	-0.0046402
n133	9.83972	-	104.217	0.024734	-0.0025851
n4784	7.45997	-	549.088	0.024709	-0.0050628
p9330	7.51355	+	535.109	0.024701	0.00098588
p636	9.81069	+	107.716	0.024699	-0.0078448
p2994	6.57797	+	205.049	0.024666	-0.010898
p1965	6.71568	+	158.063	0.024605	0.0019419
p5099	9.92187	+	303.087	0.024561	-0.017001
n4955	7.30869	-	580.175	0.024554	-0.0018015
p4374	9.81075	+	273.298	0.024437	-0.0025116
n382	7.35031	-	151.004	0.024425	-0.0049787
p3958	7.96753	+	255.065	0.024416	-0.0055841
n3387	7.29847	-	432.101	0.024391	-0.00071902
p4415	8.07752	+	275.092	0.024364	-0.0024069
p9193	6.55058	+	521.129	0.024348	0.0078911
p4184	7.96749	+	266.541	0.024333	0.00038006
n4277	7.34999	-	496.109	0.024286	-0.0058694
p10743	5.49136	+	742.214	0.024271	-0.00030697
p3400	3.45481	+	227.139	0.024237	0.017125
n131	9.82623	-	103.979	0.024144	-0.0031247
n358	9.82622	-	145.03	0.024141	-0.0068698
p9950	6.60573	+	597.184	0.024114	-0.0036287
n3085	8.87691	-	409.925	0.024085	0.0006051
n4387	7.45769	-	505.098	0.024081	-0.0077191
n1410	2.80753	-	287.09	0.024079	-0.0034327
n3913	5.78361	-	468.151	0.02403	0.010405
n4286	7.98279	-	497.113	0.024025	-0.00034444
n8	9.82618	-	67.8904	0.024023	-0.0061577
n1313	7.678	-	273.077	0.024006	0.0053419
p1845	7.96792	+	154.022	0.023891	-0.0015948
p7290	6.8667	+	400.139	0.023818	0.013156
n5538	6.42837	-	697.161	0.02379	0.0013873
n1458	8.21675	-	293.043	0.023782	-0.00041651
n4117	7.52875	-	485.085	0.023742	0.0038603
n5102	8.35436	-	605.187	0.023717	-0.002545
p8319	6.61937	+	452.127	0.023711	0.0041737
n5055	7.35084	-	595.952	0.023626	0.0040377
n3626	7.32789	-	447.093	0.023539	-0.0087697
n4013	9.11075	-	476.128	0.023512	-0.013567
n3660	8.88408	-	448.901	0.023394	0.0037944
n913	1.68005	-	209.067	0.023362	-0.0066416
p2164	5.31248	+	167.034	0.023361	-0.0041582
p4334	9.81076	+	272.986	0.023337	-0.0055822
p5626	3.10131	+	325.043	0.023291	-0.015565
p7886	4.85656	+	430.229	0.023273	-0.0066235
p4282	9.82464	+	271.06	0.023253	-0.0036107
p5211	3.80082	+	307.093	0.02322	0.0032814
p1694	7.98018	+	147.044	0.023219	0.0058279
n425	2.09543	-	160.062	0.023218	0.011634
n3962	7.35002	-	472.091	0.023174	0.003339
n1278	9.82624	-	270.978	0.023168	-0.0071167
n2998	8.90444	-	404.991	0.023162	-0.0024394
n1528	8.27228	-	301.072	0.02309	-0.00033132
p4376	9.81076	+	273.326	0.023089	-0.0030909
p8092	7.00433	+	441.103	0.023024	0.010256
n4933	6.49687	-	578.144	0.022979	0.0030634
p4128	4.07504	+	264.127	0.022944	0.0035715
n4866	9.82611	-	565.11	0.02292	-0.012721
n1293	9.82623	-	271.21	0.022894	-0.0067009
n3663	6.62083	-	449.077	0.022854	0.0066825
p9963	6.52309	+	599.197	0.022848	0.014004
n1276	9.82623	-	270.95	0.022797	-0.0076713
n1923	9.83963	-	340.052	0.022794	-0.0018237
p4410	6.63348	+	275.082	0.022791	0.00081599
n1274	9.82617	-	270.918	0.022787	-0.005849
p2646	4.26886	+	187.123	0.022786	-0.0061408
n3944	1.70793	-	471.134	0.022779	-0.00080372
p4305	9.81077	+	272.068	0.022772	-0.0015494
p4375	9.81081	+	273.31	0.022716	-0.0021378
p6353	9.82464	+	356.071	0.02271	-0.0031334
p9208	9.06799	+	522.133	0.022646	-0.012817
p5006	2.97913	+	299.19	0.022597	-0.011979
n3922	5.78184	-	469.154	0.022596	0.0031671
p2398	3.2318	+	177.11	0.022568	0.0062013
p2793	1.74605	+	194.137	0.022568	0.0050265
p6522	4.35807	+	364.096	0.022551	0.0012243
p2229	4.26759	+	170.097	0.02254	-0.0058554
n3386	8.87695	-	431.978	0.022454	0.0028539
p7552	9.83149	+	413.02	0.022449	0.0023287
p5360	6.38581	+	314.139	0.022445	0.008938
n4943	7.30866	-	579.171	0.022406	-0.0022589
p4378	9.81081	+	273.368	0.022362	-0.0078685
p4332	9.81076	+	272.964	0.022357	-0.0017331
p4326	9.81076	+	272.853	0.022333	-0.0053022
n5074	6.53836	-	598.185	0.022267	0.0074046
n1273	9.82624	-	270.907	0.022213	-0.0053882
n2849	7.95525	-	393.065	0.022201	-0.0054228
n3879	6.85369	-	464.091	0.022188	-0.013855
p9806	6.4678	+	580.16	0.022109	0.006205
p10629	7.89887	+	683.184	0.022093	0.0019925
p4371	9.81081	+	273.262	0.02205	-0.0016471
p3017	2.23124	+	206.066	0.022044	0.0017164
n3765	5.15837	-	455.213	0.022016	0.0023422
n4407	7.45994	-	506.102	0.021998	-0.0067824
n1292	9.82626	-	271.189	0.021981	-0.0074767
p4380	9.82458	+	273.446	0.021976	-0.0058522
n5060	5.08357	-	596.169	0.02192	-0.0038697
n1277	9.82626	-	270.965	0.021912	-0.007598
p6093	6.6997	+	345.154	0.021904	0.0032175
p2113	9.01293	+	164.042	0.021903	-0.011898
p3416	4.55439	+	228.087	0.021899	0.0090498
n1797	9.82631	-	329.019	0.021878	-0.0091027
p4986	4.99542	+	298.285	0.02186	-0.0014493
n3690	6.2642	-	450.112	0.021856	-0.00082598
p4373	9.81069	+	273.282	0.021855	-0.00196
p2203	5.23049	+	169.05	0.021849	0.0083882
n5299	3.7173	-	645.177	0.021827	-0.00074459
p4320	9.81073	+	272.742	0.021809	-0.0020801
n3585	5.20411	-	444.235	0.021767	-0.011754
p7661	5.13371	+	417.118	0.021669	0.0032431
p6326	6.93613	+	354.176	0.021648	-0.0099699
n5212	3.81051	-	629.182	0.021603	0.00035176
p5575	4.8724	+	322.168	0.021596	0.021416
p4333	9.81078	+	272.975	0.021592	-0.0047893
p2992	9.81079	+	205.028	0.021578	-0.0066556
n1492	7.26083	-	297.077	0.021574	-0.00489
n4770	7.51501	-	547.076	0.021572	0.0066909
n2370	1.91837	-	369.063	0.021533	-0.020321
p5685	4.36518	+	327.071	0.021387	-0.0027437
n4173	8.01028	-	489.103	0.021361	-0.0028587
n4082	7.67947	-	481.135	0.021334	0.0075117
p3536	1.65395	+	233.063	0.021314	0.00063932
p4325	9.81076	+	272.838	0.021314	-0.0063713
p8584	3.79705	+	469.146	0.02131	-0.0021624
n1295	9.82617	-	271.242	0.021298	-0.0062521
p3255	2.29845	+	219.005	0.02129	-4.0814e-05
n575	5.03289	-	175.061	0.021281	0.0043587
n1408	5.43793	-	287.056	0.021243	-0.003484
p2601	3.331	+	185.165	0.021243	0.0089914
p4321	9.8108	+	272.778	0.021241	-0.0075493
n1272	9.82623	-	270.882	0.021222	-0.0061579
n1291	9.82624	-	271.172	0.021184	-0.0066814
p531	4.80103	+	100.51	0.021165	-0.0090519
n2566	6.73094	-	381.176	0.021164	0.011389
p608	3.23137	+	105.033	0.021164	0.0010696
p4634	1.74621	+	284.099	0.021157	0.015152
n4868	7.271	-	565.156	0.021098	-0.0068775
n2407	9.83981	-	371.987	0.021027	-0.0076707
p4331	9.81081	+	272.937	0.020974	-0.0053665
n1540	8.28291	-	302.075	0.020939	0.0016011
n5283	6.60723	-	642.174	0.020883	-0.0056513
p2050	3.54668	+	161.108	0.020878	-0.0072548
n1300	9.82615	-	271.323	0.020834	-0.0067211
p641	9.81066	+	107.965	0.020819	-0.0059742
n2802	2.39932	-	392.035	0.020812	0.042889
n5437	9.35884	-	677.151	0.020787	-0.0080248
n1271	9.82621	-	270.866	0.020747	-0.0038639
n1297	9.82614	-	271.271	0.020745	-0.0046743
n1299	9.82626	-	271.309	0.020704	-0.0048721
p4323	9.81075	+	272.8	0.020668	-0.0067761
n1424	8.89058	-	289.062	0.02064	-0.0010615
n1702	5.12158	-	320.153	0.0206	0.011434
p4995	1.84061	+	299.074	0.020587	-0.0014951
n4423	7.14938	-	507.281	0.02052	0.0080626
n1294	9.82615	-	271.226	0.020517	-0.0068224
n2706	4.80464	-	390.177	0.020469	-0.0054221
p7911	4.96937	+	431.152	0.020452	0.012588
n3804	1.66871	-	459.135	0.020444	-0.0060015
p9121	6.78411	+	515.21	0.02035	0.012184
n1296	9.82614	-	271.256	0.020332	-0.0033065
n1269	9.82615	-	270.835	0.020327	-0.0076037
n2869	3.76765	-	394.067	0.020325	-0.017122
n1267	9.83301	-	270.769	0.020318	-0.0069251
p6439	5.73911	+	360.107	0.020307	0.0072286
n1268	9.82622	-	270.817	0.020306	-0.0067318
n1807	10.0191	-	329.231	0.020293	0.02107
p609	1.73296	+	105.033	0.02025	0.0028089
n4409	8.28531	-	506.138	0.020228	0.0003546
n5043	7.74894	-	595.166	0.020211	-0.010275
n1298	9.82617	-	271.285	0.020199	-0.0065789
n5073	7.34996	-	597.949	0.020117	0.0018946
n2883	3.76765	-	395.063	0.020112	-0.025949
p7476	4.34952	+	409.154	0.020109	0.012554
p8585	4.42221	+	469.146	0.020107	0.0043073
p5390	6.38612	+	315.142	0.020058	0.00050019
p2040	3.71717	+	160.141	0.020041	-0.0090544
p8796	6.04135	+	484.231	0.019996	0.011614
p4093	3.5927	+	262.165	0.019995	-0.0136
n3614	8.91376	-	445.882	0.01999	-0.0049539
n1896	6.96564	-	337.15	0.019966	-0.01004
p7410	5.33985	+	406.207	0.019961	-0.0031871
n2588	5.84163	-	383.138	0.019941	0.014941
n5596	8.7444	-	721.328	0.019914	-0.0063192
p3184	4.78986	+	214.18	0.019911	-0.0071387
n3740	6.77021	-	453.197	0.019904	-0.0061224
p1715	9.81079	+	148.047	0.019897	-0.0054152
p7771	8.84781	+	424.036	0.019896	0.0029627
n3389	8.03781	-	432.101	0.019854	0.0069443
n2684	9.85355	-	389.96	0.019841	-0.0040953
n3271	3.43943	-	423.15	0.019835	-0.0087789
p5569	3.14468	+	322.15	0.019834	-0.028469
n1389	7.15737	-	285.04	0.019819	0.0094798
p9816	6.52309	+	581.187	0.019806	0.010733
n1270	9.82618	-	270.852	0.019795	-0.0064584
n1388	7.70768	-	285.04	0.019741	-0.0055715
p4328	9.81076	+	272.883	0.019691	-0.0057418
p7553	9.82462	+	413.044	0.019685	-0.0053293
n3349	8.39557	-	429.176	0.019675	0.0034372
p8976	9.01297	+	500.128	0.019674	-0.018781
n3371	6.81262	-	431.098	0.019622	-0.0097997
p6694	9.82463	+	372.018	0.01961	-0.0070151
n1407	8.0927	-	287.056	0.019602	0.0093241
p3393	5.33254	+	227.128	0.019488	-0.0077541
n1449	3.65278	-	291.108	0.019458	0.0020908
p4329	9.81074	+	272.908	0.019405	-0.0053227
p9946	5.07876	+	597.182	0.019397	-0.0020649
n1196	8.0928	-	259.061	0.019354	0.010768
p4351	9.81067	+	273.158	0.019327	-0.0054679
p10630	7.8987	+	684.187	0.01928	0.0016862
p3703	5.68394	+	241.163	0.019264	-0.0055586
p4369	9.81076	+	273.224	0.019256	-0.0033612
p3081	1.74603	+	209.128	0.019245	0.00094448
p9954	9.23291	+	598.165	0.019244	-0.0068149
n1672	4.35673	-	317.088	0.019226	0.020666
n3691	7.79012	-	450.112	0.019214	-0.0062883
p4327	9.81082	+	272.865	0.019201	-0.005597
n426	1.74839	-	160.062	0.019157	0.0087477
p7323	5.29926	+	401.221	0.019138	0.002384
p3870	3.96641	+	249.16	0.019119	-0.027195
n3450	6.97853	-	435.06	0.019116	-0.004996
p10337	5.99833	+	642.149	0.019093	-0.014536
p3162	3.10131	+	213.016	0.019073	-0.00027262
n5035	8.02399	-	594.958	0.019054	-0.0071225
p5776	4.95487	+	331.096	0.018992	0.002127
n4942	6.49702	-	579.148	0.018986	0.0024155
p2358	2.69461	+	176.056	0.018959	0.005584
n4347	7.35111	-	501.101	0.01895	-0.0034595
p5328	5.00245	+	312.301	0.018947	0.0047976
p9155	7.34765	+	518.124	0.018921	-0.0052607
p5891	2.32491	+	336.048	0.018906	0.029239
p3684	3.37171	+	240.171	0.018902	-0.015987
p8980	1.73635	+	500.225	0.01889	0.0087784
n4445	7.02096	-	509.296	0.018861	0.017232
p9141	9.01293	+	517.135	0.018819	-0.019819
p8318	7.43267	+	452.127	0.018797	-0.0036034
n1261	8.6568	-	269.045	0.018765	-0.0105
p790	3.62094	+	113.059	0.018757	-0.0066407
p8606	7.63742	+	471.184	0.01875	0.018087
p2602	9.80396	+	185.534	0.018668	-0.006032
p4392	4.24043	+	274.147	0.018664	0.014769
p1123	2.635	+	127.015	0.018645	0.0093979
n3940	7.40475	-	471.074	0.018607	0.00012024
n1912	1.65518	-	339.074	0.018571	0.005984
p111	9.8039	+	82.6764	0.018569	0.0013476
p4769	4.07607	+	289.176	0.018568	-0.0029136
n5062	7.74881	-	596.169	0.018564	-0.011467
n581	5.02727	-	176.065	0.018482	0.0020581
p9815	6.5231	+	581.185	0.018459	0.0096683
p5570	2.64818	+	322.15	0.01842	0.011881
n5781	5.71563	-	857.197	0.018416	0.0045477
n2295	3.94863	-	364.124	0.018408	-0.016258
n4391	7.19858	-	505.135	0.018404	-0.0088592
p4994	2.79572	+	299.074	0.018362	-0.00032031
n4174	7.54251	-	489.103	0.018337	-0.0031308
p3605	2.29821	+	237.016	0.018329	0.0011786
n5469	7.92772	-	681.166	0.018264	-0.00044364
p10239	3.78782	+	631.2	0.018263	-0.0048402
p9506	8.25635	+	551.142	0.018246	0.0062533
n1419	2.34346	-	289.033	0.018239	0.009389
p2430	7.5548	+	179.034	0.018228	0.0087223
p8019	4.84582	+	436.187	0.018185	-0.00074038
n4030	7.37744	-	477.14	0.018158	-0.011187
p8587	7.14227	+	469.168	0.018127	0.018588
p5777	4.64262	+	331.103	0.018106	0.00437
p4506	4.80356	+	278.106	0.018101	0.0039424
n2005	10.6376	-	345.228	0.018069	0.0059606
n5	9.82615	-	65.0039	0.018009	-0.0072528
p6076	10.1684	+	344.243	0.017998	-0.0012656
n1799	5.89188	-	329.087	0.017988	0.003792
n4853	9.64728	-	559.275	0.017983	0.0071227
n5284	5.16258	-	642.175	0.017978	0.0043162
p7421	4.6385	+	407.16	0.017977	-0.0024305
n3413	3.34189	-	433.135	0.017964	-0.0072578
p5130	9.92175	+	304.09	0.017944	-0.012007
n4357	8.61552	-	501.14	0.017891	-0.0019124
p4472	3.21803	+	277.092	0.017854	-0.014388
p3386	3.10182	+	227.066	0.017848	-0.0017783
n2219	7.06169	-	359.171	0.017838	0.0076722
p7841	5.57853	+	428.205	0.017823	0.0052242
p9615	6.52311	+	563.176	0.017813	0.007995
n189	3.04759	-	115.004	0.017804	0.00511
n3672	7.6664	-	449.203	0.01772	0.016185
p4661	6.72897	+	285.076	0.017686	-0.000162
n5091	7.19859	-	603.102	0.017663	-0.0072227
n3737	6.68965	-	453.14	0.017661	-0.0043561
p4047	4.14306	+	260.132	0.017642	0.0097472
n2952	6.96482	-	401.145	0.017627	0.017008
p9156	9.01398	+	518.138	0.017605	-0.013272
p6012	5.72523	+	342.097	0.017572	-0.0016036
p7638	3.43957	+	416.239	0.017551	-0.01279
n1713	5.40509	-	321.155	0.017534	0.011845
n4379	9.13825	-	503.249	0.017527	0.0049321
p4336	2.29844	+	273.037	0.017497	-0.0020239
n3454	6.64845	-	435.12	0.017496	0.0046533
p4763	5.7248	+	289.107	0.017487	0.0060284
n2002	7.02588	-	345.228	0.017486	0.012026
p1441	9.81068	+	137.43	0.017445	0.0030217
n3727	3.9505	-	452.195	0.017422	0.01131
p1846	7.34763	+	154.022	0.017405	-0.0025673
n4759	10.6927	-	543.281	0.017398	-0.0013166
p10791	4.91405	+	773.219	0.017383	-0.0071209
p4364	9.81076	+	273.214	0.017378	-0.0034721
n2927	6.73141	-	399.099	0.017376	0.0040903
p8866	6.19872	+	490.353	0.01737	-0.0080178
p835	3.23137	+	115.038	0.017361	-0.023264
p5382	2.80987	+	315.048	0.017353	-0.0032277
p9831	6.52311	+	583.193	0.017335	0.0017757
p1586	3.54695	+	143.073	0.017269	-0.01047
n2681	5.51972	-	389.181	0.017239	-0.011103
p2367	1.73675	+	176.128	0.01722	0.00070831
p5098	8.25635	+	303.087	0.017213	0.0047525
n2321	5.42413	-	365.145	0.017166	0.0027999
n1801	4.65383	-	329.088	0.017153	0.021477
n4388	7.46002	-	505.099	0.017143	-0.0055868
n2894	3.76942	-	396.067	0.017142	-0.014269
n1715	1.74859	-	322.035	0.017117	-0.010178
p4130	3.71566	+	264.146	0.01709	0.0024977
p7701	6.12162	+	419.191	0.017089	0.014955
p3976	6.00037	+	256.064	0.017081	0.010527
n4325	10.2253	-	499.291	0.017064	0.012403
p8187	6.55038	+	445.104	0.017061	0.0081908
n4456	5.76567	-	511.239	0.017024	0.019232
n3181	9.83979	-	416.991	0.016998	-0.0015042
n5221	3.8105	-	630.186	0.016988	-0.00046882
n3742	6.01422	-	453.197	0.016968	-0.0016911
n5458	9.04205	-	679.156	0.016937	-0.020757
p4370	9.81076	+	273.244	0.016933	-0.00074904
p7909	6.93638	+	431.088	0.016929	-0.010038
n3328	5.31467	-	427.182	0.016921	-0.0041806
n418	4.62619	-	158.083	0.01687	0.014699
n4880	7.2938	-	566.159	0.016851	-0.010262
n1325	5.55193	-	274.166	0.016847	-0.0048887
n3498	5.40496	-	437.202	0.01684	-0.0063333
n3847	9.85325	-	461.988	0.016816	-0.0041663
n5423	9.05575	-	675.134	0.016814	-0.012762
n3074	1.66788	-	409.115	0.016738	-0.00059551
n4861	9.23447	-	563.234	0.016654	-0.0071737
p6198	1.77288	+	349.074	0.016646	-0.037128
p3437	4.41178	+	229.071	0.01663	0.0085246
n4954	6.22195	-	580.175	0.016581	0.00035371
p5090	4.91173	+	303.05	0.016575	-0.00019792
p5019	2.79582	+	300.077	0.016563	0.00056159
n1450	6.96858	-	291.145	0.016546	-0.011837
p6137	3.09876	+	347.025	0.016534	-0.014257
p4709	7.3854	+	287.055	0.016526	-0.00038475
n2000	7.29281	-	345.228	0.016504	0.012132
p5359	8.68274	+	314.139	0.016476	0.01016
p9973	6.5231	+	600.201	0.016473	0.014993
n3782	1.66781	-	457.119	0.016427	0.002486
n543	2.07733	-	172.062	0.016394	-0.0091071
n3434	6.96645	-	434.051	0.016384	-0.0098991
p858	3.54699	+	115.054	0.016373	-0.0065582
p3989	5.12289	+	257.066	0.016362	0.011818
p9633	3.86443	+	565.316	0.01633	-0.0024812
n3666	6.26449	-	449.109	0.016325	0.013197
p5420	3.46928	+	316.212	0.016289	-0.0043013
p4470	2.66053	+	277.092	0.016285	0.00151
p9458	3.92347	+	547.128	0.016282	0.012699
p579	4.11609	+	102.091	0.016256	-0.0094456
p1555	3.54825	+	142.065	0.016218	-0.0065327
p10559	7.32104	+	667.189	0.016196	-0.0069127
p9619	6.19935	+	563.295	0.016196	-0.0056716
n4783	2.35927	-	549.06	0.01619	0.0026438
p5657	3.10066	+	326.047	0.016186	-0.014925
p4996	10.4378	+	299.092	0.016145	0.011655
n3828	7.54223	-	461.108	0.016121	-0.0041098
p863	4.28272	+	115.054	0.016114	-0.0047325
p8032	4.85859	+	437.16	0.016102	-0.0068914
p9517	8.25636	+	552.145	0.016101	0.011232
p8464	6.52311	+	461.144	0.016099	0.0085953
p4992	1.84015	+	299.073	0.016063	-0.0096376
n3337	5.31405	-	428.185	0.016052	-0.00087489
p3152	5.62119	+	212.143	0.016019	-0.0016528
n3644	8.91813	-	447.879	0.016009	0.0027195
n3725	9.48222	-	452.082	0.01598	-0.011354
n5078	6.53835	-	599.187	0.015979	0.0052714
n2465	5.63777	-	375.166	0.015968	0.010223
n1542	9.93613	-	302.075	0.015939	-0.01357
n4110	5.24835	-	484.185	0.015931	0.0099386
p3403	6.79879	+	227.164	0.015929	0.0040219
p10197	4.91752	+	627.157	0.015922	-0.00523
p4636	3.24152	+	284.099	0.015866	0.010992
p248	3.53802	+	89.0381	0.015859	-0.0035706
n4442	5.32792	-	509.224	0.015855	0.018659
n2138	1.65447	-	353.089	0.015845	0.00097057
n4845	9.53992	-	557.26	0.015838	0.0060943
n2140	5.41859	-	353.181	0.015812	0.013362
n5042	5.85512	-	595.166	0.0158	0.011843
n3810	9.23452	-	459.223	0.015796	-0.0017023
p8932	9.0268	+	497.108	0.015748	-0.0064357
n4300	6.97589	-	497.973	0.015719	0.004546
p4092	4.55801	+	262.165	0.0157	0.00026965
p6929	6.5231	+	383.112	0.015698	0.0020553
n3812	6.97675	-	459.999	0.015692	0.0011307
p1592	4.1856	+	143.107	0.01569	0.0024801
p9607	7.2934	+	562.193	0.01569	-0.00097543
p5656	3.32038	+	326.047	0.015689	-0.0079331
n4029	6.53837	-	477.14	0.015685	0.0096088
p6206	6.14393	+	349.149	0.01565	0.013919
n4273	6.97756	-	495.976	0.01564	0.0042798
p5925	9.01299	+	337.092	0.01564	-0.014076
p10406	3.13624	+	649.081	0.015637	-0.0014809
p9790	6.79996	+	578.406	0.015637	-0.021673
p10609	9.01304	+	679.168	0.015629	-0.016259
n3552	6.7328	-	443.089	0.015618	0.002966
p5539	4.67816	+	321.112	0.015581	-0.017867
n599	9.83975	-	178.023	0.015579	-0.0090723
n3643	8.84251	-	447.26	0.015545	-0.0092845
p2056	3.773	+	161.149	0.015523	-0.0078974
n4511	7.44621	-	516.123	0.015506	-0.024077
n5067	5.08492	-	597.171	0.015488	-0.00093009
p9824	6.52308	+	582.191	0.015465	0.017655
p8878	6.19686	+	491.356	0.015442	-0.0075826
p2666	2.4333	+	188.056	0.015431	-0.0034953
p10633	7.32108	+	685.199	0.015424	0.00023734
n4376	9.14349	-	503.153	0.015421	0.0089709
p9774	6.20668	+	577.812	0.015363	-0.0072607
p8977	7.75504	+	500.128	0.015358	-0.017927
n515	1.66785	-	165.041	0.015343	-0.0011583
n1746	1.66785	-	325.077	0.015315	-0.0051965
p10599	5.50789	+	675.32	0.015272	-0.0041143
p5571	1.86372	+	322.15	0.015268	-0.013642
p7347	5.67029	+	402.155	0.015255	0.00096015
p4578	4.99473	+	281.259	0.015245	-0.00080601
p10673	9.018	+	701.15	0.015207	-0.017114
p7996	6.21407	+	435.14	0.015202	0.0015519
p8936	7.40951	+	497.2	0.015199	0.024309
p6816	6.64708	+	376.215	0.015139	0.0019293
n5135	7.44628	-	613.086	0.015129	-0.017394
n1903	9.0493	-	338.071	0.015126	-0.01904
p2733	6.11523	+	191.143	0.015121	0.017016
n4840	6.59366	-	556.12	0.015119	-0.00017388
p4363	5.80732	+	273.217	0.015078	-0.0022917
p9957	5.07864	+	598.186	0.015062	-0.0039572
p8633	6.71562	+	473.2	0.01505	0.015393
n2154	5.41859	-	354.185	0.015011	0.010824
p8559	7.63796	+	466.229	0.014991	0.013752
n5144	5.9684	-	614.18	0.014986	0.015983
p5778	6.1376	+	331.139	0.014979	0.019689
p4390	4.41123	+	274.129	0.014961	0.023316
n2290	3.89226	-	364.056	0.014938	-0.010695
n2467	4.94269	-	375.166	0.014931	0.0096601
p2065	3.54758	+	162.111	0.014902	-0.0052221
n2322	5.179	-	365.145	0.014882	0.016095
n1393	7.38766	-	286.039	0.014881	0.0031457
n2015	2.12201	-	346.055	0.014856	-0.021671
n5140	7.44605	-	614.089	0.014853	-0.011814
n4554	9.23457	-	519.244	0.014848	-0.0072161
p3086	6.11072	+	209.154	0.014839	0.01091
n4028	6.73094	-	477.128	0.014836	0.0067225
p5559	1.86026	+	322.094	0.014833	-0.0077178
p3202	4.7908	+	215.184	0.014814	-0.0032625
n4852	8.36879	-	559.276	0.014807	0.013433
p2917	7.6418	+	201.149	0.014774	0.014255
n5542	9.04797	-	699.132	0.014771	-0.016954
n1594	1.65455	-	309.063	0.014744	0.010873
p1970	4.58794	+	158.081	0.014732	-0.011495
p4510	4.13477	+	278.142	0.014723	-0.0048067
n2680	5.07855	-	389.177	0.014711	0.0026952
p5960	6.25229	+	339.086	0.014705	-0.0042464
p7069	5.03794	+	389.217	0.014691	0.0037436
p5103	4.00577	+	303.108	0.014677	-0.0069547
p4144	5.45338	+	265.107	0.014667	0.0041708
n5046	5.85284	-	595.167	0.014662	0.0092195
p5156	9.92225	+	305.092	0.014652	-0.0077411
p8593	4.42217	+	470.149	0.014642	0.0039653
n4767	10.2253	-	545.296	0.014634	0.0091835
p8423	7.56855	+	459.184	0.014632	0.013379
n2707	5.50553	-	390.185	0.014627	-0.0060292
n4944	6.22192	-	579.171	0.014579	0.0085863
p8618	7.63854	+	472.188	0.014573	0.019073
p3998	9.48775	+	257.19	0.01457	-0.00021504
p5381	1.83261	+	315.048	0.014563	-0.0054252
p5010	4.99549	+	299.289	0.014552	-0.00052473
p10014	3.24324	+	608.137	0.014551	0.0014469
n2357	6.17181	-	367.161	0.014534	0.0168
p10790	4.91439	+	773.215	0.014522	-0.0022346
p6996	1.65292	+	386.148	0.014511	-0.0058486
n4491	9.0493	-	515.119	0.014506	-0.026947
n3842	9.25804	-	461.239	0.014486	0.012732
p6957	6.14507	+	384.186	0.014444	0.012126
n1946	4.92895	-	342.24	0.01442	0.023087
p4635	2.77709	+	284.099	0.01442	0.017548
n4053	5.47812	-	479.119	0.014402	-0.0061616
p7529	4.69343	+	411.186	0.014384	0.009479
n3729	5.04339	-	452.221	0.014353	0.012972
n4474	9.53938	-	513.27	0.014341	0.0059087
n4951	9.32779	-	579.302	0.014336	0.0059188
n5272	6.01361	-	640.133	0.014333	-0.01023
p6374	4.48731	+	357.129	0.014327	0.015293
n5139	5.96852	-	613.176	0.014325	0.015403
p2072	7.47231	+	163.039	0.014325	-0.025861
p10084	5.96046	+	615.192	0.014324	0.0067611
p6340	7.75897	+	355.103	0.014324	-0.017001
p8417	5.06896	+	459.129	0.014318	-0.0040076
n4711	1.9846	-	538.082	0.014301	-0.024439
p8762	8.18075	+	481.206	0.014278	0.0085305
p5840	4.46577	+	333.206	0.01425	-0.0015339
n4772	7.67071	-	547.112	0.014225	0.0070455
p2693	4.22733	+	189.091	0.014199	-0.0051919
p9235	4.23983	+	525.146	0.014191	-0.0053291
p3119	5.01629	+	211.06	0.01418	0.0062677
p10659	9.01298	+	696.195	0.014178	-0.019097
p6064	1.65299	+	344.134	0.014176	0.012661
n3215	6.88254	-	419.192	0.014155	-0.0098259
p3317	4.19903	+	222.116	0.014137	0.0068638
n2907	1.66804	-	397.115	0.014134	-0.0023148
p8704	3.40038	+	476.244	0.014127	-0.0087536
p2659	3.67558	+	187.181	0.014119	0.010983
n3633	7.17146	-	447.187	0.014116	0.015991
n1340	3.22756	-	276.081	0.014111	0.0095766
n4549	6.12257	-	519.171	0.014105	0.012438
p5437	5.69787	+	317.08	0.014053	-0.010376
p9956	9.23298	+	598.166	0.014048	-0.0012183
p1806	1.74585	+	152.057	0.014045	0.019907
n4578	6.63462	-	522.126	0.014033	0.0064677
n1961	5.42079	-	343.153	0.014017	0.011853
n2800	9.85346	-	391.957	0.014015	-0.0033383
p3039	4.54337	+	207.102	0.013995	-0.026514
p5045	3.21794	+	301.05	0.013995	0.0084773
n5065	9.24838	-	597.151	0.013968	-0.001854
p1807	2.79865	+	152.057	0.013967	0.011336
p7652	6.79838	+	416.353	0.013966	-0.017723
n4038	7.99584	-	477.234	0.013921	0.0030887
p8917	6.63355	+	495.244	0.013915	0.015277
n2565	5.31471	-	381.176	0.01389	-0.0049071
n4408	7.19844	-	506.138	0.013865	-0.007265
n4154	3.75824	-	487.241	0.013856	0.0075799
n4577	1.7489	-	522.088	0.013847	-0.027839
p52	3.55177	+	75.4207	0.013843	-0.0028547
n2967	1.65441	-	403.109	0.013783	-0.0041002
p2774	5.22855	+	193.122	0.01378	-0.0038843
p9597	5.07414	+	561.162	0.013773	-0.0015546
n1918	5.69738	-	339.166	0.013762	0.0027981
n5451	9.35828	-	678.155	0.013753	-0.0083115
p3850	3.46931	+	248.168	0.013735	-0.026606
n5148	5.17663	-	615.286	0.013729	0.012801
n5449	9.35814	-	678.153	0.013723	-0.0083647
p8827	7.63789	+	487.158	0.013717	0.016347
p9623	6.19935	+	563.796	0.013713	-0.011386
p6674	3.59312	+	370.172	0.013709	-0.0045646
n4590	5.86592	-	523.239	0.013707	0.013143
p9747	4.22784	+	575.305	0.013706	0.0070794
p5739	4.97648	+	329.327	0.013705	0.0038961
n1236	4.17233	-	263.15	0.013676	0.01405
n5093	9.23456	-	603.301	0.01367	-0.012511
p2323	2.02696	+	174.076	0.013668	-0.01382
p6934	6.86678	+	383.17	0.013664	-0.0026299
n3996	3.22797	-	475.09	0.013661	-0.0037279
p8023	7.07329	+	436.219	0.013653	-0.00050899
n2778	5.39667	-	391.197	0.013637	-0.013668
n4241	8.16157	-	493.229	0.013633	-0.014603
p9401	3.10952	+	541.029	0.013632	-0.018624
p2424	5.65649	+	179.034	0.013629	-0.0034743
p4515	3.86341	+	278.186	0.013611	-0.0038397
n916	1.6688	-	210.07	0.013603	-0.0026504
n4464	7.80028	-	513.103	0.013585	-0.019335
n2491	5.45066	-	377.181	0.013569	0.009379
n1491	10.4451	-	297.077	0.013557	0.010166
p6136	3.33393	+	347.025	0.013535	-0.012883
n3634	8.16171	-	447.223	0.013533	-0.0080109
n1550	9.93643	-	303.078	0.013515	-0.0063314
n3176	9.82618	-	415.983	0.013515	0.0024422
n1512	10.1838	-	299.056	0.013506	-0.0060611
n1060	1.65642	-	235.063	0.013501	0.0034463
n4775	7.48489	-	547.203	0.013481	0.0048225
n4562	9.23451	-	520.248	0.013476	-0.0061237
n3953	10.4373	-	471.223	0.013466	0.0031256
p5751	4.04519	+	330.112	0.01343	0.0068118
p4123	3.07088	+	264.087	0.013423	-0.00058546
n3250	7.81852	-	421.207	0.01341	0.0083458
n3763	5.06855	-	455.153	0.013393	0.0018235
p4747	1.87952	+	289.054	0.013388	0.00488
p2139	7.63852	+	165.127	0.013364	0.01211
n4695	5.72553	-	536.254	0.013346	0.017796
n3045	8.12031	-	407.192	0.013342	0.015018
n3923	5.35164	-	469.192	0.013341	-0.0052208
p5870	1.63974	+	335.064	0.013327	-0.013995
n2055	4.26781	-	349.058	0.013298	-0.014003
p4823	7.70617	+	291.196	0.013295	0.012398
n3420	5.60785	-	433.207	0.013292	0.0082907
p10875	3.55178	+	986.538	0.013292	-0.0034296
n2950	5.07913	-	401.145	0.013291	-0.011077
n4075	4.24112	-	480.144	0.013289	0.010711
n4487	8.32778	-	515.118	0.013288	-0.030552
p9219	6.6057	+	523.138	0.013228	0.0090644
n3562	5.54743	-	443.205	0.013218	0.01293
p5958	5.07874	+	339.071	0.013187	-0.0053448
n2319	1.66783	-	365.089	0.013154	-0.0022856
n4686	9.08275	-	535.312	0.013148	-0.01632
n1055	4.0738	-	233.103	0.013147	0.0006379
n2375	4.97258	-	369.12	0.013137	0.0010121
n1721	5.41118	-	322.159	0.013129	0.022942
p9157	7.7473	+	518.138	0.013129	-0.018976
n2331	3.89226	-	366.056	0.013109	-0.011005
n4910	9.21494	-	574.8	0.013107	-0.006319
n2943	9.93651	-	400.997	0.013092	-0.0086294
p3394	9.20556	+	227.128	0.013091	0.00072409
p3619	3.89558	+	237.196	0.013088	0.011191
n3186	5.31244	-	417.153	0.013084	-5.3363e-05
n3693	7.66638	-	450.206	0.013078	0.016683
p3005	10.5381	+	205.122	0.013064	0.0017694
n4566	6.63459	-	521.123	0.013056	0.0094494
n4623	7.79341	-	529.098	0.013038	-0.016919
n4622	7.46412	-	529.098	0.013032	-0.020219
n3188	7.14938	-	417.176	0.013027	-0.0020468
p7793	9.99156	+	425.251	0.01301	0.014772
n1631	6.38726	-	312.124	0.012976	0.0014329
p4873	5.33394	+	293.649	0.012974	-0.0084776
p4931	8.75166	+	295.227	0.012955	0.0053578
p9849	3.67363	+	586.339	0.01294	-0.013292
p9229	6.60574	+	524.142	0.012907	0.015243
p8961	7.76029	+	499.124	0.012892	-0.024959
p2064	6.64232	+	162.095	0.012884	0.0064094
n1706	4.26859	-	321.049	0.012878	0.0019693
n5411	3.33991	-	669.045	0.012862	-0.0021139
n2905	3.78058	-	397.069	0.012859	-0.0098593
n3287	6.00717	-	424.154	0.012854	0.0015874
p9222	8.88322	+	523.255	0.012841	-0.00043726
p8077	5.90446	+	439.218	0.012834	0.0050532
p5086	2.28604	+	303.048	0.012829	0.0076633
p4357	5.2856	+	273.17	0.012799	0.0066942
n1997	6.00572	-	345.119	0.012798	-0.004606
n3314	5.45051	-	426.177	0.012786	0.00079891
n4512	8.32761	-	516.123	0.012777	-0.014363
p7544	4.60123	+	412.254	0.012767	0.023067
p68	9.8108	+	79.0411	0.012746	-0.011201
p6521	2.81858	+	364.066	0.012741	-0.035868
p9307	6.24262	+	533.26	0.012738	-0.0074491
n2628	6.53838	-	387.108	0.012712	0.004567
n2126	7.5018	-	353.087	0.012704	-0.027768
p7597	7.06085	+	415.158	0.01269	0.013462
p6201	4.42192	+	349.103	0.012687	0.0090386
n2347	1.65561	-	367.068	0.012683	-0.0058108
n2057	9.04962	-	349.063	0.012676	-0.012674
p4929	9.33024	+	295.227	0.01264	0.0072534
p6398	6.66064	+	358.205	0.012635	-0.0074237
p2060	1.74576	+	162.058	0.01261	-0.0069655
p4616	3.331	+	283.165	0.012582	-0.0023115
p5558	2.2707	+	322.097	0.012565	0.0030396
n2414	4.93419	-	372.101	0.012559	0.0065421
p8784	8.89594	+	483.221	0.012559	0.021776
n5474	7.3428	-	683.182	0.012543	-0.0037488
p9670	5.30147	+	569.321	0.01253	0.015705
p9802	6.7996	+	579.41	0.012515	-0.016935
n1612	2.75555	-	311.054	0.012507	0.0098347
p5411	8.28408	+	316.158	0.012499	-0.0030592
p6812	6.04185	+	376.168	0.012499	0.010323
p4285	8.65163	+	271.06	0.012497	-0.0079631
p7859	8.07705	+	429.174	0.012497	0.01535
n4361	1.86606	-	502.059	0.012496	-0.010935
n4002	7.73365	-	475.158	0.012487	0.0075014
p5719	4.45256	+	329.031	0.012482	-0.019158
p4170	5.43634	+	266.139	0.01248	-0.00090385
n5028	7.16754	-	593.281	0.012479	0.012616
p6342	9.01372	+	355.102	0.012474	-0.015111
p7920	4.80567	+	431.258	0.012469	-0.0085954
n5504	9.05571	-	691.128	0.012466	-0.014523
p2441	5.66308	+	179.093	0.012458	0.0038379
n3733	5.89057	-	453.07	0.012453	-0.0081904
p2665	2.72613	+	188.056	0.012453	-0.0045973
p8222	6.61943	+	446.202	0.012453	-0.0026726
n2982	8.31614	-	403.197	0.012446	0.0070747
p4471	1.82672	+	277.092	0.012443	-0.01089
p5599	2.64897	+	323.153	0.012426	0.0046663
n5505	9.06322	-	691.129	0.012418	-0.014413
p6660	3.11677	+	370.101	0.012409	-0.016654
n2377	6.77284	-	369.155	0.01234	-0.0062932
n4078	2.37031	-	481.059	0.012336	0.0030912
p3305	4.10033	+	221.175	0.012336	0.012788
p8447	5.01147	+	460.254	0.012324	-0.002232
n1333	2.06573	-	275.058	0.012317	-0.00019011
n263	2.7265	-	130.051	0.012306	0.020081
n1496	1.68112	-	297.119	0.012292	0.0080064
n1954	5.11509	-	343.103	0.012287	0.011599
p4464	8.44887	+	276.204	0.012285	-0.0009093
n2197	5.72714	-	358.093	0.012278	-0.01343
n5631	8.6018	-	739.339	0.012277	-0.00089565
p8530	4.9146	+	465.103	0.012252	-0.0013922
p8297	5.49852	+	450.27	0.012247	0.0061722
p10796	4.91688	+	774.219	0.012239	-0.0028146
p6078	4.99967	+	344.254	0.012238	0.017411
p3126	5.50729	+	211.133	0.012229	-0.0019767
p2319	1.74163	+	173.165	0.012211	-0.00039831
n4855	1.99191	-	560.064	0.012177	-0.027438
p2140	6.11831	+	165.127	0.012176	0.0068512
n3743	5.63254	-	453.234	0.012165	0.01613
n4493	8.32778	-	515.12	0.012163	-0.030107
p3115	4.64327	+	211.06	0.012151	-0.00046666
p8312	4.9549	+	451.219	0.012098	0.0021083
n2031	1.76162	-	347.059	0.012082	-0.028319
p6664	3.41422	+	370.153	0.012071	0.0033683
n2045	5.51986	-	348.148	0.012065	0.0033295
p7050	4.81744	+	388.701	0.012064	-0.0031637
p7491	5.61449	+	409.244	0.012042	0.01736
p1711	7.63888	+	147.117	0.012027	0.014961
p8020	7.06289	+	436.218	0.012023	0.0031143
n5105	3.24851	-	606.119	0.012022	0.011631
p5920	2.31387	+	337.052	0.012003	0.019702
p1593	5.40314	+	143.107	0.012001	0.012985
p671	4.87333	+	109.101	0.011982	0.019467
n4897	5.86431	-	569.244	0.011976	0.014955
p6087	1.65216	+	345.137	0.011963	0.018496
p9827	9.20878	+	582.277	0.011962	-0.0051952
n4489	9.61983	-	515.118	0.011955	-0.011174
p10634	7.32104	+	686.203	0.011953	-0.0093905
n4056	4.25234	-	479.14	0.011939	0.0060571
p1551	2.42384	+	142.05	0.011933	-0.003015
n3578	2.15419	-	444.032	0.011918	-0.026663
n2997	5.54796	-	404.164	0.011912	0.0058291
p9672	5.84904	+	569.364	0.011911	-0.0037036
n2260	2.9193	-	362.05	0.01191	-0.034802
p4174	3.82595	+	266.151	0.011908	0.0020911
p9150	6.64713	+	517.227	0.011904	0.021978
n4528	7.77604	-	517.125	0.011902	-0.015149
p8143	6.5231	+	443.133	0.011898	0.019191
p4503	3.21422	+	278.095	0.011889	-0.011453
n1850	3.92756	-	334.046	0.011886	-0.0062096
n4505	9.66061	-	515.286	0.011876	0.0030479
p3132	5.63123	+	211.169	0.011866	0.020286
p9332	6.77082	+	535.203	0.011855	-0.0060381
p936	3.95254	+	118.06	0.011854	-0.010508
p6994	1.63769	+	386.096	0.011831	-0.0011037
p5020	1.84008	+	300.077	0.011803	0.0031572
p4581	3.44088	+	281.52	0.011795	0.0059455
p5101	4.93752	+	303.108	0.011779	0.0051734
p2982	6.48132	+	204.105	0.011749	-0.0096906
p7433	6.01394	+	407.247	0.011737	0.017564
p5188	4.72314	+	306.126	0.011716	-0.0042008
n5463	9.04283	-	680.158	0.01171	-0.011194
p3088	4.54517	+	209.154	0.011704	0.0061009
p7013	5.03747	+	387.12	0.011692	0.012974
p5540	1.65302	+	321.116	0.01167	-0.00028435
p9373	5.75207	+	538.269	0.011664	0.023993
n5515	1.76467	-	693.12	0.01165	-0.023056
p8344	5.26451	+	454.02	0.011647	-0.016861
p3578	5.04044	+	235.075	0.011638	0.0040054
n3258	5.28569	-	422.185	0.011625	0.011427
p7102	6.00005	+	391.123	0.011621	-0.0065977
p5067	1.73308	+	302.171	0.011606	-0.0031822
p5410	1.69525	+	316.15	0.011606	-0.011103
p9148	6.36935	+	517.225	0.0116	0.019193
n4860	5.53434	-	563.197	0.011576	0.015721
p4565	5.14469	+	281.102	0.01157	0.0015151
p3856	3.46859	+	248.67	0.011563	-0.018208
p1213	5.41809	+	129.127	0.011553	0.0075543
p5923	1.65302	+	337.09	0.011542	-0.0061816
n3600	6.73	-	445.17	0.011538	0.0088295
p5043	4.92178	+	301.034	0.01153	-0.00021187
p4667	3.24028	+	285.103	0.011523	0.0032053
n4787	6.87091	-	549.161	0.011517	-0.0069212
p5076	1.73275	+	302.218	0.011514	-0.0026059
p4689	4.53766	+	286.126	0.011502	0.0061654
p8962	7.45336	+	499.124	0.011487	-0.025729
n3217	6.05702	-	419.211	0.011466	0.0059379
p3624	1.65296	+	238.038	0.01144	0.0053086
p5125	4.91323	+	304.053	0.011438	0.0015068
p10874	3.54505	+	986.528	0.011432	-0.0015688
p7350	6.86673	+	402.184	0.011429	0.00036421
n2114	1.65487	-	352.093	0.011408	0.0013473
n4463	7.45996	-	513.104	0.011406	-0.017083
n520	1.6678	-	166.044	0.011406	-0.00090644
n4513	9.05215	-	516.122	0.011399	-0.01212
p9596	5.07408	+	561.16	0.011397	-0.0041096
n2072	9.04413	-	349.564	0.011394	-0.005228
p3734	7.45945	+	243.088	0.011391	-0.016168
p2242	4.25523	+	171.1	0.01139	-0.0038362
n2762	2.12629	-	391.068	0.011384	-0.0074288
n1335	1.79222	-	275.077	0.011382	0.013611
p3385	3.89548	+	227.066	0.011357	-0.020312
p6223	5.25855	+	349.64	0.011339	0.019421
p9981	6.52311	+	601.203	0.011306	0.0033428
p8373	3.57482	+	456.163	0.011294	-0.0056624
n4068	1.85688	-	480.077	0.011291	-0.022332
p9139	7.40393	+	517.135	0.011271	-0.019431
n1334	3.23472	-	275.077	0.011236	0.0078269
p3951	1.74247	+	254.186	0.011231	-0.0098015
p10794	4.98623	+	773.456	0.011199	0.0039319
p6542	3.12412	+	365.069	0.011178	-0.023884
p2132	5.00905	+	165.055	0.011171	0.015857
n3315	5.84529	-	426.19	0.011169	0.0059015
n4157	9.5783	-	487.254	0.011163	0.00015059
p8021	6.85343	+	436.218	0.011153	-0.0055101
p8725	4.00584	+	478.108	0.011133	0.0051782
p8964	6.77163	+	499.181	0.011132	-0.0061883
p9206	4.14129	+	521.783	0.011129	-0.0026311
n2254	5.78059	-	361.223	0.011127	0.024272
n585	2.21533	-	176.936	0.011086	-0.0072547
n5047	7.16393	-	595.167	0.011024	-0.0040164
p2633	4.16266	+	187.06	0.011021	0.0056488
p6492	6.06682	+	362.163	0.011012	0.00065315
n4797	6.87953	-	550.164	0.010997	-0.012412
n4251	8.16257	-	494.231	0.010993	-0.0033298
p4316	6.08278	+	272.222	0.010988	-0.0017112
p3085	6.82575	+	209.154	0.010974	-0.0030485
n5305	3.33609	-	647.063	0.010958	0.0026577
n5480	7.34241	-	684.185	0.010946	-0.0021473
p2925	5.7528	+	202.09	0.010944	-0.030343
p10834	5.49184	+	815.466	0.010931	0.015637
p5563	4.67962	+	322.115	0.010925	-0.011485
n3871	5.88005	-	463.218	0.010917	-0.0019131
p4516	3.89566	+	278.197	0.010913	-0.0028825
p4520	3.86724	+	278.687	0.010911	-0.0044747
p5046	10.1728	+	301.071	0.010902	-0.0045943
p2680	4.26894	+	188.126	0.010892	-0.0047275
n1895	8.14779	-	337.122	0.01089	0.0012358
p9496	5.53793	+	550.344	0.010869	-0.01023
n5410	9.83988	-	668.996	0.010867	0.0021204
p5427	1.73469	+	316.234	0.010845	-0.0047469
n4066	5.39184	-	479.949	0.010837	0.0038856
p6808	4.45256	+	376.04	0.010823	-0.030538
p4882	1.65395	+	294.101	0.010817	-0.0020657
n1875	6.39211	-	335.171	0.010808	-0.0043328
p5021	10.4298	+	300.095	0.010801	0.0069537
p6281	4.59722	+	352.161	0.01079	0.012681
p7680	6.79838	+	417.356	0.010784	-0.012982
p1856	4.26886	+	154.065	0.01078	-0.0071788
p2235	4.04732	+	171.029	0.010774	0.010053
n3789	8.84941	-	457.207	0.010765	0.0059471
p9792	5.077	+	579.172	0.010729	-0.0080847
p7317	6.86699	+	401.181	0.01071	-0.0065059
p8098	6.85324	+	441.174	0.010706	-0.0075617
n4831	6.59334	-	555.117	0.010698	-0.0041695
p10037	4.40535	+	610.321	0.010695	-0.0025039
p5913	4.68301	+	336.238	0.010678	0.0091639
n1431	5.30398	-	289.165	0.010643	-0.0014205
n3051	5.56085	-	407.228	0.010641	0.011027
n5424	9.37208	-	675.134	0.010626	-0.014126
n3330	7.00636	-	427.197	0.010623	0.012599
n322	9.85348	-	136.892	0.010622	-0.012941
n4698	7.46388	-	537.101	0.010603	-0.020707
p6191	1.76248	+	349.067	0.010571	-0.020962
p3874	3.96444	+	249.662	0.010567	-0.010412
p1831	3.24141	+	153.06	0.01056	0.0044675
p8174	3.66362	+	444.282	0.010532	0.0025025
n1889	9.05564	-	337.064	0.010528	-0.0084885
p5442	5.16127	+	317.123	0.010521	0.0070701
p9554	5.65845	+	556.335	0.010507	0.0037939
n1611	3.2286	-	311.054	0.0105	0.012789
p409	2.13564	+	97.865	0.010491	-0.024256
p2062	1.73289	+	162.082	0.010489	0.00026911
n998	3.72515	-	223.065	0.010485	0.018189
p4424	8.87531	+	275.201	0.01048	0.003261
p4254	9.30186	+	269.175	0.010449	0.0044493
p4764	6.23413	+	289.118	0.010449	0.0055114
n4758	9.04199	-	543.281	0.010447	0.0066355
p9550	7.73478	+	556.261	0.010442	0.022051
p9674	5.86269	+	569.366	0.010433	-0.0012764
n3870	4.34906	-	463.183	0.010413	0.019784
p5096	7.45854	+	303.087	0.010408	-0.0060983
p6266	9.48062	+	351.214	0.010407	-0.010035
p3001	6.48138	+	205.109	0.010401	-0.010042
n3108	5.39915	-	411.223	0.010377	0.018837
n3839	8.93247	-	461.239	0.010357	0.018451
p7792	8.9094	+	425.218	0.01035	0.020704
n4699	7.77758	-	537.101	0.010344	-0.015533
p9689	7.87677	+	570.34	0.010336	-0.010865
n4179	8.05195	-	489.234	0.010326	0.020209
n3563	3.8937	-	443.214	0.010324	-0.0050592
p9863	7.06324	+	588.354	0.010319	0.010274
p9625	6.5231	+	564.179	0.010312	0.0040753
n715	5.68428	-	191.056	0.010304	-0.0022403
p4060	2.27135	+	261.037	0.010298	0.0075982
n2777	7.5976	-	391.197	0.010291	0.0085312
n2451	6.67546	-	374.2	0.01029	0.0027435
p10046	4.90075	+	611.162	0.010285	-0.00080196
p5136	1.73284	+	304.121	0.010239	0.0041765
p6658	1.79364	+	370.052	0.010236	-0.013961
n3352	9.49424	-	429.212	0.010233	0.0047854
n4527	7.44626	-	517.125	0.010233	-0.016755
n2627	5.08002	-	387.093	0.010218	0.0084276
p238	1.71935	+	88.1115	0.010207	-0.00019803
p5607	9.37054	+	323.306	0.010201	-0.033628
n2540	5.49943	-	379.197	0.0102	0.021454
p4135	5.04992	+	264.176	0.010194	-0.0038496
n1728	1.65453	-	323.079	0.010192	0.016421
p8539	4.3638	+	465.198	0.010184	0.016302
n4930	8.64297	-	577.286	0.010178	0.014295
n2093	5.70759	-	351.072	0.010168	-0.0024161
n2915	1.66782	-	398.118	0.010134	0.0028893
n3278	8.20352	-	423.223	0.010128	-0.0006322
p5627	3.82703	+	325.044	0.010117	-0.019748
p5283	3.7051	+	310.195	0.010106	-0.0018037
n3998	8.75319	-	475.091	0.010102	0.014555
p4372	4.01948	+	273.273	0.010096	0.0072342
n3080	5.31324	-	409.207	0.010079	0.0096689
p4462	9.48106	+	276.204	0.010056	0.00022915
p9147	6.64692	+	517.225	0.010042	0.018278
p6853	5.49072	+	378.239	0.010039	-0.015
n4416	7.19859	-	507.14	0.010034	0.00073633
p9149	6.36901	+	517.227	0.010034	0.020394
p3777	1.75987	+	245.077	0.010031	0.010182
n4507	7.76268	-	515.286	0.010029	0.0094725
p3493	7.15587	+	231.065	0.010014	0.0020973
p9394	6.67493	+	540.303	0.010011	0.0075961
n2039	1.75893	-	348.06	0.010003	-0.010765
n4484	3.33651	-	515.055	0.0099747	-0.027079
p4504	2.66455	+	278.095	0.0099676	-0.010467
n4253	7.77639	-	494.232	0.009967	0.013286
n5271	7.44548	-	639.983	0.0099581	-0.011173
n3817	6.71923	-	460.161	0.0099187	-0.0053794
n4204	3.66185	-	491.14	0.0099129	0.0046082
p10789	4.98616	+	772.453	0.0099078	0.018073
n2897	1.66785	-	396.119	0.0098891	-0.0083429
p10795	5.38126	+	773.456	0.0098885	-0.005748
n2392	4.96004	-	371.098	0.0098845	0.017351
p6060	1.65292	+	344.133	0.0098763	0.017001
p2472	7.7576	+	181.05	0.0098724	-0.010292
n4438	5.71151	-	509.131	0.009869	-0.0149
n2358	4.3099	-	367.197	0.0098661	0.01543
n5097	1.87962	-	605.156	0.0098472	-0.0068253
p2231	3.67514	+	170.154	0.0098468	0.0049358
p8605	7.63731	+	471.183	0.0098378	0.015788
p6338	5.27091	+	355.103	0.0098319	-0.031968
p5605	5.17506	+	323.197	0.0098201	0.0014027
n2809	4.61221	-	392.037	0.0098197	-0.033857
p4400	5.8012	+	274.221	0.0098131	0.0046515
n3076	4.33726	-	409.171	0.009806	0.021099
n3332	3.91101	-	427.218	0.0097989	0.019864
p3423	4.20217	+	228.138	0.0097952	0.0012827
p9823	6.52311	+	582.189	0.0097916	0.012383
p4958	8.72404	+	297.17	0.0097891	0.013882
p10055	6.53676	+	612.164	0.0097604	0.0086528
n5512	1.76214	-	693.114	0.0097537	-0.023438
p8556	7.43143	+	466.143	0.0097384	-0.014151
n4079	1.86645	-	481.08	0.0097003	-0.014166
p1394	6.85353	+	135.117	0.0097001	-0.018499
p2760	8.51768	+	193.05	0.0096774	0.016254
n4608	5.80927	-	525.291	0.0096744	0.013307
p8057	5.90404	+	438.215	0.0096562	0.012107
p3404	4.16303	+	227.164	0.0096427	0.013665
n2751	6.11308	-	391.033	0.0096131	-0.046214
p8975	7.45336	+	500.127	0.0096093	-0.022265
p7800	1.92855	+	426.01	0.0095964	-0.025684
p1511	4.43357	+	140.125	0.0095904	0.007067
p2222	2.4333	+	170.045	0.0095879	0.002945
p4112	4.0599	+	263.132	0.0095752	-0.0011791
p8767	3.9862	+	481.314	0.0095686	0.0075806
p5555	3.05028	+	322.077	0.0095634	-0.0094658
p10832	5.49141	+	815.463	0.0095622	0.014516
p10637	4.44483	+	688.312	0.0095543	-0.01002
n2735	6.1131	-	391.031	0.0095513	-0.045789
n4741	5.85539	-	541.25	0.0095451	-0.0013302
n3806	8.21664	-	459.223	0.0095396	0.014679
p10309	7.45843	+	638.32	0.0095381	-0.01152
p2653	6.39922	+	187.133	0.0095314	-0.0033141
n3497	7.59763	-	437.202	0.0095279	0.014942
n4252	8.16166	-	494.232	0.0095102	-0.0047174
n4591	8.50555	-	523.239	0.0095056	0.0078237
p6445	4.07535	+	360.166	0.0094986	0.0042311
p1832	1.74585	+	153.06	0.0094942	0.0081176
p6405	3.42794	+	358.227	0.009493	-0.012575
p2867	4.82381	+	199.097	0.0094838	0.017089
p3131	6.41487	+	211.169	0.0094807	0.022391
n615	5.74524	-	179.035	0.0094756	-0.0015754
p6672	5.96046	+	370.171	0.0094589	-0.01058
p9161	6.37134	+	518.23	0.0094568	0.018093
n3405	6.26477	-	433.114	0.0094557	-0.0048027
p1517	4.93772	+	141.055	0.0094459	-0.0020119
n3462	6.97958	-	435.223	0.0094183	0.0079053
n2586	1.65442	-	383.099	0.0094164	0.0082608
n3166	6.40079	-	415.197	0.0094118	0.016272
n4871	6.23821	-	565.192	0.0094038	-0.016462
p2054	5.89002	+	161.132	0.0094006	0.0049797
p4949	5.17819	+	296.27	0.0093988	0.012365
p5455	3.63199	+	317.227	0.0093937	-0.0025616
n2949	5.74333	-	401.145	0.0093781	0.02857
p6238	4.09507	+	350.172	0.0093744	0.0047271
p5274	3.62738	+	310.15	0.0093726	0.00035694
n3248	6.33269	-	421.171	0.0093634	0.01509
p8097	7.06217	+	441.173	0.0093552	0.0033033
p10797	4.91647	+	774.222	0.0093496	-0.0016684
p9809	6.81105	+	580.412	0.0093486	-0.015581
p1503	7.22567	+	140.049	0.0093354	-0.012343
p9505	6.59221	+	551.139	0.0093249	-0.00084281
n3899	2.12915	-	466.014	0.0093225	-0.012672
n1877	3.93092	-	336.046	0.00932	-0.010541
p9542	3.86744	+	555.365	0.0093172	0.0012684
n3594	2.15337	-	445.036	0.0093141	-0.015282
p1931	3.59103	+	157.076	0.0093008	-0.0058203
n1430	4.72249	-	289.166	0.0092982	0.013664
p1767	4.43417	+	149.14	0.009295	0.01137
p3422	5.34317	+	228.131	0.0092894	-0.00094636
n1852	5.21658	-	334.066	0.009286	-0.0059701
n4268	6.40016	-	495.244	0.0092768	0.022874
p8436	5.07864	+	460.132	0.0092618	-0.003107
p7692	4.81712	+	418.265	0.0092426	-0.013225
p6667	1.74598	+	370.152	0.0092386	0.017479
p6880	1.92006	+	379.968	0.0092386	-0.023753
n2099	5.39667	-	351.129	0.0091874	-0.039031
p6519	3.12994	+	364.066	0.0091834	-0.035857
p3367	4.54179	+	225.112	0.0091729	-0.0063817
p4673	3.29603	+	285.2	0.009166	-0.0075748
p888	2.90207	+	115.964	0.0091654	-0.0072786
p2738	6.42635	+	191.143	0.009163	0.01076
p10157	5.34361	+	623.818	0.0091605	0.02776
n4834	5.75949	-	555.229	0.0091447	0.019811
p4809	3.86726	+	291.109	0.0091374	0.011954
p5097	5.76666	+	303.086	0.0091177	0.0031456
n4618	6.23829	-	527.234	0.0091088	0.015159
n2888	6.52463	-	395.192	0.0091019	0.020094
n4539	2.35623	-	519.049	0.0090966	-0.0020321
p1729	4.4356	+	148.639	0.0090882	0.010282
n2123	1.74586	-	353.072	0.0090702	-0.011508
p4124	3.82599	+	264.087	0.0090688	0.00043288
p3016	2.84196	+	206.048	0.0090656	-0.0028366
n4712	1.75128	-	538.081	0.0090589	-0.016978
p9254	6.81198	+	526.796	0.0090562	-0.012888
n1701	5.08206	-	320.143	0.0090559	0.0048791
p2844	6.74448	+	197.117	0.0090387	0.0058009
n4401	7.07787	-	505.265	0.0090342	0.016468
p8150	8.89682	+	443.228	0.0090335	0.021778
n4156	7.51862	-	487.255	0.0090246	0.022189
p10827	5.86253	+	814.457	0.009024	-0.0099391
p4678	3.88214	+	285.666	0.0090057	0.021569
p4061	1.91476	+	261.058	0.0090031	-0.0055642
p8933	7.43199	+	497.109	0.0090009	-0.0074361
n3207	8.13368	-	419.098	0.0089932	-0.0079462
p6481	3.42901	+	362.086	0.0089765	0.0034006
p3084	6.33362	+	209.154	0.0089346	3.4767e-05
n2749	4.60737	-	391.032	0.0089328	-0.090951
p8392	4.65137	+	457.248	0.0089129	0.0020275
n2333	1.65502	-	366.072	0.0089055	-0.0064961
p10768	5.34555	+	756.446	0.0088721	0.02763
p9995	4.17235	+	605.315	0.0088642	0.0023214
n2280	5.01138	-	363.066	0.0088633	0.003808
p2597	4.08873	+	185.154	0.0088555	0.022384
p372	2.48856	+	96.0076	0.0088526	0.012571
n4582	1.74889	-	523.09	0.0088479	-0.018441
p8943	3.9594	+	497.313	0.0088261	-0.012306
n185	5.02567	-	113.061	0.0088151	0.0032117
p6478	4.01367	+	361.242	0.0088052	-0.0018907
n2724	4.58571	-	390.799	0.0087918	0.002189
n403	7.65546	-	153.869	0.0087818	-0.001446
n2737	7.01994	-	391.031	0.0087781	-0.025497
n2753	7.01993	-	391.033	0.0087527	-0.026177
n4350	8.60286	-	501.117	0.0087393	8.4914e-05
n1844	5.82802	-	333.155	0.0087381	0.013074
p10153	5.33825	+	623.316	0.0087342	0.032281
p4478	5.91777	+	277.12	0.0087336	-0.0013043
n5099	1.87996	-	605.157	0.0087314	-0.0074143
p10787	4.98623	+	772.449	0.0087269	0.02884
n2167	6.96482	-	355.139	0.0087063	0.010473
p4030	4.99292	+	259.111	0.0086958	0.00016042
n3565	10.3161	-	443.228	0.0086951	0.0059141
p5383	3.21371	+	315.048	0.008694	-0.0039988
p4083	2.35346	+	262.105	0.0086902	0.010552
p5464	3.86822	+	318.155	0.0086778	0.0012191
n1682	8.12026	-	318.07	0.0086768	0.0034421
p5074	4.62961	+	302.208	0.008668	-0.007842
n2112	5.40362	-	352.075	0.0086679	-0.021191
p7063	4.07336	+	389.178	0.0086593	0.011863
n4609	2.41164	-	526.058	0.0086552	0.014706
p10381	5.41154	+	646.336	0.00865	-0.00063195
p5133	4.93161	+	304.111	0.0086495	-0.0015036
p828	2.49046	+	114.038	0.0086411	0.011997
p3487	6.59221	+	231.05	0.0086171	-0.0061118
n4828	5.79916	-	554.159	0.0086071	0.0091217
p4495	8.73777	+	277.216	0.0085922	0.019551
p6215	10.5098	+	349.199	0.0085885	-0.0028797
p6226	1.75913	+	350.074	0.0085822	-0.020915
p5832	4.0668	+	333.138	0.0085775	-0.0023099
p2866	4.57387	+	199.097	0.0085732	0.022671
p8313	4.66441	+	451.229	0.0085708	-0.0020467
n2075	4.25774	-	350.062	0.0085345	-0.014742
p6989	3.40052	+	385.274	0.0085331	-0.0062338
p1677	3.54931	+	146.087	0.0085253	0.0011836
n5404	7.19805	-	667.973	0.0085221	-0.0032144
n1554	4.95724	-	303.145	0.0085168	0.013819
p6167	3.42116	+	348.07	0.0085141	-0.017532
p1499	3.4166	+	140.034	0.0084931	-0.002672
n3866	5.78266	-	463.124	0.0084899	0.0028223
p3364	3.6861	+	225.079	0.0084895	0.00080005
p4609	5.33817	+	283.118	0.008489	-0.0015083
p6535	6.3271	+	364.197	0.0084692	0.0037828
n491	5.00967	-	164.044	0.0084673	0.0038199
n4243	7.77632	-	493.229	0.0084566	0.013926
n3249	7.60046	-	421.207	0.0084263	-0.0089231
n4766	8.38021	-	545.296	0.0084237	0.014825
n2091	1.66798	-	351.073	0.0084205	0.0043267
p3613	4.70539	+	237.149	0.0084191	0.012082
p6663	5.65651	+	370.113	0.0084141	-0.0094939
n2728	4.5851	-	390.866	0.0084131	-0.012178
p3366	4.21537	+	225.112	0.0084083	-0.0022875
n1425	8.11994	-	289.072	0.0083924	0.0048321
p1796	7.42999	+	151.112	0.0083877	0.0052278
p3621	3.44209	+	237.631	0.0083752	0.011427
n2151	1.65493	-	354.092	0.0083725	-0.0024812
n4012	4.04681	-	476.093	0.0083683	0.0073967
n1749	5.01141	-	325.093	0.0083681	0.011206
n5684	5.47806	-	759.233	0.0083649	0.00045704
p1681	4.43422	+	146.165	0.0083523	0.015826
n1753	4.8963	-	325.15	0.0083457	0.0067682
p3108	6.11051	+	210.157	0.0083344	0.016353
p5305	9.47952	+	311.222	0.0083324	-0.006816
n151	9.43926	-	111.009	0.0083149	-0.0044123
p2599	6.72944	+	185.154	0.008305	0.012758
n4255	5.45012	-	494.232	0.0082997	0.0054401
p2715	3.38214	+	190.123	0.0082983	0.021623
n2040	2.10375	-	348.06	0.0082939	-0.013236
n4909	9.21422	-	574.299	0.0082898	0.0031867
p5200	1.64012	+	307.043	0.008286	-0.0087985
n5165	7.5595	-	619.13	0.0082727	-0.013701
n1597	5.04256	-	309.119	0.0082724	-0.035805
n2677	7.62806	-	389.181	0.008269	0.027524
p2792	3.23349	+	194.131	0.0082636	0.00073152
p10830	5.49134	+	814.461	0.008258	0.0051845
n310	5.74459	-	135.046	0.0082557	-0.0061502
n1930	2.137	-	341.039	0.0082545	0.01579
n2973	5.54706	-	403.161	0.0082446	0.0086396
p3567	4.58498	+	234.134	0.0082288	-0.0004864
p4686	6.08288	+	286.111	0.0082276	0.0017776
p7828	4.78889	+	427.292	0.0082043	0.0046023
p2443	5.54336	+	179.107	0.0082032	-0.0043284
n2402	4.12905	-	371.23	0.0082021	-0.0037889
p3047	3.38132	+	207.149	0.008196	0.012999
n3739	5.31815	-	453.18	0.0081897	0.010301
p2147	3.36707	+	166.05	0.0081894	-0.00010663
p8239	6.71549	+	447.184	0.0081883	-0.0027603
p3704	3.83186	+	241.16	0.0081808	-0.0058659
n695	5.8381	-	191.02	0.0081803	-0.028446
p1381	5.69784	+	135.044	0.0081688	-0.011718
p7998	4.85941	+	435.183	0.0081525	0.0089773
p669	1.74604	+	109.05	0.0081477	-0.018572
p6551	5.04298	+	365.138	0.0081434	-0.00024546
p2781	5.49128	+	193.159	0.008134	0.0082318
n4285	3.14547	-	497.045	0.0081313	-0.01033
n4665	6.78565	-	533.187	0.008131	-0.0053365
p5561	4.09113	+	322.108	0.0081195	0.0072323
p8692	5.20301	+	475.295	0.0081106	0.0027851
p3062	3.3821	+	208.153	0.0080999	0.020543
n1460	1.66536	-	293.068	0.0080927	0.0079634
p1841	7.57875	+	153.127	0.0080908	-0.0039928
p1409	1.74605	+	136.062	0.0080704	-0.042722
n1856	1.66785	-	334.082	0.0080617	0.010047
n4180	8.4917	-	489.27	0.0080487	-0.0091817
p4844	3.52397	+	292.212	0.008048	-0.0049647
p1981	1.73326	+	158.621	0.0080476	-0.0078531
n1737	1.65431	-	324.082	0.0080434	0.014362
p7203	3.44173	+	395.193	0.0080404	0.001758
p4824	9.59696	+	291.196	0.0080292	-0.0038825
p5601	8.72493	+	323.149	0.0080204	0.012095
p2937	5.75282	+	203.093	0.0080197	-0.01729
p4799	5.76648	+	290.233	0.008016	0.0035511
p10766	5.34028	+	755.443	0.0080067	0.027851
n5523	1.76169	-	694.118	0.0080046	-0.017307
p8039	4.88377	+	437.24	0.0079939	-0.0053262
p2249	4.62478	+	171.138	0.0079916	0.0040514
n4267	6.67618	-	495.244	0.0079912	0.016157
p10762	5.34092	+	754.439	0.0079832	0.033318
n1776	1.6678	-	327.093	0.0079803	0.0021838
p1941	4.39148	+	157.134	0.0079769	-0.0078931
p1292	4.65364	+	131.049	0.0079491	0.010746
p6818	4.46354	+	376.227	0.0079299	0.013402
p7595	8.72405	+	415.137	0.0079274	0.011486
p7641	1.74196	+	416.24	0.0079187	-0.004438
n4221	6.37229	-	492.122	0.0079181	0.0090531
n4765	8.49452	-	545.26	0.0079179	0.0097168
p7332	3.95061	+	401.276	0.0079073	-0.015385
n4981	5.67443	-	583.224	0.0078977	0.013207
p4245	1.73745	+	269.107	0.0078924	-0.039695
p6003	8.72405	+	341.16	0.0078822	0.013918
p6290	5.50513	+	352.179	0.0078728	0.0051239
n1655	6.38773	-	315.107	0.0078679	0.00079385
p5131	7.45916	+	304.09	0.007866	-0.0043248
p1470	7.46516	+	139.112	0.0078616	0.004029
p4318	4.01367	+	272.27	0.0078518	0.014443
p3048	1.7461	+	207.149	0.0078472	0.019596
p2221	2.72215	+	170.045	0.0078427	-0.0007681
n4822	2.90866	-	554.077	0.0078416	-0.026163
n5316	3.34362	-	653.123	0.0078315	0.014057
n1606	5.04095	-	310.122	0.0078302	-0.02882
p7072	3.71768	+	389.24	0.0078226	-0.0003813
n4270	9.53728	-	495.26	0.0078196	0.0048574
n2936	3.434	-	399.272	0.0078155	0.013106
n3640	7.06123	-	447.223	0.0078076	0.0097708
p9970	3.63683	+	599.392	0.0078055	0.001687
p7971	7.80328	+	433.332	0.0077968	-0.0096143
p4204	3.46232	+	267.637	0.0077837	0.0086869
p2346	1.65304	+	175.116	0.0077777	0.0011419
n4535	7.2113	-	518.217	0.0077742	-0.0093792
p8654	5.00245	+	474.234	0.0077683	-0.0014501
n2898	6.52463	-	396.195	0.0077609	0.014554
p9103	7.75939	+	513.103	0.0077572	-0.0090824
n3721	5.27735	-	452.004	0.0077571	-0.024096
p5439	5.18823	+	317.08	0.0077531	0.0029856
p2873	4.71263	+	199.133	0.0077376	0.012919
p4662	3.23195	+	285.096	0.007734	-0.0020851
p891	1.65296	+	116.034	0.0077258	0.013974
n3911	5.65743	-	468.108	0.0077237	-0.0044218
p8537	7.43107	+	465.14	0.0077171	-0.01206
p5210	5.65538	+	307.093	0.0077094	0.0042031
p6617	1.89255	+	368.004	0.007708	0.015617
p1344	6.42646	+	133.101	0.007686	0.011525
n2879	6.05505	-	394.18	0.0076465	0.018561
n3214	7.11552	-	419.192	0.0076343	-0.0079633
n3281	5.00442	-	424.009	0.007629	0.0036246
p6771	4.11657	+	374.248	0.0076213	0.00098505
n2436	6.88131	-	373.186	0.0076105	-0.0065009
p1820	3.23418	+	153.041	0.0076044	-0.003923
p4421	3.5243	+	275.16	0.0076025	-0.0047182
p1821	2.64838	+	153.041	0.0075996	-0.010891
n3795	8.10986	-	458.211	0.0075949	-0.0022596
n1802	5.36599	-	329.087	0.0075837	-0.014948
n4158	8.25793	-	487.254	0.0075833	0.0023714
p3776	2.49083	+	245.077	0.007583	0.013913
p9959	5.94714	+	598.271	0.0075691	-0.00050353
p8988	7.46067	+	501.13	0.0075483	-0.0048344
n4441	5.88707	-	509.223	0.0075448	0.0068018
n3482	5.91258	-	436.201	0.0075442	0.012501
n1723	3.98387	-	323.028	0.0075434	-0.021649
p3961	4.70693	+	255.159	0.007534	0.009722
p6288	4.34914	+	352.187	0.0075272	0.006069
p4094	5.10692	+	262.201	0.007524	0.019771
p4352	3.66011	+	273.158	0.0075015	-0.0020536
p1148	4.69361	+	127.112	0.0074843	0.00047164
p1395	5.9591	+	135.117	0.0074813	-0.0047908
p6815	1.66633	+	376.19	0.0074762	-0.010498
p3747	2.08199	+	243.943	0.0074694	0.0028544
n5407	5.3987	-	668.297	0.0074677	-0.0025112
p7333	4.32206	+	401.276	0.0074612	-0.017384
p3755	2.64341	+	244.095	0.0074554	0.0016606
p9556	3.85821	+	556.368	0.0074464	-0.0036568
p5027	1.69179	+	300.155	0.0074388	-0.0018632
n2315	3.89077	-	365.053	0.0074361	-0.024723
p9968	1.7364	+	599.387	0.0074352	0.00040581
n1315	7.66618	-	273.171	0.0074309	0.006516
n4672	6.78539	-	534.191	0.0074276	-0.0066127
p4760	5.03664	+	289.086	0.0074268	-0.018289
p6212	10.1959	+	349.199	0.0074256	-0.0025185
n3169	8.93465	-	415.233	0.0074047	0.018385
n2493	1.95236	-	377.952	0.0074046	-0.02145
p3436	5.65636	+	229.064	0.0074044	-0.0033176
n1516	6.95472	-	299.112	0.007395	-0.0028227
p516	2.12113	+	100.122	0.0073656	-0.018729
p3623	1.85378	+	238.038	0.0073646	0.013008
p7168	4.46032	+	394.051	0.0073567	-0.035297
p10652	1.74197	+	695.137	0.0073561	-0.018295
n4693	6.17952	-	536.242	0.0073457	-0.0048839
n1719	1.65441	-	322.082	0.0073448	0.013276
p10040	5.39803	+	610.396	0.0073412	0.015269
p3118	6.90811	+	211.06	0.007325	0.0085798
n5415	9.85341	-	669.99	0.0073126	-0.00316
n4187	10.0187	-	490.074	0.0073067	0.00058167
p7326	4.81818	+	401.238	0.0073009	-0.01177
p3310	6.57819	+	222.076	0.0072938	-0.0061208
n1884	3.56304	-	336.138	0.0072863	0.020787
n4962	5.95079	-	581.244	0.0072811	0.0045906
n5473	5.67291	-	683.175	0.007267	0.0011074
p6172	3.42116	+	348.071	0.0072592	-0.0062546
p3450	5.50513	+	229.143	0.0072483	1.277e-05
p613	2.49299	+	105.07	0.0072439	0.0065225
n694	7.85331	-	191.02	0.0072395	-0.014955
p7158	5.86321	+	393.257	0.0072301	-0.01026
p895	1.73269	+	116.057	0.0072291	0.007467
p3772	2.257	+	244.987	0.0072234	-0.0024035
p10258	5.41202	+	632.824	0.0072049	-0.0080339
n3243	5.27787	-	421.075	0.0072018	-0.023025
p3140	2.29775	+	212.008	0.0072002	-0.010633
p4366	5.49303	+	273.221	0.0071815	0.0038534
p6834	6.50915	+	377.18	0.0071799	0.0042952
p6171	3.0801	+	348.071	0.0071798	-0.02599
p251	7.74614	+	89.0381	0.0071773	-0.0096784
n3162	8.0515	-	415.161	0.007165	-0.017891
p8944	5.72355	+	497.531	0.00716	0.0011774
p3987	2.10809	+	256.941	0.0071588	-0.0037593
p9395	6.81193	+	540.311	0.0071571	-0.0050817
p3056	3.34348	+	208.1	0.007154	0.0064617
p1693	6.05542	+	147.044	0.0071534	-0.0058777
n4724	5.40539	-	539.234	0.007143	0.0049441
p8117	7.36217	+	442.162	0.0071334	0.0030436
p7448	5.03748	+	408.213	0.0071316	0.0048276
p9562	6.4255	+	557.218	0.0071297	0.0012633
p3355	2.28553	+	225.016	0.0071154	-0.009341
n4287	8.51991	-	497.109	0.0071123	-0.0086428
p1819	1.74581	+	153.041	0.0071103	0.0055084
n3956	9.2742	-	471.259	0.0071098	-0.0099294
p4640	6.72945	+	284.128	0.0071045	-0.0019183
n3943	1.65439	-	471.116	0.0070982	0.0032875
p3593	4.72736	+	236.059	0.0070915	0.01182
n2069	6.52451	-	349.186	0.0070911	0.016097
p2187	4.26954	+	168.081	0.0070553	-0.0069501
p2170	4.26886	+	167.073	0.0070417	-0.0049894
n5169	7.5565	-	620.133	0.0070416	-0.01258
p10080	5.34012	+	614.812	0.0070301	0.022328
p2595	4.3928	+	185.129	0.0070207	0.0025626
n4096	3.23472	-	483.135	0.0070179	0.014746
p693	3.23189	+	110.035	0.0070044	0.0011289
p8462	3.21794	+	461.127	0.0069986	0.0044513
p9056	5.22585	+	506.298	0.0069946	-0.00044174
p1765	4.10125	+	149.133	0.0069914	0.0093793
p2872	5.09963	+	199.133	0.0069795	0.019801
n3741	5.67447	-	453.197	0.0069764	0.012369
n3857	8.93247	-	462.242	0.0069741	0.020429
p4502	2.61642	+	278.087	0.0069567	0.00015586
n855	6.62152	-	203.056	0.0069548	-0.005242
n5260	5.31619	-	636.791	0.006947	0.024893
p3424	3.45402	+	228.142	0.0069459	0.0045861
n5293	5.40156	-	644.793	0.0069443	-0.00093407
n2218	5.54798	-	359.134	0.0069438	0.010656
n4882	7.04728	-	567.171	0.0069437	0.016781
p9238	5.86276	+	525.233	0.0069422	0.015427
p7404	4.62591	+	406.171	0.0069382	0.0043793
p8051	2.32642	+	437.974	0.006925	-0.028521
p6159	4.0458	+	347.692	0.0069189	-0.0082014
p2957	1.63971	+	204.056	0.0069183	-0.0029419
p4264	4.66075	+	270.097	0.0069086	-0.0014548
n2041	4.26774	-	348.062	0.0069029	-0.010826
p4441	2.18957	+	276.108	0.0069021	-0.016465
p3990	1.63983	+	257.085	0.0069007	0.0062418
p630	5.97281	+	107.085	0.0068984	-0.0058075
p3170	9.99117	+	213.149	0.0068936	0.014169
n4526	6.9088	-	517.101	0.0068925	0.0036913
p5053	3.92296	+	301.2	0.0068898	-0.0037964
n3130	1.65502	-	413.109	0.0068894	0.0006603
p778	3.68827	+	112.05	0.0068871	0.0038227
p6473	1.73654	+	361.207	0.0068751	-0.006041
n3429	9.86037	-	433.899	0.0068711	-0.0018411
p5070	4.50063	+	302.196	0.0068641	0.0039895
p1982	3.11528	+	158.621	0.0068561	-0.0055548
p6068	1.73272	+	344.182	0.0068558	-0.0114
n3695	5.60022	-	450.234	0.0068521	-0.0027065
p10492	5.41302	+	658.789	0.0068484	-0.00055438
p9683	5.76642	+	570.275	0.0068438	0.0087732
p2280	4.44551	+	172.029	0.0068404	0.011328
p5804	4.06111	+	332.134	0.0068264	0.00045273
p2732	3.38291	+	191.126	0.0068231	0.018957
p5135	4.18489	+	304.121	0.0068166	0.012684
p3615	5.32594	+	237.149	0.0068096	0.0028892
n4011	3.22797	-	476.093	0.0067954	-0.0068181
n936	3.50156	-	216.02	0.0067839	-8.9379e-05
n4926	9.43862	-	577.286	0.0067807	0.0065381
n3079	5.65859	-	409.208	0.0067688	0.0034043
n2125	5.4094	-	353.087	0.0067582	-0.041195
n1724	3.98884	-	323.029	0.0067461	-0.037781
p2084	5.38089	+	163.039	0.0067456	-0.035602
n3179	8.98699	-	416.222	0.0067431	0.013958
n1115	2.06712	-	243.062	0.0067429	0.021453
p5425	3.63261	+	316.223	0.0067326	0.0018363
p8897	4.68972	+	493.219	0.0067314	0.0082028
n3466	8.70151	-	435.223	0.0067233	0.009486
n3608	7.12773	-	445.208	0.0067188	0.0099662
n2574	1.65442	-	382.103	0.0067135	0.0019426
n4021	8.69008	-	476.959	0.0066959	-0.019179
p10034	3.8534	+	610.193	0.0066942	-0.0032558
p3505	6.75695	+	231.138	0.0066918	0.0077466
p8483	6.6953	+	462.176	0.0066908	-0.00081485
n716	5.27725	-	191.056	0.0066889	-0.026643
p9226	4.9549	+	523.78	0.0066871	0.002994
n4052	6.3739	-	479.119	0.0066769	0.012824
p6691	3.69092	+	371.229	0.0066708	-0.0057908
p3929	6.71565	+	253.09	0.0066681	0.010481
n4983	1.79591	-	584.153	0.0066623	-0.0084035
p10021	4.88595	+	608.381	0.0066476	0.022363
p4269	3.34649	+	270.134	0.0066471	0.0098506
n3515	7.77777	-	439.197	0.0066413	-0.0084049
p2770	6.35531	+	193.086	0.0066386	6.9099e-05
n4557	2.3579	-	520.054	0.0066375	-0.0016765
p2621	4.08872	+	186.157	0.0066283	0.014794
p10245	5.32773	+	631.314	0.006627	0.0095713
n2361	1.65494	-	368.072	0.0066254	-0.0055274
n4683	5.95073	-	535.239	0.0066228	-0.0025219
p10204	5.20434	+	627.384	0.0066227	0.02602
p9198	7.17506	+	521.237	0.0066171	-0.0063975
p10264	4.99467	+	633.78	0.0066127	0.013278
p6985	5.2028	+	385.256	0.0066108	0.025012
p8220	6.71575	+	446.181	0.0066051	-0.0028426
p7893	3.88154	+	430.266	0.0065992	-0.0090113
n5479	1.73865	-	684.136	0.0065988	-0.017949
p3778	2.01108	+	245.077	0.0065747	0.00298
p4224	1.73998	+	268.211	0.006569	-0.0077488
p5317	3.74513	+	312.131	0.0065688	0.026285
n3978	7.01856	-	473.202	0.006543	0.0026531
n3987	3.22964	-	474.093	0.0065325	-0.0082955
p3439	6.74192	+	229.086	0.006516	-0.0047383
p4792	3.72846	+	290.161	0.006514	-0.0079855
p9248	3.12286	+	525.994	0.0065001	-0.010695
n5352	5.31467	-	659.293	0.0064976	0.032454
n4063	8.39369	-	479.25	0.006497	0.0091131
p10158	4.98985	+	623.818	0.006495	0.020179
p4832	1.65393	+	292.072	0.0064906	-0.0046106
p9842	5.5739	+	585.326	0.0064759	0.00065305
p5222	6.16834	+	307.202	0.0064655	0.0056241
n3072	1.68135	-	409.079	0.0064499	-0.0024805
n3975	5.75422	-	473.166	0.0064475	0.010473
n2094	5.40783	-	351.072	0.0064341	-0.019578
p3869	9.60453	+	249.149	0.0064296	-0.0039558
n1372	3.2507	-	282.084	0.0064265	0.029533
p7131	5.87625	+	392.254	0.0064146	-0.010871
p6178	1.7364	+	348.175	0.006409	0.010461
n2886	1.66868	-	395.099	0.0064081	0.0060851
n4389	7.05184	-	505.124	0.0064055	0.0064779
p10808	5.41063	+	790.461	0.006404	0.00053288
p2490	5.09771	+	181.122	0.0063947	0.013459
p6518	3.7867	+	364.066	0.0063923	-0.03475
p6893	4.87048	+	380.218	0.0063921	-0.018254
p3343	1.65301	+	224.095	0.0063919	0.015077
p3583	4.57153	+	235.133	0.0063878	0.0027574
p2756	6.41913	+	192.147	0.006381	0.0059053
n4744	9.24117	-	541.265	0.00637	0.0084923
n4656	9.05565	-	532.284	0.0063676	-0.0050829
n2727	4.59883	-	390.852	0.006361	-0.013995
n1531	5.03958	-	301.087	0.0063554	-0.0077965
n309	1.66784	-	135.03	0.0063494	0.018072
n2948	1.65509	-	401.129	0.0063483	0.008999
p7963	4.67891	+	433.236	0.0063479	0.010123
n1234	8.5768	-	263.129	0.0063477	0.0061164
p1453	6.42686	+	138.099	0.0063336	0.0035691
n2293	1.66779	-	364.093	0.0063232	0.0013925
n340	2.76888	-	142.051	0.0063185	0.0075268
p1053	2.50429	+	122.096	0.0063183	0.0030535
p6544	2.8188	+	365.069	0.0063019	-0.021975
p1370	3.23074	+	135.03	0.0062904	-0.00085741
p7621	7.55473	+	415.321	0.0062837	-0.009629
n4632	5.86384	-	529.25	0.0062722	0.00098054
p5554	3.22561	+	322.055	0.0062706	-0.016524
p7517	5.67013	+	410.275	0.0062598	0.014732
p7523	5.97908	+	411.092	0.0062516	0.0093571
n3351	7.8161	-	429.213	0.0062499	0.0043295
p2951	8.5703	+	203.143	0.006248	0.0050998
p6250	4.1573	+	350.725	0.0062475	0.0018558
p8165	5.27175	+	444.166	0.0062409	-0.016879
p6232	1.86026	+	350.126	0.0062404	-0.013836
p4396	1.73308	+	274.176	0.0062212	-0.0041288
n3601	4.36265	-	445.194	0.0062176	0.0039211
p8249	4.80357	+	447.3	0.0062142	-0.0035
n388	4.06181	-	151.041	0.0062099	-0.00045147
n140	1.7488	-	110.025	0.0062056	0.014479
p6785	3.79942	+	375.126	0.0062054	-0.0041637
n1359	3.30954	-	280.023	0.0061981	-0.011048
n3894	7.30879	-	465.27	0.0061931	0.0055264
n5175	5.40687	-	621.79	0.006184	0.0031107
p6595	2.20337	+	367	0.0061828	-0.0023937
p7237	7.29935	+	397.149	0.0061686	0.0095752
p403	10.5678	+	97.0392	0.0061627	-0.010304
n494	6.74465	-	164.072	0.0061452	0.014251
p9896	5.34082	+	592.385	0.0061429	0.030382
p6736	3.42698	+	373.245	0.0061416	-0.0086578
p10793	4.98985	+	773.453	0.0061333	0.023854
p6194	3.07031	+	349.074	0.0061331	-0.025839
p7746	4.99606	+	422.852	0.006127	0.014871
n4816	5.79822	-	553.156	0.0061214	0.0060906
p3913	6.71565	+	252.087	0.0061092	0.019721
p6921	3.4624	+	382.245	0.006108	-0.013123
p2433	2.44453	+	179.055	0.0061042	0.0020384
p2914	3.53474	+	201.147	0.0061016	-0.0052055
n1385	8.56063	-	284.12	0.006099	-0.0058547
n24	1.74848	-	78.9595	0.0060965	-0.022739
p3477	4.20169	+	230.175	0.006091	-0.0041063
n2767	2.12654	-	391.069	0.0060862	-0.0032479
p8120	7.04882	+	442.177	0.0060856	0.010967
p7437	3.64795	+	407.727	0.0060855	0.0077812
p4080	2.27124	+	262.041	0.0060823	0.0069354
p974	2.35379	+	119.035	0.0060722	-0.015492
p7490	3.84049	+	409.238	0.0060638	0.0037341
p4666	1.74618	+	285.102	0.0060615	0.00524
p5911	1.74581	+	336.207	0.0060529	0.0005195
p10651	1.73745	+	695.129	0.006048	-0.013888
p2591	4.17142	+	185.107	0.0060456	-0.016905
p6173	2.71271	+	348.071	0.0060304	-0.0088099
n4308	5.29242	-	498.191	0.0060258	0.0058169
n4792	6.74495	-	549.218	0.006019	0.006098
p8103	4.29838	+	441.223	0.0060178	0.021179
n2702	4.21433	-	390.072	0.0060168	-0.035323
p8696	6.32441	+	475.362	0.006001	-0.0070872
p9912	5.34021	+	593.389	0.0059953	0.030622
n4220	10.0186	-	492.071	0.0059923	-0.0028439
p2598	5.66867	+	185.154	0.0059915	0.010225
p6844	4.17096	+	378.081	0.0059915	0.0060796
p2453	3.74465	+	180.088	0.0059876	0.015951
p3106	5.05492	+	210.121	0.0059871	-0.00085169
p4953	3.14569	+	297.108	0.0059757	0.00080857
p988	1.65208	+	119.07	0.0059655	-0.005252
p6991	2.81836	+	386.047	0.0059653	-0.019949
n5120	6.55211	-	610.143	0.0059534	-0.0063371
p3978	1.63968	+	256.082	0.0059366	0.0093025
n2917	1.66788	-	398.119	0.0059286	0.0040281
n1941	2.28843	-	341.908	0.0059273	0.011944
p1922	1.64465	+	157.008	0.005925	-0.0035035
n125	2.3837	-	103.004	0.0059236	0.022499
p4843	10.1776	+	292.199	0.0058983	-0.0028433
p5423	4.6104	+	316.223	0.0058928	-0.0093482
p8685	3.39924	+	475.241	0.0058849	-0.013373
n5402	5.404	-	667.794	0.0058841	-0.011127
p1260	3.53804	+	130.065	0.0058747	0.0021713
p2765	1.65304	+	193.071	0.0058681	-0.012922
p1839	5.67019	+	153.127	0.0058602	-0.010875
p3093	5.58819	+	209.965	0.0058562	-0.0011127
n4782	5.00977	-	548.242	0.0058436	0.014697
n2078	1.66854	-	350.077	0.0058426	0.0033194
p1826	4.78704	+	153.055	0.0058199	0.022432
p6892	5.27367	+	380.218	0.005819	5.1162e-07
n3225	2.19099	-	420.046	0.0058159	-0.017521
p2240	5.61529	+	171.092	0.0058116	0.0011785
p633	6.38255	+	107.085	0.0058045	-0.00076074
p1067	6.33036	+	123.117	0.0058032	0.017088
p786	2.0028	+	113.023	0.0058016	-0.003967
n4668	9.45242	-	533.296	0.0057982	0.0067674
p2233	2.06839	+	170.914	0.0057955	-0.0072809
p10772	5.46526	+	761.252	0.0057908	-0.0063223
p2501	4.54972	+	182.081	0.0057873	-0.0096478
p3533	1.66054	+	233.024	0.0057872	-0.011777
p9179	7.18398	+	520.233	0.0057775	-0.009533
p9135	3.34348	+	516.231	0.005774	-0.005078
n2245	5.01199	-	361.069	0.0057733	0.0066243
n5795	7.47644	-	950.463	0.0057546	0.0016145
n1446	1.7922	-	291.053	0.0057538	0.0083585
p558	4.72106	+	102.037	0.0057528	0.016725
p4509	6.11436	+	278.122	0.0057449	0.00032943
n3157	3.61091	-	415.105	0.0057415	-0.0070425
p3960	4.4588	+	255.091	0.0057408	0.008017
p7094	3.718	+	390.243	0.0057302	-0.0023765
n2227	3.46688	-	360.071	0.005729	0.010355
p6253	1.91953	+	351.014	0.0057249	-0.022759
n5176	5.3974	-	621.792	0.0057184	0.00093154
n2165	5.07999	-	355.116	0.0057166	0.0059918
n4499	8.09263	-	515.14	0.0057151	-0.013714
p4713	8.04978	+	287.055	0.0057097	0.0049043
n1711	1.82355	-	321.094	0.0057055	-0.013213
n4547	5.94651	-	519.148	0.0057053	-0.011724
p1550	2.72005	+	142.05	0.0057038	-0.011392
p10788	5.3706	+	772.453	0.0057029	0.01887
n3236	2.3975	-	421.037	0.0056997	-0.0057182
p1938	7.47258	+	157.101	0.0056995	0.0017723
p6684	3.70138	+	371.188	0.0056989	-0.0031011
p8031	7.10138	+	437.142	0.005696	0.023791
p611	1.73983	+	105.069	0.0056948	-0.00027786
p6356	5.27135	+	356.106	0.0056933	-0.022832
p6424	8.68128	+	359.197	0.0056832	0.009912
n318	1.65428	-	136.034	0.0056817	0.012746
p3966	5.49151	+	255.211	0.0056695	0.0049146
n3698	2.37085	-	451.048	0.0056678	0.011528
p2949	7.73612	+	203.143	0.0056527	0.0035954
n4538	3.14167	-	519.026	0.0056466	0.004431
n3843	5.892	-	461.239	0.0056382	0.006129
p10783	5.23462	+	770.435	0.0056317	0.018795
p2617	4.4322	+	186.111	0.0056302	0.0059004
p1760	4.95367	+	149.096	0.0056298	0.0069001
n5354	5.31831	-	659.793	0.0056269	0.02691
n5547	8.46228	-	701.302	0.0056269	0.0040385
p8709	5.20284	+	476.299	0.0056196	0.0027181
p3258	1.97673	+	219.027	0.0056182	-0.0090046
p1437	6.42663	+	137.096	0.0056152	0.0086164
n4947	5.94974	-	579.229	0.0056118	-0.0041374
n348	6.63107	-	143.072	0.0056109	-0.014072
p5511	4.25532	+	320.128	0.0055951	0.0046107
n3547	8.56414	-	442.955	0.0055869	-0.011971
n4171	2.37025	-	489.04	0.0055816	-0.0016421
p10417	8.00807	+	650.391	0.0055715	-0.021231
n3778	6.01576	-	457.098	0.0055682	0.0028403
p2151	3.48306	+	166.072	0.005568	0.018896
p3021	1.65167	+	206.085	0.005566	0.0063944
n5180	5.39672	-	622.794	0.0055655	-0.00025836
n5405	9.85355	-	667.993	0.0055623	0.0016651
p9529	5.41252	+	554.759	0.0055548	0.0045607
n2847	4.18005	-	393.048	0.0055522	-0.019757
n2435	7.08856	-	373.186	0.0055467	-0.010682
n4956	5.95276	-	580.232	0.0055346	0.0009892
p3731	2.29939	+	243.027	0.0055329	0.0075612
p945	6.33015	+	118.065	0.0055297	0.013599
n3574	8.56326	-	443.958	0.0055253	-0.005411
n1738	3.55254	-	324.138	0.005525	0.0064684
p10290	6.29783	+	636.324	0.0055208	-0.0098265
n1869	1.66788	-	335.079	0.00552	0.012523
n5393	6.82916	-	665.229	0.0055138	-0.0040743
n3195	10.0257	-	418.121	0.0055086	0.00061082
n4841	7.12561	-	556.298	0.0055081	0.0065066
n4595	7.38551	-	524.151	0.0055021	-0.016373
n486	5.01139	-	163.041	0.005502	0.0086799
n2348	5.31913	-	367.067	0.0054966	-0.018434
p3421	1.73257	+	228.134	0.0054964	-0.0044014
n1514	5.04881	-	299.09	0.005493	-0.027528
n2013	3.45256	-	346.055	0.0054881	-0.010614
p2168	6.29844	+	167.07	0.005482	0.0074414
n626	5.74584	-	180.039	0.0054688	0.0002945
p6425	6.66095	+	359.208	0.0054671	-0.0053041
n2334	1.6678	-	366.093	0.0054649	0.0041122
n5347	5.31467	-	658.791	0.0054618	0.030738
p9929	6.9908	+	595.165	0.0054544	0.0012962
n4717	1.98726	-	539.086	0.0054499	-0.016127
p8758	7.51446	+	481.171	0.0054456	-0.0067887
p5339	3.74279	+	313.134	0.0054436	0.015409
n1897	3.96494	-	337.15	0.005442	0.01976
p8488	6.17892	+	462.214	0.0054401	-0.00039195
p9230	6.66064	+	524.216	0.0054392	0.0021923
p3935	4.11658	+	253.191	0.0054388	0.020899
n2466	5.22672	-	375.166	0.0054343	0.019082
p3484	4.37745	+	230.99	0.0054342	-0.020423
p9346	5.72557	+	536.198	0.0054113	0.0031606
n1887	1.66854	-	337.058	0.0054012	0.0068066
p1525	4.7211	+	141.091	0.0053995	0.0060753
p7986	4.4047	+	435.016	0.005395	-0.010737
p3800	1.7329	+	246.145	0.0053911	-0.00029592
p8240	4.35807	+	447.209	0.0053882	-0.014223
n1459	1.64776	-	293.066	0.0053831	0.0077451
n4675	9.45249	-	534.3	0.0053736	0.0036522
p610	6.32954	+	105.069	0.0053609	0.019436
n5685	5.59848	-	759.814	0.0053465	0.004826
n4645	9.05598	-	531.281	0.0053461	0.0058767
n1116	7.66874	-	243.124	0.0053417	0.00245
p7144	4.79812	+	393.158	0.0053409	0.020649
n4271	9.23887	-	495.26	0.0053377	0.0086057
p3111	4.54179	+	210.157	0.0053367	0.0018262
p2193	3.33131	+	168.138	0.005333	-0.0054318
p4402	4.75179	+	274.682	0.0053236	0.0079617
n532	2.97348	-	168.981	0.0053233	-0.020537
p4932	8.94212	+	295.227	0.005323	0.0046041
n1862	3.9305	-	335.042	0.0053222	0.0015441
p2171	5.64318	+	167.07	0.0053156	0.0124
n2257	3.87928	-	362.05	0.0053119	-0.038089
n2152	7.50144	-	354.091	0.0053114	-0.017994
n1535	8.72558	-	301.202	0.0052882	0.0065444
p4016	3.68837	+	258.194	0.0052771	-0.00030911
p5533	1.88502	+	321.04	0.0052726	-0.00073448
p4907	5.42262	+	295.102	0.0052484	0.010798
n5384	5.40627	-	663.78	0.0052435	0.0020767
n2449	3.68919	-	374.157	0.0052405	0.0075183
p9005	2.28519	+	503.057	0.0052391	0.00094833
p10194	4.99244	+	626.782	0.0052344	0.011041
p4972	4.01827	+	298.13	0.0052276	0.0058066
p2115	5.69773	+	164.042	0.0052236	-0.0052488
p4988	2.27072	+	298.993	0.0052128	0.0023602
p7250	7.55477	+	397.31	0.0052076	-0.0066176
n4076	7.23846	-	480.253	0.0052048	0.0099201
p5833	6.32003	+	333.148	0.0052017	0.00029196
n3550	2.08921	-	443.075	0.0051905	0.012114
p6179	3.37255	+	348.177	0.0051876	-0.013141
p6129	9.48059	+	346.259	0.005181	-0.01273
n1345	1.78879	-	277.037	0.0051809	0.0039582
n3277	5.73932	-	423.187	0.0051701	0.006935
n3746	10.0187	-	454.098	0.0051692	0.0014908
n2721	4.60893	-	390.748	0.005167	-0.0033619
p9930	6.99084	+	595.168	0.005167	0.018507
n4817	5.59834	-	553.213	0.0051642	0.0071307
n3189	6.67618	-	417.176	0.0051639	0.0068266
n2942	3.55892	-	400.22	0.0051584	0.016312
p7651	7.55473	+	416.324	0.0051482	-0.0077731
n4801	2.14535	-	551.069	0.0051444	-0.011513
n4593	5.54798	-	523.275	0.0051194	0.020027
p5377	3.60679	+	314.687	0.0051179	0.0089904
n2871	4.21313	-	394.076	0.0051164	-0.017696
p5556	2.7266	+	322.077	0.0051147	-0.0038589
p5291	3.38114	+	310.828	0.0051143	0.0032965
p7187	4.60166	+	394.234	0.0051128	-0.0047676
p4461	7.70667	+	276.204	0.0051113	0.0087833
p777	1.67786	+	112.05	0.0051021	-0.013042
p5009	9.54952	+	299.278	0.0050903	-0.018138
p4431	1.73658	+	275.504	0.0050843	-0.0035978
n1374	8.56123	-	282.113	0.0050762	-0.019617
n4617	4.31009	-	527.198	0.0050724	0.028476
p3736	10.5659	+	243.102	0.0050666	-0.012957
p8983	4.85684	+	500.345	0.0050648	0.0087462
p405	9.52217	+	97.0391	0.0050626	-0.0061857
p6332	10.0033	+	354.233	0.0050571	0.0045767
p10282	5.49481	+	635.399	0.0050566	-0.00087153
p10213	5.40986	+	628.407	0.0050438	-0.0046798
n4679	7.04728	-	535.145	0.0050363	0.021293
p10799	4.98985	+	774.456	0.0050336	0.018315
n2012	3.13172	-	346.055	0.0050264	-0.0010653
n4575	9.33411	-	521.26	0.005025	-0.006082
n4431	3.7375	-	508.108	0.0050241	-0.026221
p6645	6.60576	+	369.158	0.0050215	-0.012227
n5250	5.31565	-	635.786	0.0050157	0.01854
p7408	5.0525	+	406.207	0.0050122	-0.0032067
p7569	7.8024	+	413.305	0.0050113	-0.00077958
p3249	5.97449	+	218.102	0.0050109	0.0040965
p2722	8.56593	+	191.07	0.0050017	0.0054651
n1879	1.70697	-	336.061	0.004999	0.014667
p6909	1.66633	+	381.187	0.0049929	0.0033031
p1901	1.73325	+	156.138	0.0049844	-0.0014283
p9239	8.95784	+	525.27	0.0049775	-0.0086568
p3238	7.6799	+	217.159	0.0049693	0.010281
p8612	4.83817	+	471.282	0.0049689	0.00030864
p9306	6.11845	+	533.217	0.0049675	0.013743
p1345	6.15466	+	133.101	0.0049648	0.016606
p6168	2.71242	+	348.07	0.0049643	-0.020347
p1705	5.47882	+	147.08	0.0049616	-5.9376e-05
p3250	4.55629	+	218.102	0.0049591	-0.015633
p9345	7.78546	+	536.183	0.0049477	-0.00099212
p3225	2.34018	+	217.047	0.0049407	0.00086941
p1015	1.74586	+	120.038	0.0049363	-0.020999
p10211	5.20367	+	628.387	0.0049288	0.018978
n4213	5.63631	-	491.25	0.0049273	-0.0011156
n5356	5.31471	-	660.295	0.0049065	0.025655
n1671	8.12024	-	317.066	0.004899	0.0058329
p2332	3.75115	+	174.149	0.0048883	0.0046332
n2100	6.62132	-	351.129	0.0048879	-0.012799
p1763	6.42536	+	149.133	0.0048747	0.0040342
p6817	5.23609	+	376.223	0.0048637	-0.0074148
p5150	6.53679	+	305.054	0.0048612	0.010023
n1422	1.74871	-	289.067	0.0048597	0.017325
p990	5.45007	+	119.085	0.0048545	0.00053548
n5251	5.31467	-	635.788	0.0048506	0.028627
p5312	3.74308	+	312.131	0.0048481	0.021283
p6918	4.22682	+	382.197	0.0048423	0.0036424
n4295	5.27684	-	497.187	0.004839	0.0035748
n5543	6.62095	-	699.234	0.0048374	-0.0037201
n1362	5.28102	-	280.098	0.0048297	-0.008504
p9722	3.7984	+	573.308	0.0048295	0.013106
p3797	2.49265	+	246.08	0.0048268	0.0089129
n1365	2.50695	-	281.036	0.0048052	0.018821
n5629	8.94895	-	739.338	0.0048031	-0.0093306
p4197	6.36909	+	267.159	0.0048006	-0.0033434
p8648	5.8491	+	474.181	0.0048004	-0.0056537
n2472	4.25387	-	376.066	0.0047994	0.017194
p6255	4.99932	+	351.065	0.004796	0.0091662
n3496	5.67028	-	437.202	0.004793	-0.0078139
p8072	4.36526	+	439.109	0.0047899	-0.01624
p2670	5.61522	+	188.071	0.0047875	0.0082497
p2361	1.74633	+	176.07	0.0047848	0.011386
n1641	4.04857	-	313.093	0.0047845	0.007362
p1471	6.32663	+	139.112	0.0047845	0.0061467
n2384	1.64099	-	370.07	0.0047803	-0.020581
n5686	5.47806	-	760.237	0.0047732	-0.0016802
n384	6.03455	-	151.004	0.0047691	-0.0033815
n4806	7.89481	-	551.27	0.0047601	0.0040113
n3017	6.01653	-	405.176	0.004759	0.014197
p6291	3.9921	+	352.193	0.0047406	-0.0081329
p8002	5.32965	+	435.242	0.0047406	-0.0080439
p49	2.507	+	73.0643	0.0047404	-0.00052156
p3495	1.97383	+	231.084	0.0047253	-0.027255
p6244	4.86381	+	350.217	0.0047247	0.009192
p2377	1.87937	+	177.023	0.0047234	-0.0034725
n4450	5.8826	-	510.227	0.0047206	0.0050947
p1152	3.53812	+	128.049	0.0047173	0.0046991
p2162	1.95005	+	167.034	0.0047165	-0.0075261
n5355	5.31469	-	659.795	0.0047161	0.028086
n48	1.73512	-	87.0092	0.0047122	-0.011645
p10271	4.99592	+	634.282	0.0047091	0.010087
p2694	4.55595	+	189.091	0.0046989	0.0028158
p5300	6.32954	+	311.149	0.0046979	0.015516
p10463	5.86253	+	654.411	0.0046973	-0.0037059
p3302	7.71991	+	221.154	0.0046948	0.0042209
n1453	1.65428	-	292.07	0.0046936	0.0089625
p1212	1.70766	+	129.102	0.0046892	-0.0062499
p2480	4.57177	+	181.086	0.004687	0.014822
n1763	5.00212	-	326.096	0.0046684	0.0060269
p5821	4.8062	+	332.59	0.0046601	0.00025891
p1044	6.32942	+	121.101	0.0046561	0.010692
p7494	3.83953	+	409.74	0.0046557	0.0067292
n3551	2.52168	-	443.075	0.0046521	0.02344
n2299	5.24161	-	364.187	0.00464	-0.0055346
n2968	7.28824	-	403.114	0.0046392	0.0016923
p2483	4.21168	+	181.086	0.0046392	0.00066997
[truncated: 4,899 more rows]
