# Supplementary material for: Metabolomics to Exploit the Primed Immune System of Tomato Fruit
Source: Metabolites. 2020 Mar 6;10(3):96. doi: 10.3390/metabo10030096 (PMC7143431; doi:10.3390/metabo10030096)
Supplement: Supplementary file 1 [file metabolites-10-00096-s001.zip › Table S1.xlsx]

## Sheet: Table S1
Variable	Total number of occurences	Number of positive occurences	Number of negative occurences	Percentage of occurrence in models	Correlation	Detected m/z (Da) 1	RT (min) 1	P value 2	ESI mode	Putative adduct	Predicted m/z	Δppm	Putative compound	Predicted formula	Putative pathway
Fructose	497174	497174	0	99.4348	positive	NA	NA	4.2677e-25	NA	NA	NA	NA	NA	NA	NA
p10067	450659	450659	0	90.1318	positive	613.321	3.38674	0.0053065	+	[M+H-H2O]+	630.319	7	(R)-6'-O-(4-Geranyloxy-2-hydroxycinnamoyl)-marmin	C38H46O8	Phenolics
p3543	349875	0	349875	69.975	negative	233.12	10.59	0.0053065	+	[M+H]+	232.113	0	2-Oxo-10-methylthiodecanoic acid	C11H20O3S	Lipids
p6747	306316	0	306316	61.2632	negative	373.97	2.33628	0.0098074	+	-	-	-	-	-	Unknown
p6435	274484	274484	0	54.8968	positive	359.274	5.26713	0.0053065	+	[M+H-H2O]+	376.277	0	10'-Apo-beta-caroten-10'-al	C27H36O	Terpenes
p9006	249139	249139	0	49.8278	positive	503.059	2.28499	0.020316	+	[M+K]+	464.096	0	6-Hydroxyluteolin 5-glucoside	C21H20O12	Flavonoids
p8185	246611	0	246611	49.3222	negative	444.773	7.57021	0.0064257	+	[M+2Na]2+	843.578	11	Phosphoethanolamine (22:2(13Z,16Z)/22:6(4Z,7Z,10Z,13Z,16Z,19Z))	C49H82NO8P	Lipids
n618	243877	243877	0	48.7754	positive	179.035	5.39263	0.019439	+	[M+H]+	178.027	7	7,8-Dihydroxycoumarin	C9H6O4	Phenolics
p7692	236897	0	236897	47.3794	negative	418.265	4.81712	0.0053065	+	[M+NH4]+	400.225	14	3,7,12-Trioxo-5ß-chol-1-en-24-oic Acid	C24H32O5	Lipids
p6733	235537	0	235537	47.1074	negative	373.24	6.01394	0.0053065	+	[M+H-2H2O]+	408.266	35	Apo-10'-violaxanthal	C27H36O3	Terpenes
p6823	227221	227221	0	45.4442	positive	376.694	3.71794	0.013795	+	-	-	-	-	-	Unknown
p5236	225160	225160	0	45.032	positive	308.161	3.46831	0.016874	+	[M+ACN+H]+	266.127	0	Phenylalanyl-Threonine	C13H18N2O4	Amino acid conjugates
p4231	223237	0	223237	44.6474	negative	268.658	3.57922	0.012792	+	-	-	-	-	-	Unknown
p6739	220629	0	220629	44.1258	negative	373.244	6.01251	0.0053065	+	[M+H-2H2O]+	408.266	24	Apo-10'-violaxanthal	C27H36O3	Terpenes
p9285	213271	213271	0	42.6542	positive	530.335	6.29856	0.0057855	+	[M+NH4]+	512.311	20	Phoshoglycerolipid (18:0/0:0)	C24H49O9P	Lipids
p275	210644	0	210644	42.1288	negative	90.0626	6.99084	0.01269	+	[M+2H]2+	178.111	0	6-Hydroxynicotin	C10H14N2O	Alkaloids
p7921	208302	0	208302	41.6604	negative	431.265	5.98433	0.009003	+	[M+Na]+	408.266	21	Apo-10'-violaxanthal	C27H36O3	Terpenes
Sucrose	206693	206693	0	41.3386	positive	NA	NA	0.015858	NA	NA	NA	NA	NA	NA	NA
p3820	197675	197675	0	39.535	positive	247.111	3.2444	0.0099322	+	[M+H]+	246.104	1	Prolyl-Methionine	C10H18N2O3S	Amino acid conjugates
p4546	194883	194883	0	38.9766	positive	280.129	1.74605	0.0056193	+	[M+H]+	279.122	1	Asparaginyl-Phenylalanine	C13H17N3O4	Amino acid conjugates
p6076	180520	0	180520	36.104	negative	344.243	10.1684	0.0053065	+
p6814	180294	180294	0	36.0588	positive	376.192	3.71749	0.010147	+
p6743	178787	178787	0	35.7574	positive	373.281	3.39924	0.0060447	+
n3162	171712	0	171712	34.3424	negative	415.161	8.0515	0.0066192	-
p7731	169411	169411	0	33.8822	positive	421.256	3.38424	0.021073	+
p4016	164395	164395	0	32.879	positive	258.194	3.68837	NS	+
p1774	163624	0	163624	32.7248	negative	150.038	1.74388	0.0053065	+
p7488	161492	161492	0	32.2984	positive	409.219	3.79856	NS	+
p6817	148967	148967	0	29.7934	positive	376.223	5.23609	0.0072987	+
p3455	148806	148806	0	29.7612	positive	229.155	2.919	0.0058915	+
n1623	144207	0	144207	28.8414	negative	311.222	10.6927	0.0066192	-
p10499	141793	0	141793	28.3586	negative	659.352	3.67271	0.011315	+
p8172	128795	0	128795	25.759	negative	444.271	7.56944	0.0057502	+
p5053	126492	126492	0	25.2984	positive	301.2	3.92296	0.0060447	+
